# Supplementary material for: Insights into teleost sex determination from the Seriola dorsalis genome assembly
Source: BMC Genomics. 2018 Jan 8;19:31. doi: 10.1186/s12864-017-4403-1 (PMC5759298; doi:10.1186/s12864-017-4403-1)
Supplement: Supplementary file 2 — SNP and InDels calls (VCF file) for scaffold containing sex determining region. (VCF 35715 kb) [file 12864_2017_4403_MOESM2_ESM.vcf]

##fileformat=VCFv4.1
##FILTER=<ID=LowQual,Description="Low quality">
##FORMAT=<ID=AD,Number=.,Type=Integer,Description="Allelic depths for the ref and alt alleles in the order listed">
##FORMAT=<ID=DP,Number=1,Type=Integer,Description="Approximate read depth (reads with MQ=255 or with bad mates are filtered)">
##FORMAT=<ID=GQ,Number=1,Type=Integer,Description="Genotype Quality">
##FORMAT=<ID=GT,Number=1,Type=String,Description="Genotype">
##FORMAT=<ID=PL,Number=G,Type=Integer,Description="Normalized, Phred-scaled likelihoods for genotypes as defined in the VCF specification">
##GATKCommandLine=<ID=HaplotypeCaller,CommandLineOptions="analysis_type=HaplotypeCaller input_file=[7492_LP_5615-F_realigned.bam, 7493_LP_6188-F_realigned.bam, 7494_LP_6186-F_realigned.bam, 7495_LP_6184-F_realigned.bam, 7496_LP_5568-F_realigned.bam, 7497_LP_5031-F_realigned.bam, 7498_LP_5604-F_realigned.bam, 7499_LP_5566-M_realigned.bam, 7500_LP_5054-M_realigned.bam, 7501_LP_6126-M_realigned.bam, 7502_LP_6141-M_realigned.bam, 7503_LP_6116-M_realigned.bam, 7504_LP_5042-M_realigned.bam, 7505_LP_5624-M_realigned.bam, 7506_LP_5580-M_realigned.bam, 7507_CI798_31-F_realigned.bam, 7508_CI798_18-F_realigned.bam, 7509_CI798_13-F_realigned.bam, 7510_CI798_38-F_realigned.bam, 7511_CI798_06-F_realigned.bam, 7512_CI798_12-F_realigned.bam, 7513_CI798_09-F_realigned.bam, 7514_CI798_33-F_realigned.bam, 7515_CI798_34-M_realigned.bam, 7516_CI798_26B-M_realigned.bam, 7517_CI798_19-M_realigned.bam, 7518_CI798_29B-M_realigned.bam, 7519_CI798_48B-M_realigned.bam, 7520_CI798_28-M_realigned.bam, 7521_CI798_41-M_realigned.bam, 7522_SD682_15-F_realigned.bam, 7523_SD682_02-F_realigned.bam, 7524_SD682_08-F_realigned.bam, 7525_SD682_70-F_realigned.bam, 7526_SD682_04-F_realigned.bam, 7527_SD682_14-F_realigned.bam, 7528_SD624_90-F_realigned.bam, 7529_SD624_93-F_realigned.bam, 7530_SD682_59-M_realigned.bam, 7531_SD621_37-M_realigned.bam, 7532_SD682_62-M_realigned.bam, 7533_SD682_91-M_realigned.bam, 7534_SD621_36-M_realigned.bam, 7535_SD682_58-M_realigned.bam, 7536_SD681_78-M_realigned.bam, 7537_LP_6181-F_realigned.bam, 7538_LP_5606-F_realigned.bam, 7539_LP_6179-F_realigned.bam, 7540_LP_5061-F_realigned.bam, 7541_LP_6194-F_realigned.bam, 7542_LP_5571-F_realigned.bam, 7543_LP_6138-F_realigned.bam, 7544_LP_5044-M_realigned.bam, 7545_LP_6176-M_realigned.bam, 7546_LP_6187-M_realigned.bam, 7547_LP_5572-M_realigned.bam, 7548_LP_5620-M_realigned.bam, 7549_LP_6133-M_realigned.bam, 7550_LP_5045-M_realigned.bam, 7551_LP_6185-M_realigned.bam, 7552_CI798_07-F_realigned.bam, 7553_CI798_23-F_realigned.bam, 7554_CI798_24-F_realigned.bam, 7555_CI798_15-F_realigned.bam, 7556_CI798_08-F_realigned.bam, 7557_CI798_11-F_realigned.bam, 7558_CI798_17-F_realigned.bam, 7559_CI798_27-M_realigned.bam, 7560_CI798_05-M_realigned.bam, 7561_CI798_39-M_realigned.bam, 7562_CI798_47-M_realigned.bam, 7563_CI798_10-M_realigned.bam, 7564_CI798_35-M_realigned.bam, 7565_CI798_30-M_realigned.bam, 7566_CI798_40-M_realigned.bam, 7567_SD681_76-F_realigned.bam, 7568_SD682_03-F_realigned.bam, 7569_SD705_10-F_realigned.bam, 7570_SD705_07-F_realigned.bam, 7571_SD682_89-F_realigned.bam, 7572_SD682_88-F_realigned.bam, 7573_SD705_04-F_realigned.bam, 7574_SD682_16-M_realigned.bam, 7575_SD681_74-M_realigned.bam, 7576_SD705_09-M_realigned.bam, 7577_SD682_98-M_realigned.bam, 7578_SD682_63-M_realigned.bam, 7579_SD682_87-M_realigned.bam, 7580_SD681_77-M_realigned.bam, 7581_SD705_05-M_realigned.bam] showFullBamList=false read_buffer_size=null phone_home=AWS gatk_key=null tag=NA read_filter=[] intervals=[scaffold_1000:1-17680] excludeIntervals=null interval_set_rule=UNION interval_merging=ALL interval_padding=0 reference_sequence=/data003/GIF/genomes/sequences/Serdor/V1/Serdor_V1.fasta nonDeterministicRandomSeed=false disableDithering=false maxRuntime=-1 maxRuntimeUnits=MINUTES downsampling_type=BY_SAMPLE downsample_to_fraction=null downsample_to_coverage=250 baq=OFF baqGapOpenPenalty=40.0 refactor_NDN_cigar_string=false fix_misencoded_quality_scores=false allow_potentially_misencoded_quality_scores=false useOriginalQualities=false defaultBaseQualities=-1 performanceLog=null BQSR=null quantize_quals=0 disable_indel_quals=false emit_original_quals=false preserve_qscores_less_than=6 globalQScorePrior=-1.0 validation_strictness=SILENT remove_program_records=false keep_program_records=false sample_rename_mapping_file=null unsafe=null disable_auto_index_creation_and_locking_when_reading_rods=false no_cmdline_in_header=false sites_only=false never_trim_vcf_format_field=false bcf=false bam_compression=null simplifyBAM=false disable_bam_indexing=false generate_md5=false num_threads=1 num_cpu_threads_per_data_thread=1 num_io_threads=0 monitorThreadEfficiency=false num_bam_file_handles=null read_group_black_list=null pedigree=[] pedigreeString=[] pedigreeValidationType=STRICT allow_intervals_with_unindexed_bam=false generateShadowBCF=false variant_index_type=DYNAMIC_SEEK variant_index_parameter=-1 logging_level=INFO log_to_file=null help=false version=false out=org.broadinstitute.gatk.engine.io.stubs.VariantContextWriterStub likelihoodCalculationEngine=PairHMM heterogeneousKmerSizeResolution=COMBO_MIN graphOutput=null bamOutput=null bamWriterType=CALLED_HAPLOTYPES disableOptimizations=false dbsnp=(RodBinding name= source=UNBOUND) dontTrimActiveRegions=false maxDiscARExtension=25 maxGGAARExtension=300 paddingAroundIndels=150 paddingAroundSNPs=20 comp=[] annotation=[ClippingRankSumTest, DepthPerSampleHC] excludeAnnotation=[SpanningDeletions, TandemRepeatAnnotator] debug=false useFilteredReadsForAnnotations=false emitRefConfidence=NONE annotateNDA=false heterozygosity=0.001 indel_heterozygosity=1.25E-4 standard_min_confidence_threshold_for_calling=30.0 standard_min_confidence_threshold_for_emitting=10.0 max_alternate_alleles=6 input_prior=[] sample_ploidy=2 genotyping_mode=DISCOVERY alleles=(RodBinding name= source=UNBOUND) contamination_fraction_to_filter=0.0 contamination_fraction_per_sample_file=null p_nonref_model=null exactcallslog=null output_mode=EMIT_VARIANTS_ONLY allSitePLs=false sample_name=null kmerSize=[10, 25] dontIncreaseKmerSizesForCycles=false allowNonUniqueKmersInRef=false numPruningSamples=1 recoverDanglingHeads=false doNotRecoverDanglingBranches=false minDanglingBranchLength=4 consensus=false GVCFGQBands=[1, 2, 3, 4, 5, 6, 7, 8, 9, 10, 11, 12, 13, 14, 15, 16, 17, 18, 19, 20, 21, 22, 23, 24, 25, 26, 27, 28, 29, 30, 31, 32, 33, 34, 35, 36, 37, 38, 39, 40, 41, 42, 43, 44, 45, 46, 47, 48, 49, 50, 51, 52, 53, 54, 55, 56, 57, 58, 59, 60, 70, 80, 90, 99] indelSizeToEliminateInRefModel=10 min_base_quality_score=10 minPruning=2 gcpHMM=10 includeUmappedReads=false useAllelesTrigger=false phredScaledGlobalReadMismappingRate=45 maxNumHaplotypesInPopulation=128 mergeVariantsViaLD=false doNotRunPhysicalPhasing=true pair_hmm_implementation=VECTOR_LOGLESS_CACHING keepRG=null justDetermineActiveRegions=false dontGenotype=false errorCorrectKmers=false debugGraphTransformations=false dontUseSoftClippedBases=false captureAssemblyFailureBAM=false allowCyclesInKmerGraphToGeneratePaths=false noFpga=false errorCorrectReads=false kmerLengthForReadErrorCorrection=25 minObservationsForKmerToBeSolid=20 pcr_indel_model=NONE maxReadsInRegionPerSample=1000 minReadsPerAlignmentStart=5 activityProfileOut=null activeRegionOut=null activeRegionIn=null activeRegionExtension=null forceActive=false activeRegionMaxSize=null bandPassSigma=null maxProbPropagationDistance=50 activeProbabilityThreshold=0.002 min_mapping_quality_score=20 filter_reads_with_N_cigar=false filter_mismatching_base_and_quals=false filter_bases_not_stored=false",Date="Fri Nov 27 11:15:27 CST 2015",Epoch=1448644527960,Version=3.3-0-g37228af>
##INFO=<ID=AC,Number=A,Type=Integer,Description="Allele count in genotypes, for each ALT allele, in the same order as listed">
##INFO=<ID=AF,Number=A,Type=Float,Description="Allele Frequency, for each ALT allele, in the same order as listed">
##INFO=<ID=AN,Number=1,Type=Integer,Description="Total number of alleles in called genotypes">
##INFO=<ID=BaseQRankSum,Number=1,Type=Float,Description="Z-score from Wilcoxon rank sum test of Alt Vs. Ref base qualities">
##INFO=<ID=ClippingRankSum,Number=1,Type=Float,Description="Z-score From Wilcoxon rank sum test of Alt vs. Ref number of hard clipped bases">
##INFO=<ID=DP,Number=1,Type=Integer,Description="Approximate read depth; some reads may have been filtered">
##INFO=<ID=DS,Number=0,Type=Flag,Description="Were any of the samples downsampled?">
##INFO=<ID=FS,Number=1,Type=Float,Description="Phred-scaled p-value using Fisher's exact test to detect strand bias">
##INFO=<ID=HaplotypeScore,Number=1,Type=Float,Description="Consistency of the site with at most two segregating haplotypes">
##INFO=<ID=InbreedingCoeff,Number=1,Type=Float,Description="Inbreeding coefficient as estimated from the genotype likelihoods per-sample when compared against the Hardy-Weinberg expectation">
##INFO=<ID=MLEAC,Number=A,Type=Integer,Description="Maximum likelihood expectation (MLE) for the allele counts (not necessarily the same as the AC), for each ALT allele, in the same order as listed">
##INFO=<ID=MLEAF,Number=A,Type=Float,Description="Maximum likelihood expectation (MLE) for the allele frequency (not necessarily the same as the AF), for each ALT allele, in the same order as listed">
##INFO=<ID=MQ,Number=1,Type=Float,Description="RMS Mapping Quality">
##INFO=<ID=MQ0,Number=1,Type=Integer,Description="Total Mapping Quality Zero Reads">
##INFO=<ID=MQRankSum,Number=1,Type=Float,Description="Z-score From Wilcoxon rank sum test of Alt vs. Ref read mapping qualities">
##INFO=<ID=QD,Number=1,Type=Float,Description="Variant Confidence/Quality by Depth">
##INFO=<ID=ReadPosRankSum,Number=1,Type=Float,Description="Z-score from Wilcoxon rank sum test of Alt vs. Ref read position bias">
##INFO=<ID=SOR,Number=1,Type=Float,Description="Symmetric Odds Ratio of 2x2 contingency table to detect strand bias">
##contig=<ID=scaffold_1,length=8096577>
##contig=<ID=scaffold_2,length=7641072>
##contig=<ID=scaffold_3,length=6893999>
##contig=<ID=scaffold_4,length=6736225>
##contig=<ID=scaffold_5,length=6596090>
##contig=<ID=scaffold_6,length=6478034>
##contig=<ID=scaffold_7,length=6456146>
##contig=<ID=scaffold_8,length=5510346>
##contig=<ID=scaffold_9,length=5364536>
##contig=<ID=scaffold_10,length=5206256>
##contig=<ID=scaffold_11,length=4723803>
##contig=<ID=scaffold_12,length=4590017>
##contig=<ID=scaffold_13,length=4524003>
##contig=<ID=scaffold_14,length=4498966>
##contig=<ID=scaffold_15,length=4437683>
##contig=<ID=scaffold_16,length=4427997>
##contig=<ID=scaffold_17,length=4243078>
##contig=<ID=scaffold_18,length=4232695>
##contig=<ID=scaffold_19,length=3976296>
##contig=<ID=scaffold_20,length=3778529>
##contig=<ID=scaffold_21,length=3647296>
##contig=<ID=scaffold_22,length=3597899>
##contig=<ID=scaffold_23,length=3360985>
##contig=<ID=scaffold_24,length=3357981>
##contig=<ID=scaffold_25,length=3338543>
##contig=<ID=scaffold_26,length=3205508>
##contig=<ID=scaffold_27,length=3199150>
##contig=<ID=scaffold_28,length=3154697>
##contig=<ID=scaffold_29,length=3122239>
##contig=<ID=scaffold_30,length=3119947>
##contig=<ID=scaffold_31,length=3075019>
##contig=<ID=scaffold_32,length=3043598>
##contig=<ID=scaffold_33,length=3012758>
##contig=<ID=scaffold_34,length=2952380>
##contig=<ID=scaffold_35,length=2875865>
##contig=<ID=scaffold_36,length=2768611>
##contig=<ID=scaffold_37,length=2761053>
##contig=<ID=scaffold_38,length=2679071>
##contig=<ID=scaffold_39,length=2639324>
##contig=<ID=scaffold_40,length=2587535>
##contig=<ID=scaffold_41,length=2585620>
##contig=<ID=scaffold_42,length=2578486>
##contig=<ID=scaffold_43,length=2567578>
##contig=<ID=scaffold_44,length=2536617>
##contig=<ID=scaffold_45,length=2536270>
##contig=<ID=scaffold_46,length=2479610>
##contig=<ID=scaffold_47,length=2479340>
##contig=<ID=scaffold_48,length=2396117>
##contig=<ID=scaffold_49,length=2381394>
##contig=<ID=scaffold_50,length=2364217>
##contig=<ID=scaffold_51,length=2336391>
##contig=<ID=scaffold_52,length=2332410>
##contig=<ID=scaffold_53,length=2320773>
##contig=<ID=scaffold_54,length=2306887>
##contig=<ID=scaffold_55,length=2289944>
##contig=<ID=scaffold_56,length=2232117>
##contig=<ID=scaffold_57,length=2203615>
##contig=<ID=scaffold_58,length=2174207>
##contig=<ID=scaffold_59,length=2096028>
##contig=<ID=scaffold_60,length=2062678>
##contig=<ID=scaffold_61,length=2053297>
##contig=<ID=scaffold_62,length=2039912>
##contig=<ID=scaffold_63,length=2023149>
##contig=<ID=scaffold_64,length=2012162>
##contig=<ID=scaffold_65,length=2010812>
##contig=<ID=scaffold_66,length=1994493>
##contig=<ID=scaffold_67,length=1974062>
##contig=<ID=scaffold_68,length=1959688>
##contig=<ID=scaffold_69,length=1939861>
##contig=<ID=scaffold_70,length=1938773>
##contig=<ID=scaffold_71,length=1938012>
##contig=<ID=scaffold_72,length=1920348>
##contig=<ID=scaffold_73,length=1914434>
##contig=<ID=scaffold_74,length=1908213>
##contig=<ID=scaffold_75,length=1896576>
##contig=<ID=scaffold_76,length=1889899>
##contig=<ID=scaffold_77,length=1885862>
##contig=<ID=scaffold_78,length=1850525>
##contig=<ID=scaffold_79,length=1841018>
##contig=<ID=scaffold_80,length=1828692>
##contig=<ID=scaffold_81,length=1825475>
##contig=<ID=scaffold_82,length=1815562>
##contig=<ID=scaffold_83,length=1812517>
##contig=<ID=scaffold_84,length=1803449>
##contig=<ID=scaffold_85,length=1799193>
##contig=<ID=scaffold_86,length=1783964>
##contig=<ID=scaffold_87,length=1764939>
##contig=<ID=scaffold_88,length=1757930>
##contig=<ID=scaffold_89,length=1743328>
##contig=<ID=scaffold_90,length=1724615>
##contig=<ID=scaffold_91,length=1700705>
##contig=<ID=scaffold_92,length=1695543>
##contig=<ID=scaffold_93,length=1690824>
##contig=<ID=scaffold_94,length=1682666>
##contig=<ID=scaffold_95,length=1665651>
##contig=<ID=scaffold_96,length=1652355>
##contig=<ID=scaffold_97,length=1644836>
##contig=<ID=scaffold_98,length=1641789>
##contig=<ID=scaffold_99,length=1641443>
##contig=<ID=scaffold_100,length=1632283>
##contig=<ID=scaffold_101,length=1632018>
##contig=<ID=scaffold_102,length=1630618>
##contig=<ID=scaffold_103,length=1626472>
##contig=<ID=scaffold_104,length=1619519>
##contig=<ID=scaffold_105,length=1586827>
##contig=<ID=scaffold_106,length=1568318>
##contig=<ID=scaffold_107,length=1567010>
##contig=<ID=scaffold_108,length=1559310>
##contig=<ID=scaffold_109,length=1557651>
##contig=<ID=scaffold_110,length=1557562>
##contig=<ID=scaffold_111,length=1554633>
##contig=<ID=scaffold_112,length=1553965>
##contig=<ID=scaffold_113,length=1546335>
##contig=<ID=scaffold_114,length=1535827>
##contig=<ID=scaffold_115,length=1532187>
##contig=<ID=scaffold_116,length=1525823>
##contig=<ID=scaffold_117,length=1523291>
##contig=<ID=scaffold_118,length=1515752>
##contig=<ID=scaffold_119,length=1514642>
##contig=<ID=scaffold_120,length=1503913>
##contig=<ID=scaffold_121,length=1503138>
##contig=<ID=scaffold_122,length=1498281>
##contig=<ID=scaffold_123,length=1492580>
##contig=<ID=scaffold_124,length=1491863>
##contig=<ID=scaffold_125,length=1487304>
##contig=<ID=scaffold_126,length=1458761>
##contig=<ID=scaffold_127,length=1457065>
##contig=<ID=scaffold_128,length=1452556>
##contig=<ID=scaffold_129,length=1437613>
##contig=<ID=scaffold_130,length=1418463>
##contig=<ID=scaffold_131,length=1414608>
##contig=<ID=scaffold_132,length=1401154>
##contig=<ID=scaffold_133,length=1372208>
##contig=<ID=scaffold_134,length=1369179>
##contig=<ID=scaffold_135,length=1361154>
##contig=<ID=scaffold_136,length=1359788>
##contig=<ID=scaffold_137,length=1357352>
##contig=<ID=scaffold_138,length=1356500>
##contig=<ID=scaffold_139,length=1356453>
##contig=<ID=scaffold_140,length=1333326>
##contig=<ID=scaffold_141,length=1330647>
##contig=<ID=scaffold_142,length=1330125>
##contig=<ID=scaffold_143,length=1315270>
##contig=<ID=scaffold_144,length=1314021>
##contig=<ID=scaffold_145,length=1311868>
##contig=<ID=scaffold_146,length=1308081>
##contig=<ID=scaffold_147,length=1305670>
##contig=<ID=scaffold_148,length=1304204>
##contig=<ID=scaffold_149,length=1303680>
##contig=<ID=scaffold_150,length=1281525>
##contig=<ID=scaffold_151,length=1278052>
##contig=<ID=scaffold_152,length=1276847>
##contig=<ID=scaffold_153,length=1269737>
##contig=<ID=scaffold_154,length=1261302>
##contig=<ID=scaffold_155,length=1259992>
##contig=<ID=scaffold_156,length=1248694>
##contig=<ID=scaffold_157,length=1238142>
##contig=<ID=scaffold_158,length=1227117>
##contig=<ID=scaffold_159,length=1224758>
##contig=<ID=scaffold_160,length=1207649>
##contig=<ID=scaffold_161,length=1206929>
##contig=<ID=scaffold_162,length=1203325>
##contig=<ID=scaffold_163,length=1200374>
##contig=<ID=scaffold_164,length=1199430>
##contig=<ID=scaffold_165,length=1195899>
##contig=<ID=scaffold_166,length=1195688>
##contig=<ID=scaffold_167,length=1195388>
##contig=<ID=scaffold_168,length=1193475>
##contig=<ID=scaffold_169,length=1187173>
##contig=<ID=scaffold_170,length=1179626>
##contig=<ID=scaffold_171,length=1174132>
##contig=<ID=scaffold_172,length=1159513>
##contig=<ID=scaffold_173,length=1158911>
##contig=<ID=scaffold_174,length=1154594>
##contig=<ID=scaffold_175,length=1147097>
##contig=<ID=scaffold_176,length=1145265>
##contig=<ID=scaffold_177,length=1143611>
##contig=<ID=scaffold_178,length=1127301>
##contig=<ID=scaffold_179,length=1122722>
##contig=<ID=scaffold_180,length=1120798>
##contig=<ID=scaffold_181,length=1119766>
##contig=<ID=scaffold_182,length=1118586>
##contig=<ID=scaffold_183,length=1114685>
##contig=<ID=scaffold_184,length=1111002>
##contig=<ID=scaffold_185,length=1103873>
##contig=<ID=scaffold_186,length=1097855>
##contig=<ID=scaffold_187,length=1095827>
##contig=<ID=scaffold_188,length=1095346>
##contig=<ID=scaffold_189,length=1084217>
##contig=<ID=scaffold_190,length=1076225>
##contig=<ID=scaffold_191,length=1075446>
##contig=<ID=scaffold_192,length=1072197>
##contig=<ID=scaffold_193,length=1056990>
##contig=<ID=scaffold_194,length=1043252>
##contig=<ID=scaffold_195,length=1037641>
##contig=<ID=scaffold_196,length=1035145>
##contig=<ID=scaffold_197,length=1030754>
##contig=<ID=scaffold_198,length=1021217>
##contig=<ID=scaffold_199,length=998609>
##contig=<ID=scaffold_200,length=996454>
##contig=<ID=scaffold_201,length=995714>
##contig=<ID=scaffold_202,length=976100>
##contig=<ID=scaffold_203,length=975669>
##contig=<ID=scaffold_204,length=972575>
##contig=<ID=scaffold_205,length=972556>
##contig=<ID=scaffold_206,length=967088>
##contig=<ID=scaffold_207,length=963585>
##contig=<ID=scaffold_208,length=960826>
##contig=<ID=scaffold_209,length=960063>
##contig=<ID=scaffold_210,length=952398>
##contig=<ID=scaffold_211,length=948237>
##contig=<ID=scaffold_212,length=944519>
##contig=<ID=scaffold_213,length=944459>
##contig=<ID=scaffold_214,length=941050>
##contig=<ID=scaffold_215,length=939933>
##contig=<ID=scaffold_216,length=938440>
##contig=<ID=scaffold_217,length=936559>
##contig=<ID=scaffold_218,length=935422>
##contig=<ID=scaffold_219,length=928211>
##contig=<ID=scaffold_220,length=927121>
##contig=<ID=scaffold_221,length=924511>
##contig=<ID=scaffold_222,length=918756>
##contig=<ID=scaffold_223,length=913027>
##contig=<ID=scaffold_224,length=912175>
##contig=<ID=scaffold_225,length=905958>
##contig=<ID=scaffold_226,length=890053>
##contig=<ID=scaffold_227,length=889456>
##contig=<ID=scaffold_228,length=887464>
##contig=<ID=scaffold_229,length=885458>
##contig=<ID=scaffold_230,length=884078>
##contig=<ID=scaffold_231,length=883983>
##contig=<ID=scaffold_232,length=881836>
##contig=<ID=scaffold_233,length=881148>
##contig=<ID=scaffold_234,length=880534>
##contig=<ID=scaffold_235,length=878244>
##contig=<ID=scaffold_236,length=877883>
##contig=<ID=scaffold_237,length=874984>
##contig=<ID=scaffold_238,length=871509>
##contig=<ID=scaffold_239,length=863473>
##contig=<ID=scaffold_240,length=863333>
##contig=<ID=scaffold_241,length=857904>
##contig=<ID=scaffold_242,length=850550>
##contig=<ID=scaffold_243,length=850076>
##contig=<ID=scaffold_244,length=830491>
##contig=<ID=scaffold_245,length=822132>
##contig=<ID=scaffold_246,length=819815>
##contig=<ID=scaffold_247,length=810874>
##contig=<ID=scaffold_248,length=808955>
##contig=<ID=scaffold_249,length=805847>
##contig=<ID=scaffold_250,length=801082>
##contig=<ID=scaffold_251,length=800444>
##contig=<ID=scaffold_252,length=797051>
##contig=<ID=scaffold_253,length=784609>
##contig=<ID=scaffold_254,length=776338>
##contig=<ID=scaffold_255,length=769376>
##contig=<ID=scaffold_256,length=767808>
##contig=<ID=scaffold_257,length=764486>
##contig=<ID=scaffold_258,length=758986>
##contig=<ID=scaffold_259,length=758424>
##contig=<ID=scaffold_260,length=751311>
##contig=<ID=scaffold_261,length=744112>
##contig=<ID=scaffold_262,length=742875>
##contig=<ID=scaffold_263,length=741109>
##contig=<ID=scaffold_264,length=740187>
##contig=<ID=scaffold_265,length=734088>
##contig=<ID=scaffold_266,length=730632>
##contig=<ID=scaffold_267,length=728328>
##contig=<ID=scaffold_268,length=727081>
##contig=<ID=scaffold_269,length=726472>
##contig=<ID=scaffold_270,length=726263>
##contig=<ID=scaffold_271,length=725032>
##contig=<ID=scaffold_272,length=724829>
##contig=<ID=scaffold_273,length=723954>
##contig=<ID=scaffold_274,length=720921>
##contig=<ID=scaffold_275,length=720379>
##contig=<ID=scaffold_276,length=718653>
##contig=<ID=scaffold_277,length=716592>
##contig=<ID=scaffold_278,length=712904>
##contig=<ID=scaffold_279,length=712542>
##contig=<ID=scaffold_280,length=707532>
##contig=<ID=scaffold_281,length=703604>
##contig=<ID=scaffold_282,length=701906>
##contig=<ID=scaffold_283,length=696001>
##contig=<ID=scaffold_284,length=687951>
##contig=<ID=scaffold_285,length=684272>
##contig=<ID=scaffold_286,length=682423>
##contig=<ID=scaffold_287,length=681802>
##contig=<ID=scaffold_288,length=676977>
##contig=<ID=scaffold_289,length=675039>
##contig=<ID=scaffold_290,length=672291>
##contig=<ID=scaffold_291,length=664809>
##contig=<ID=scaffold_292,length=655771>
##contig=<ID=scaffold_293,length=650757>
##contig=<ID=scaffold_294,length=645116>
##contig=<ID=scaffold_295,length=644343>
##contig=<ID=scaffold_296,length=636813>
##contig=<ID=scaffold_297,length=636022>
##contig=<ID=scaffold_298,length=634161>
##contig=<ID=scaffold_299,length=634066>
##contig=<ID=scaffold_300,length=633285>
##contig=<ID=scaffold_301,length=630777>
##contig=<ID=scaffold_302,length=628804>
##contig=<ID=scaffold_303,length=628773>
##contig=<ID=scaffold_304,length=626959>
##contig=<ID=scaffold_305,length=625010>
##contig=<ID=scaffold_306,length=623062>
##contig=<ID=scaffold_307,length=622584>
##contig=<ID=scaffold_308,length=620331>
##contig=<ID=scaffold_309,length=618560>
##contig=<ID=scaffold_310,length=616874>
##contig=<ID=scaffold_311,length=614984>
##contig=<ID=scaffold_312,length=614810>
##contig=<ID=scaffold_313,length=614516>
##contig=<ID=scaffold_314,length=613823>
##contig=<ID=scaffold_315,length=608917>
##contig=<ID=scaffold_316,length=607804>
##contig=<ID=scaffold_317,length=606794>
##contig=<ID=scaffold_318,length=606489>
##contig=<ID=scaffold_319,length=605317>
##contig=<ID=scaffold_320,length=603590>
##contig=<ID=scaffold_321,length=603565>
##contig=<ID=scaffold_322,length=602963>
##contig=<ID=scaffold_323,length=602333>
##contig=<ID=scaffold_324,length=599686>
##contig=<ID=scaffold_325,length=597792>
##contig=<ID=scaffold_326,length=593895>
##contig=<ID=scaffold_327,length=592657>
##contig=<ID=scaffold_328,length=591072>
##contig=<ID=scaffold_329,length=589346>
##contig=<ID=scaffold_330,length=584758>
##contig=<ID=scaffold_331,length=584657>
##contig=<ID=scaffold_332,length=582706>
##contig=<ID=scaffold_333,length=575589>
##contig=<ID=scaffold_334,length=570044>
##contig=<ID=scaffold_335,length=569922>
##contig=<ID=scaffold_336,length=559404>
##contig=<ID=scaffold_337,length=555225>
##contig=<ID=scaffold_338,length=551437>
##contig=<ID=scaffold_339,length=551217>
##contig=<ID=scaffold_340,length=548771>
##contig=<ID=scaffold_341,length=546260>
##contig=<ID=scaffold_342,length=543455>
##contig=<ID=scaffold_343,length=542373>
##contig=<ID=scaffold_344,length=539657>
##contig=<ID=scaffold_345,length=538695>
##contig=<ID=scaffold_346,length=538650>
##contig=<ID=scaffold_347,length=538494>
##contig=<ID=scaffold_348,length=538085>
##contig=<ID=scaffold_349,length=535564>
##contig=<ID=scaffold_350,length=534941>
##contig=<ID=scaffold_351,length=534298>
##contig=<ID=scaffold_352,length=531832>
##contig=<ID=scaffold_353,length=531809>
##contig=<ID=scaffold_354,length=523386>
##contig=<ID=scaffold_355,length=522422>
##contig=<ID=scaffold_356,length=519222>
##contig=<ID=scaffold_357,length=517521>
##contig=<ID=scaffold_358,length=512369>
##contig=<ID=scaffold_359,length=511613>
##contig=<ID=scaffold_360,length=509479>
##contig=<ID=scaffold_361,length=508426>
##contig=<ID=scaffold_362,length=507958>
##contig=<ID=scaffold_363,length=503263>
##contig=<ID=scaffold_364,length=502887>
##contig=<ID=scaffold_365,length=494306>
##contig=<ID=scaffold_366,length=493645>
##contig=<ID=scaffold_367,length=493612>
##contig=<ID=scaffold_368,length=493190>
##contig=<ID=scaffold_369,length=492395>
##contig=<ID=scaffold_370,length=491367>
##contig=<ID=scaffold_371,length=490671>
##contig=<ID=scaffold_372,length=487272>
##contig=<ID=scaffold_373,length=482190>
##contig=<ID=scaffold_374,length=481447>
##contig=<ID=scaffold_375,length=478907>
##contig=<ID=scaffold_376,length=478749>
##contig=<ID=scaffold_377,length=478463>
##contig=<ID=scaffold_378,length=478401>
##contig=<ID=scaffold_379,length=477093>
##contig=<ID=scaffold_380,length=475900>
##contig=<ID=scaffold_381,length=475804>
##contig=<ID=scaffold_382,length=468120>
##contig=<ID=scaffold_383,length=467920>
##contig=<ID=scaffold_384,length=466854>
##contig=<ID=scaffold_385,length=466688>
##contig=<ID=scaffold_386,length=466166>
##contig=<ID=scaffold_387,length=466089>
##contig=<ID=scaffold_388,length=465931>
##contig=<ID=scaffold_389,length=464308>
##contig=<ID=scaffold_390,length=464027>
##contig=<ID=scaffold_391,length=462284>
##contig=<ID=scaffold_392,length=460184>
##contig=<ID=scaffold_393,length=458150>
##contig=<ID=scaffold_394,length=452452>
##contig=<ID=scaffold_395,length=452084>
##contig=<ID=scaffold_396,length=451953>
##contig=<ID=scaffold_397,length=451940>
##contig=<ID=scaffold_398,length=442771>
##contig=<ID=scaffold_399,length=440508>
##contig=<ID=scaffold_400,length=436519>
##contig=<ID=scaffold_401,length=434333>
##contig=<ID=scaffold_402,length=432991>
##contig=<ID=scaffold_403,length=430871>
##contig=<ID=scaffold_404,length=429278>
##contig=<ID=scaffold_405,length=427153>
##contig=<ID=scaffold_406,length=427019>
##contig=<ID=scaffold_407,length=427014>
##contig=<ID=scaffold_408,length=424921>
##contig=<ID=scaffold_409,length=423023>
##contig=<ID=scaffold_410,length=419336>
##contig=<ID=scaffold_411,length=418634>
##contig=<ID=scaffold_412,length=418520>
##contig=<ID=scaffold_413,length=418228>
##contig=<ID=scaffold_414,length=417764>
##contig=<ID=scaffold_415,length=412206>
##contig=<ID=scaffold_416,length=411364>
##contig=<ID=scaffold_417,length=407321>
##contig=<ID=scaffold_418,length=406595>
##contig=<ID=scaffold_419,length=403185>
##contig=<ID=scaffold_420,length=403162>
##contig=<ID=scaffold_421,length=400234>
##contig=<ID=scaffold_422,length=396326>
##contig=<ID=scaffold_423,length=395765>
##contig=<ID=scaffold_424,length=394365>
##contig=<ID=scaffold_425,length=394297>
##contig=<ID=scaffold_426,length=393358>
##contig=<ID=scaffold_427,length=392227>
##contig=<ID=scaffold_428,length=391066>
##contig=<ID=scaffold_429,length=390702>
##contig=<ID=scaffold_430,length=388038>
##contig=<ID=scaffold_431,length=385670>
##contig=<ID=scaffold_432,length=385445>
##contig=<ID=scaffold_433,length=383599>
##contig=<ID=scaffold_434,length=382861>
##contig=<ID=scaffold_435,length=381252>
##contig=<ID=scaffold_436,length=380948>
##contig=<ID=scaffold_437,length=375439>
##contig=<ID=scaffold_438,length=373495>
##contig=<ID=scaffold_439,length=372732>
##contig=<ID=scaffold_440,length=367365>
##contig=<ID=scaffold_441,length=364660>
##contig=<ID=scaffold_442,length=363745>
##contig=<ID=scaffold_443,length=359603>
##contig=<ID=scaffold_444,length=359031>
##contig=<ID=scaffold_445,length=358704>
##contig=<ID=scaffold_446,length=358700>
##contig=<ID=scaffold_447,length=357502>
##contig=<ID=scaffold_448,length=356879>
##contig=<ID=scaffold_449,length=356515>
##contig=<ID=scaffold_450,length=355763>
##contig=<ID=scaffold_451,length=354329>
##contig=<ID=scaffold_452,length=352899>
##contig=<ID=scaffold_453,length=352128>
##contig=<ID=scaffold_454,length=350789>
##contig=<ID=scaffold_455,length=350484>
##contig=<ID=scaffold_456,length=348458>
##contig=<ID=scaffold_457,length=347026>
##contig=<ID=scaffold_458,length=346412>
##contig=<ID=scaffold_459,length=346259>
##contig=<ID=scaffold_460,length=345154>
##contig=<ID=scaffold_461,length=344356>
##contig=<ID=scaffold_462,length=344078>
##contig=<ID=scaffold_463,length=343828>
##contig=<ID=scaffold_464,length=343097>
##contig=<ID=scaffold_465,length=343058>
##contig=<ID=scaffold_466,length=339202>
##contig=<ID=scaffold_467,length=338673>
##contig=<ID=scaffold_468,length=338445>
##contig=<ID=scaffold_469,length=338277>
##contig=<ID=scaffold_470,length=338205>
##contig=<ID=scaffold_471,length=337966>
##contig=<ID=scaffold_472,length=337624>
##contig=<ID=scaffold_473,length=336564>
##contig=<ID=scaffold_474,length=336079>
##contig=<ID=scaffold_475,length=332734>
##contig=<ID=scaffold_476,length=330706>
##contig=<ID=scaffold_477,length=328928>
##contig=<ID=scaffold_478,length=328854>
##contig=<ID=scaffold_479,length=327700>
##contig=<ID=scaffold_480,length=325740>
##contig=<ID=scaffold_481,length=322405>
##contig=<ID=scaffold_482,length=320098>
##contig=<ID=scaffold_483,length=319413>
##contig=<ID=scaffold_484,length=318792>
##contig=<ID=scaffold_485,length=318442>
##contig=<ID=scaffold_486,length=316360>
##contig=<ID=scaffold_487,length=314995>
##contig=<ID=scaffold_488,length=310416>
##contig=<ID=scaffold_489,length=309637>
##contig=<ID=scaffold_490,length=306776>
##contig=<ID=scaffold_491,length=304808>
##contig=<ID=scaffold_492,length=302820>
##contig=<ID=scaffold_493,length=302258>
##contig=<ID=scaffold_494,length=299927>
##contig=<ID=scaffold_495,length=297018>
##contig=<ID=scaffold_496,length=293962>
##contig=<ID=scaffold_497,length=293870>
##contig=<ID=scaffold_498,length=292989>
##contig=<ID=scaffold_499,length=289203>
##contig=<ID=scaffold_500,length=286318>
##contig=<ID=scaffold_501,length=284627>
##contig=<ID=scaffold_502,length=284514>
##contig=<ID=scaffold_503,length=281744>
##contig=<ID=scaffold_504,length=281462>
##contig=<ID=scaffold_505,length=281307>
##contig=<ID=scaffold_506,length=280829>
##contig=<ID=scaffold_507,length=279766>
##contig=<ID=scaffold_508,length=279580>
##contig=<ID=scaffold_509,length=277953>
##contig=<ID=scaffold_510,length=275401>
##contig=<ID=scaffold_511,length=273641>
##contig=<ID=scaffold_512,length=271923>
##contig=<ID=scaffold_513,length=271867>
##contig=<ID=scaffold_514,length=270102>
##contig=<ID=scaffold_515,length=269304>
##contig=<ID=scaffold_516,length=269237>
##contig=<ID=scaffold_517,length=267767>
##contig=<ID=scaffold_518,length=267702>
##contig=<ID=scaffold_519,length=266896>
##contig=<ID=scaffold_520,length=264486>
##contig=<ID=scaffold_521,length=262119>
##contig=<ID=scaffold_522,length=261971>
##contig=<ID=scaffold_523,length=261204>
##contig=<ID=scaffold_524,length=260119>
##contig=<ID=scaffold_525,length=259340>
##contig=<ID=scaffold_526,length=258662>
##contig=<ID=scaffold_527,length=255537>
##contig=<ID=scaffold_528,length=249783>
##contig=<ID=scaffold_529,length=248659>
##contig=<ID=scaffold_530,length=243549>
##contig=<ID=scaffold_531,length=242950>
##contig=<ID=scaffold_532,length=239338>
##contig=<ID=scaffold_533,length=238765>
##contig=<ID=scaffold_534,length=238581>
##contig=<ID=scaffold_535,length=238170>
##contig=<ID=scaffold_536,length=237741>
##contig=<ID=scaffold_537,length=237183>
##contig=<ID=scaffold_538,length=236532>
##contig=<ID=scaffold_539,length=236080>
##contig=<ID=scaffold_540,length=235726>
##contig=<ID=scaffold_541,length=233366>
##contig=<ID=scaffold_542,length=233231>
##contig=<ID=scaffold_543,length=232188>
##contig=<ID=scaffold_544,length=231232>
##contig=<ID=scaffold_545,length=230614>
##contig=<ID=scaffold_546,length=228733>
##contig=<ID=scaffold_547,length=227233>
##contig=<ID=scaffold_548,length=226710>
##contig=<ID=scaffold_549,length=225956>
##contig=<ID=scaffold_550,length=223140>
##contig=<ID=scaffold_551,length=222566>
##contig=<ID=scaffold_552,length=222303>
##contig=<ID=scaffold_553,length=221905>
##contig=<ID=scaffold_554,length=221805>
##contig=<ID=scaffold_555,length=221458>
##contig=<ID=scaffold_556,length=220748>
##contig=<ID=scaffold_557,length=219606>
##contig=<ID=scaffold_558,length=218414>
##contig=<ID=scaffold_559,length=218048>
##contig=<ID=scaffold_560,length=217790>
##contig=<ID=scaffold_561,length=217257>
##contig=<ID=scaffold_562,length=214965>
##contig=<ID=scaffold_563,length=214501>
##contig=<ID=scaffold_564,length=210276>
##contig=<ID=scaffold_565,length=209350>
##contig=<ID=scaffold_566,length=209183>
##contig=<ID=scaffold_567,length=208457>
##contig=<ID=scaffold_568,length=207185>
##contig=<ID=scaffold_569,length=206833>
##contig=<ID=scaffold_570,length=206430>
##contig=<ID=scaffold_571,length=202815>
##contig=<ID=scaffold_572,length=201892>
##contig=<ID=scaffold_573,length=201285>
##contig=<ID=scaffold_574,length=201226>
##contig=<ID=scaffold_575,length=196261>
##contig=<ID=scaffold_576,length=195944>
##contig=<ID=scaffold_577,length=193028>
##contig=<ID=scaffold_578,length=192398>
##contig=<ID=scaffold_579,length=190315>
##contig=<ID=scaffold_580,length=189697>
##contig=<ID=scaffold_581,length=189466>
##contig=<ID=scaffold_582,length=188884>
##contig=<ID=scaffold_583,length=188343>
##contig=<ID=scaffold_584,length=187537>
##contig=<ID=scaffold_585,length=183624>
##contig=<ID=scaffold_586,length=183174>
##contig=<ID=scaffold_587,length=182173>
##contig=<ID=scaffold_588,length=182128>
##contig=<ID=scaffold_589,length=181255>
##contig=<ID=scaffold_590,length=180455>
##contig=<ID=scaffold_591,length=178218>
##contig=<ID=scaffold_592,length=177916>
##contig=<ID=scaffold_593,length=177837>
##contig=<ID=scaffold_594,length=177563>
##contig=<ID=scaffold_595,length=175271>
##contig=<ID=scaffold_596,length=174806>
##contig=<ID=scaffold_597,length=172636>
##contig=<ID=scaffold_598,length=171890>
##contig=<ID=scaffold_599,length=171499>
##contig=<ID=scaffold_600,length=170514>
##contig=<ID=scaffold_601,length=169165>
##contig=<ID=scaffold_602,length=168466>
##contig=<ID=scaffold_603,length=167939>
##contig=<ID=scaffold_604,length=166883>
##contig=<ID=scaffold_605,length=161844>
##contig=<ID=scaffold_606,length=161736>
##contig=<ID=scaffold_607,length=159188>
##contig=<ID=scaffold_608,length=158300>
##contig=<ID=scaffold_609,length=158089>
##contig=<ID=scaffold_610,length=157672>
##contig=<ID=scaffold_611,length=157099>
##contig=<ID=scaffold_612,length=156155>
##contig=<ID=scaffold_613,length=155568>
##contig=<ID=scaffold_614,length=155073>
##contig=<ID=scaffold_615,length=153893>
##contig=<ID=scaffold_616,length=153888>
##contig=<ID=scaffold_617,length=153720>
##contig=<ID=scaffold_618,length=153478>
##contig=<ID=scaffold_619,length=151199>
##contig=<ID=scaffold_620,length=149095>
##contig=<ID=scaffold_621,length=148984>
##contig=<ID=scaffold_622,length=147639>
##contig=<ID=scaffold_623,length=146522>
##contig=<ID=scaffold_624,length=146098>
##contig=<ID=scaffold_625,length=141604>
##contig=<ID=scaffold_626,length=139120>
##contig=<ID=scaffold_627,length=139009>
##contig=<ID=scaffold_628,length=137116>
##contig=<ID=scaffold_629,length=137004>
##contig=<ID=scaffold_630,length=136275>
##contig=<ID=scaffold_631,length=136149>
##contig=<ID=scaffold_632,length=134944>
##contig=<ID=scaffold_633,length=134459>
##contig=<ID=scaffold_634,length=133463>
##contig=<ID=scaffold_635,length=132794>
##contig=<ID=scaffold_636,length=129339>
##contig=<ID=scaffold_637,length=129206>
##contig=<ID=scaffold_638,length=128745>
##contig=<ID=scaffold_639,length=128289>
##contig=<ID=scaffold_640,length=127657>
##contig=<ID=scaffold_641,length=126973>
##contig=<ID=scaffold_642,length=125686>
##contig=<ID=scaffold_643,length=123363>
##contig=<ID=scaffold_644,length=123301>
##contig=<ID=scaffold_645,length=122103>
##contig=<ID=scaffold_646,length=121561>
##contig=<ID=scaffold_647,length=121029>
##contig=<ID=scaffold_648,length=120051>
##contig=<ID=scaffold_649,length=119477>
##contig=<ID=scaffold_650,length=116430>
##contig=<ID=scaffold_651,length=115577>
##contig=<ID=scaffold_652,length=114945>
##contig=<ID=scaffold_653,length=113936>
##contig=<ID=scaffold_654,length=113400>
##contig=<ID=scaffold_655,length=113130>
##contig=<ID=scaffold_656,length=112714>
##contig=<ID=scaffold_657,length=112213>
##contig=<ID=scaffold_658,length=111865>
##contig=<ID=scaffold_659,length=110830>
##contig=<ID=scaffold_660,length=109404>
##contig=<ID=scaffold_661,length=108698>
##contig=<ID=scaffold_662,length=108269>
##contig=<ID=scaffold_663,length=107433>
##contig=<ID=scaffold_664,length=104678>
##contig=<ID=scaffold_665,length=101511>
##contig=<ID=scaffold_666,length=100218>
##contig=<ID=scaffold_667,length=99325>
##contig=<ID=scaffold_668,length=99071>
##contig=<ID=scaffold_669,length=98842>
##contig=<ID=scaffold_670,length=98590>
##contig=<ID=scaffold_671,length=98394>
##contig=<ID=scaffold_672,length=97824>
##contig=<ID=scaffold_673,length=97757>
##contig=<ID=scaffold_674,length=95822>
##contig=<ID=scaffold_675,length=95523>
##contig=<ID=scaffold_676,length=94714>
##contig=<ID=scaffold_677,length=93508>
##contig=<ID=scaffold_678,length=91681>
##contig=<ID=scaffold_679,length=91606>
##contig=<ID=scaffold_680,length=91557>
##contig=<ID=scaffold_681,length=91393>
##contig=<ID=scaffold_682,length=91313>
##contig=<ID=scaffold_683,length=90854>
##contig=<ID=scaffold_684,length=90730>
##contig=<ID=scaffold_685,length=88570>
##contig=<ID=scaffold_686,length=88000>
##contig=<ID=scaffold_687,length=84265>
##contig=<ID=scaffold_688,length=79714>
##contig=<ID=scaffold_689,length=79269>
##contig=<ID=scaffold_690,length=78940>
##contig=<ID=scaffold_691,length=78316>
##contig=<ID=scaffold_692,length=77308>
##contig=<ID=scaffold_693,length=75270>
##contig=<ID=scaffold_694,length=74478>
##contig=<ID=scaffold_695,length=73691>
##contig=<ID=scaffold_696,length=73510>
##contig=<ID=scaffold_697,length=73060>
##contig=<ID=scaffold_698,length=72526>
##contig=<ID=scaffold_699,length=71499>
##contig=<ID=scaffold_700,length=69204>
##contig=<ID=scaffold_701,length=69056>
##contig=<ID=scaffold_702,length=68317>
##contig=<ID=scaffold_703,length=67627>
##contig=<ID=scaffold_704,length=67016>
##contig=<ID=scaffold_705,length=66961>
##contig=<ID=scaffold_706,length=66915>
##contig=<ID=scaffold_707,length=66866>
##contig=<ID=scaffold_708,length=66800>
##contig=<ID=scaffold_709,length=66798>
##contig=<ID=scaffold_710,length=66625>
##contig=<ID=scaffold_711,length=64509>
##contig=<ID=scaffold_712,length=63363>
##contig=<ID=scaffold_713,length=61648>
##contig=<ID=scaffold_714,length=61548>
##contig=<ID=scaffold_715,length=60277>
##contig=<ID=scaffold_716,length=60193>
##contig=<ID=scaffold_717,length=59890>
##contig=<ID=scaffold_718,length=59136>
##contig=<ID=scaffold_719,length=58655>
##contig=<ID=scaffold_720,length=58543>
##contig=<ID=scaffold_721,length=58538>
##contig=<ID=scaffold_722,length=58357>
##contig=<ID=scaffold_723,length=58273>
##contig=<ID=scaffold_724,length=58041>
##contig=<ID=scaffold_725,length=57797>
##contig=<ID=scaffold_726,length=56844>
##contig=<ID=scaffold_727,length=56395>
##contig=<ID=scaffold_728,length=55884>
##contig=<ID=scaffold_729,length=54686>
##contig=<ID=scaffold_730,length=54152>
##contig=<ID=scaffold_731,length=54129>
##contig=<ID=scaffold_732,length=53498>
##contig=<ID=scaffold_733,length=52754>
##contig=<ID=scaffold_734,length=52705>
##contig=<ID=scaffold_735,length=52466>
##contig=<ID=scaffold_736,length=52135>
##contig=<ID=scaffold_737,length=52045>
##contig=<ID=scaffold_738,length=51455>
##contig=<ID=scaffold_739,length=51339>
##contig=<ID=scaffold_740,length=51226>
##contig=<ID=scaffold_741,length=50975>
##contig=<ID=scaffold_742,length=50921>
##contig=<ID=scaffold_743,length=50447>
##contig=<ID=scaffold_744,length=50414>
##contig=<ID=scaffold_745,length=50283>
##contig=<ID=scaffold_746,length=49957>
##contig=<ID=scaffold_747,length=49815>
##contig=<ID=scaffold_748,length=49752>
##contig=<ID=scaffold_749,length=49515>
##contig=<ID=scaffold_750,length=49083>
##contig=<ID=scaffold_751,length=48757>
##contig=<ID=scaffold_752,length=48092>
##contig=<ID=scaffold_753,length=48025>
##contig=<ID=scaffold_754,length=47909>
##contig=<ID=scaffold_755,length=47786>
##contig=<ID=scaffold_756,length=47485>
##contig=<ID=scaffold_757,length=46890>
##contig=<ID=scaffold_758,length=46824>
##contig=<ID=scaffold_759,length=46390>
##contig=<ID=scaffold_760,length=46073>
##contig=<ID=scaffold_761,length=45911>
##contig=<ID=scaffold_762,length=45478>
##contig=<ID=scaffold_763,length=45465>
##contig=<ID=scaffold_764,length=45439>
##contig=<ID=scaffold_765,length=44680>
##contig=<ID=scaffold_766,length=43948>
##contig=<ID=scaffold_767,length=43732>
##contig=<ID=scaffold_768,length=43660>
##contig=<ID=scaffold_769,length=43465>
##contig=<ID=scaffold_770,length=43123>
##contig=<ID=scaffold_771,length=42787>
##contig=<ID=scaffold_772,length=42696>
##contig=<ID=scaffold_773,length=41731>
##contig=<ID=scaffold_774,length=41494>
##contig=<ID=scaffold_775,length=41361>
##contig=<ID=scaffold_776,length=41311>
##contig=<ID=scaffold_777,length=41192>
##contig=<ID=scaffold_778,length=41061>
##contig=<ID=scaffold_779,length=40717>
##contig=<ID=scaffold_780,length=40512>
##contig=<ID=scaffold_781,length=40448>
##contig=<ID=scaffold_782,length=40437>
##contig=<ID=scaffold_783,length=40410>
##contig=<ID=scaffold_784,length=40153>
##contig=<ID=scaffold_785,length=39988>
##contig=<ID=scaffold_786,length=39894>
##contig=<ID=scaffold_787,length=39212>
##contig=<ID=scaffold_788,length=39182>
##contig=<ID=scaffold_789,length=39179>
##contig=<ID=scaffold_790,length=38756>
##contig=<ID=scaffold_791,length=38608>
##contig=<ID=scaffold_792,length=38397>
##contig=<ID=scaffold_793,length=38057>
##contig=<ID=scaffold_794,length=37960>
##contig=<ID=scaffold_795,length=37874>
##contig=<ID=scaffold_796,length=37855>
##contig=<ID=scaffold_797,length=37456>
##contig=<ID=scaffold_798,length=37389>
##contig=<ID=scaffold_799,length=37274>
##contig=<ID=scaffold_800,length=37194>
##contig=<ID=scaffold_801,length=37142>
##contig=<ID=scaffold_802,length=37127>
##contig=<ID=scaffold_803,length=37039>
##contig=<ID=scaffold_804,length=36926>
##contig=<ID=scaffold_805,length=36595>
##contig=<ID=scaffold_806,length=36289>
##contig=<ID=scaffold_807,length=36069>
##contig=<ID=scaffold_808,length=35562>
##contig=<ID=scaffold_809,length=35276>
##contig=<ID=scaffold_810,length=35233>
##contig=<ID=scaffold_811,length=35168>
##contig=<ID=scaffold_812,length=34868>
##contig=<ID=scaffold_813,length=34656>
##contig=<ID=scaffold_814,length=34557>
##contig=<ID=scaffold_815,length=34339>
##contig=<ID=scaffold_816,length=33898>
##contig=<ID=scaffold_817,length=33881>
##contig=<ID=scaffold_818,length=33632>
##contig=<ID=scaffold_819,length=33586>
##contig=<ID=scaffold_820,length=33436>
##contig=<ID=scaffold_821,length=33367>
##contig=<ID=scaffold_822,length=33333>
##contig=<ID=scaffold_823,length=33285>
##contig=<ID=scaffold_824,length=33109>
##contig=<ID=scaffold_825,length=32981>
##contig=<ID=scaffold_826,length=32963>
##contig=<ID=scaffold_827,length=32912>
##contig=<ID=scaffold_828,length=32799>
##contig=<ID=scaffold_829,length=32443>
##contig=<ID=scaffold_830,length=32428>
##contig=<ID=scaffold_831,length=32348>
##contig=<ID=scaffold_832,length=32216>
##contig=<ID=scaffold_833,length=32111>
##contig=<ID=scaffold_834,length=32058>
##contig=<ID=scaffold_835,length=32011>
##contig=<ID=scaffold_836,length=31832>
##contig=<ID=scaffold_837,length=31672>
##contig=<ID=scaffold_838,length=31614>
##contig=<ID=scaffold_839,length=31514>
##contig=<ID=scaffold_840,length=31434>
##contig=<ID=scaffold_841,length=31163>
##contig=<ID=scaffold_842,length=30796>
##contig=<ID=scaffold_843,length=30650>
##contig=<ID=scaffold_844,length=30622>
##contig=<ID=scaffold_845,length=30336>
##contig=<ID=scaffold_846,length=30166>
##contig=<ID=scaffold_847,length=29895>
##contig=<ID=scaffold_848,length=29881>
##contig=<ID=scaffold_849,length=29867>
##contig=<ID=scaffold_850,length=29569>
##contig=<ID=scaffold_851,length=29236>
##contig=<ID=scaffold_852,length=29204>
##contig=<ID=scaffold_853,length=29135>
##contig=<ID=scaffold_854,length=29106>
##contig=<ID=scaffold_855,length=29086>
##contig=<ID=scaffold_856,length=29010>
##contig=<ID=scaffold_857,length=28810>
##contig=<ID=scaffold_858,length=28689>
##contig=<ID=scaffold_859,length=28583>
##contig=<ID=scaffold_860,length=28572>
##contig=<ID=scaffold_861,length=28460>
##contig=<ID=scaffold_862,length=28416>
##contig=<ID=scaffold_863,length=28351>
##contig=<ID=scaffold_864,length=28334>
##contig=<ID=scaffold_865,length=28207>
##contig=<ID=scaffold_866,length=28152>
##contig=<ID=scaffold_867,length=27958>
##contig=<ID=scaffold_868,length=27945>
##contig=<ID=scaffold_869,length=27877>
##contig=<ID=scaffold_870,length=27842>
##contig=<ID=scaffold_871,length=27721>
##contig=<ID=scaffold_872,length=27565>
##contig=<ID=scaffold_873,length=27383>
##contig=<ID=scaffold_874,length=27284>
##contig=<ID=scaffold_875,length=27248>
##contig=<ID=scaffold_876,length=27119>
##contig=<ID=scaffold_877,length=26879>
##contig=<ID=scaffold_878,length=26781>
##contig=<ID=scaffold_879,length=26745>
##contig=<ID=scaffold_880,length=26618>
##contig=<ID=scaffold_881,length=26556>
##contig=<ID=scaffold_882,length=26407>
##contig=<ID=scaffold_883,length=26386>
##contig=<ID=scaffold_884,length=26374>
##contig=<ID=scaffold_885,length=26285>
##contig=<ID=scaffold_886,length=26270>
##contig=<ID=scaffold_887,length=26194>
##contig=<ID=scaffold_888,length=26087>
##contig=<ID=scaffold_889,length=25941>
##contig=<ID=scaffold_890,length=25891>
##contig=<ID=scaffold_891,length=25874>
##contig=<ID=scaffold_892,length=25750>
##contig=<ID=scaffold_893,length=25696>
##contig=<ID=scaffold_894,length=25673>
##contig=<ID=scaffold_895,length=25669>
##contig=<ID=scaffold_896,length=25584>
##contig=<ID=scaffold_897,length=25576>
##contig=<ID=scaffold_898,length=25564>
##contig=<ID=scaffold_899,length=25518>
##contig=<ID=scaffold_900,length=25395>
##contig=<ID=scaffold_901,length=25388>
##contig=<ID=scaffold_902,length=25370>
##contig=<ID=scaffold_903,length=25275>
##contig=<ID=scaffold_904,length=25120>
##contig=<ID=scaffold_905,length=25094>
##contig=<ID=scaffold_906,length=25030>
##contig=<ID=scaffold_907,length=24894>
##contig=<ID=scaffold_908,length=24878>
##contig=<ID=scaffold_909,length=24769>
##contig=<ID=scaffold_910,length=24713>
##contig=<ID=scaffold_911,length=24684>
##contig=<ID=scaffold_912,length=24671>
##contig=<ID=scaffold_913,length=24628>
##contig=<ID=scaffold_914,length=24609>
##contig=<ID=scaffold_915,length=24573>
##contig=<ID=scaffold_916,length=24495>
##contig=<ID=scaffold_917,length=24456>
##contig=<ID=scaffold_918,length=24358>
##contig=<ID=scaffold_919,length=24336>
##contig=<ID=scaffold_920,length=24322>
##contig=<ID=scaffold_921,length=24320>
##contig=<ID=scaffold_922,length=24302>
##contig=<ID=scaffold_923,length=24146>
##contig=<ID=scaffold_924,length=24106>
##contig=<ID=scaffold_925,length=23980>
##contig=<ID=scaffold_926,length=23888>
##contig=<ID=scaffold_927,length=23876>
##contig=<ID=scaffold_928,length=23801>
##contig=<ID=scaffold_929,length=23796>
##contig=<ID=scaffold_930,length=23776>
##contig=<ID=scaffold_931,length=23750>
##contig=<ID=scaffold_932,length=23633>
##contig=<ID=scaffold_933,length=23540>
##contig=<ID=scaffold_934,length=23429>
##contig=<ID=scaffold_935,length=23265>
##contig=<ID=scaffold_936,length=23264>
##contig=<ID=scaffold_937,length=23207>
##contig=<ID=scaffold_938,length=23159>
##contig=<ID=scaffold_939,length=22997>
##contig=<ID=scaffold_940,length=22952>
##contig=<ID=scaffold_941,length=22797>
##contig=<ID=scaffold_942,length=22742>
##contig=<ID=scaffold_943,length=22423>
##contig=<ID=scaffold_944,length=22422>
##contig=<ID=scaffold_945,length=22389>
##contig=<ID=scaffold_946,length=22217>
##contig=<ID=scaffold_947,length=22205>
##contig=<ID=scaffold_948,length=22038>
##contig=<ID=scaffold_949,length=22001>
##contig=<ID=scaffold_950,length=21880>
##contig=<ID=scaffold_951,length=21842>
##contig=<ID=scaffold_952,length=21672>
##contig=<ID=scaffold_953,length=21649>
##contig=<ID=scaffold_954,length=21624>
##contig=<ID=scaffold_955,length=21620>
##contig=<ID=scaffold_956,length=21558>
##contig=<ID=scaffold_957,length=21554>
##contig=<ID=scaffold_958,length=21404>
##contig=<ID=scaffold_959,length=21224>
##contig=<ID=scaffold_960,length=21209>
##contig=<ID=scaffold_961,length=21118>
##contig=<ID=scaffold_962,length=20861>
##contig=<ID=scaffold_963,length=20853>
##contig=<ID=scaffold_964,length=20836>
##contig=<ID=scaffold_965,length=20828>
##contig=<ID=scaffold_966,length=20772>
##contig=<ID=scaffold_967,length=20740>
##contig=<ID=scaffold_968,length=20720>
##contig=<ID=scaffold_969,length=20330>
##contig=<ID=scaffold_970,length=20313>
##contig=<ID=scaffold_971,length=20277>
##contig=<ID=scaffold_972,length=20265>
##contig=<ID=scaffold_973,length=19958>
##contig=<ID=scaffold_974,length=19883>
##contig=<ID=scaffold_975,length=19878>
##contig=<ID=scaffold_976,length=19744>
##contig=<ID=scaffold_977,length=19713>
##contig=<ID=scaffold_978,length=19685>
##contig=<ID=scaffold_979,length=19682>
##contig=<ID=scaffold_980,length=19374>
##contig=<ID=scaffold_981,length=19368>
##contig=<ID=scaffold_982,length=19204>
##contig=<ID=scaffold_983,length=18905>
##contig=<ID=scaffold_984,length=18861>
##contig=<ID=scaffold_985,length=18771>
##contig=<ID=scaffold_986,length=18573>
##contig=<ID=scaffold_987,length=18466>
##contig=<ID=scaffold_988,length=18410>
##contig=<ID=scaffold_989,length=18325>
##contig=<ID=scaffold_990,length=18197>
##contig=<ID=scaffold_991,length=18180>
##contig=<ID=scaffold_992,length=18112>
##contig=<ID=scaffold_993,length=18088>
##contig=<ID=scaffold_994,length=17972>
##contig=<ID=scaffold_995,length=17908>
##contig=<ID=scaffold_996,length=17873>
##contig=<ID=scaffold_997,length=17850>
##contig=<ID=scaffold_998,length=17772>
##contig=<ID=scaffold_999,length=17738>
##contig=<ID=scaffold_1000,length=17680>
##contig=<ID=scaffold_1001,length=17624>
##contig=<ID=scaffold_1002,length=17577>
##contig=<ID=scaffold_1003,length=17528>
##contig=<ID=scaffold_1004,length=17482>
##contig=<ID=scaffold_1005,length=17420>
##contig=<ID=scaffold_1006,length=17397>
##contig=<ID=scaffold_1007,length=17380>
##contig=<ID=scaffold_1008,length=17374>
##contig=<ID=scaffold_1009,length=17344>
##contig=<ID=scaffold_1010,length=17175>
##contig=<ID=scaffold_1011,length=17091>
##contig=<ID=scaffold_1012,length=17042>
##contig=<ID=scaffold_1013,length=17033>
##contig=<ID=scaffold_1014,length=16985>
##contig=<ID=scaffold_1015,length=16840>
##contig=<ID=scaffold_1016,length=16811>
##contig=<ID=scaffold_1017,length=16773>
##contig=<ID=scaffold_1018,length=16699>
##contig=<ID=scaffold_1019,length=16610>
##contig=<ID=scaffold_1020,length=16570>
##contig=<ID=scaffold_1021,length=16543>
##contig=<ID=scaffold_1022,length=16516>
##contig=<ID=scaffold_1023,length=16456>
##contig=<ID=scaffold_1024,length=16429>
##contig=<ID=scaffold_1025,length=16428>
##contig=<ID=scaffold_1026,length=16418>
##contig=<ID=scaffold_1027,length=16418>
##contig=<ID=scaffold_1028,length=16318>
##contig=<ID=scaffold_1029,length=16274>
##contig=<ID=scaffold_1030,length=16216>
##contig=<ID=scaffold_1031,length=16164>
##contig=<ID=scaffold_1032,length=16100>
##contig=<ID=scaffold_1033,length=16016>
##contig=<ID=scaffold_1034,length=15982>
##contig=<ID=scaffold_1035,length=15872>
##contig=<ID=scaffold_1036,length=15828>
##contig=<ID=scaffold_1037,length=15759>
##contig=<ID=scaffold_1038,length=15754>
##contig=<ID=scaffold_1039,length=15752>
##contig=<ID=scaffold_1040,length=15532>
##contig=<ID=scaffold_1041,length=15444>
##contig=<ID=scaffold_1042,length=15421>
##contig=<ID=scaffold_1043,length=15403>
##contig=<ID=scaffold_1044,length=15368>
##contig=<ID=scaffold_1045,length=15354>
##contig=<ID=scaffold_1046,length=15280>
##contig=<ID=scaffold_1047,length=15268>
##contig=<ID=scaffold_1048,length=15229>
##contig=<ID=scaffold_1049,length=15196>
##contig=<ID=scaffold_1050,length=15158>
##contig=<ID=scaffold_1051,length=15090>
##contig=<ID=scaffold_1052,length=14998>
##contig=<ID=scaffold_1053,length=14973>
##contig=<ID=scaffold_1054,length=14921>
##contig=<ID=scaffold_1055,length=14902>
##contig=<ID=scaffold_1056,length=14717>
##contig=<ID=scaffold_1057,length=14689>
##contig=<ID=scaffold_1058,length=14607>
##contig=<ID=scaffold_1059,length=14553>
##contig=<ID=scaffold_1060,length=14512>
##contig=<ID=scaffold_1061,length=14454>
##contig=<ID=scaffold_1062,length=14437>
##contig=<ID=scaffold_1063,length=14330>
##contig=<ID=scaffold_1064,length=14302>
##contig=<ID=scaffold_1065,length=14197>
##contig=<ID=scaffold_1066,length=14149>
##contig=<ID=scaffold_1067,length=14114>
##contig=<ID=scaffold_1068,length=14039>
##contig=<ID=scaffold_1069,length=13975>
##contig=<ID=scaffold_1070,length=13933>
##contig=<ID=scaffold_1071,length=13828>
##contig=<ID=scaffold_1072,length=13818>
##contig=<ID=scaffold_1073,length=13752>
##contig=<ID=scaffold_1074,length=13696>
##contig=<ID=scaffold_1075,length=13679>
##contig=<ID=scaffold_1076,length=13631>
##contig=<ID=scaffold_1077,length=13546>
##contig=<ID=scaffold_1078,length=13520>
##contig=<ID=scaffold_1079,length=13462>
##contig=<ID=scaffold_1080,length=13383>
##contig=<ID=scaffold_1081,length=13283>
##contig=<ID=scaffold_1082,length=13262>
##contig=<ID=scaffold_1083,length=13192>
##contig=<ID=scaffold_1084,length=13169>
##contig=<ID=scaffold_1085,length=13056>
##contig=<ID=scaffold_1086,length=12992>
##contig=<ID=scaffold_1087,length=12981>
##contig=<ID=scaffold_1088,length=12945>
##contig=<ID=scaffold_1089,length=12941>
##contig=<ID=scaffold_1090,length=12936>
##contig=<ID=scaffold_1091,length=12889>
##contig=<ID=scaffold_1092,length=12877>
##contig=<ID=scaffold_1093,length=12851>
##contig=<ID=scaffold_1094,length=12788>
##contig=<ID=scaffold_1095,length=12743>
##contig=<ID=scaffold_1096,length=12728>
##contig=<ID=scaffold_1097,length=12683>
##contig=<ID=scaffold_1098,length=12626>
##contig=<ID=scaffold_1099,length=12517>
##contig=<ID=scaffold_1100,length=12472>
##contig=<ID=scaffold_1101,length=12409>
##contig=<ID=scaffold_1102,length=12378>
##contig=<ID=scaffold_1103,length=12287>
##contig=<ID=scaffold_1104,length=12188>
##contig=<ID=scaffold_1105,length=12178>
##contig=<ID=scaffold_1106,length=12070>
##contig=<ID=scaffold_1107,length=12042>
##contig=<ID=scaffold_1108,length=12038>
##contig=<ID=scaffold_1109,length=11969>
##contig=<ID=scaffold_1110,length=11927>
##contig=<ID=scaffold_1111,length=11919>
##contig=<ID=scaffold_1112,length=11855>
##contig=<ID=scaffold_1113,length=11778>
##contig=<ID=scaffold_1114,length=11664>
##contig=<ID=scaffold_1115,length=11645>
##contig=<ID=scaffold_1116,length=11621>
##contig=<ID=scaffold_1117,length=11587>
##contig=<ID=scaffold_1118,length=11574>
##contig=<ID=scaffold_1119,length=11528>
##contig=<ID=scaffold_1120,length=11511>
##contig=<ID=scaffold_1121,length=11459>
##contig=<ID=scaffold_1122,length=11398>
##contig=<ID=scaffold_1123,length=11266>
##contig=<ID=scaffold_1124,length=11160>
##contig=<ID=scaffold_1125,length=11144>
##contig=<ID=scaffold_1126,length=11103>
##contig=<ID=scaffold_1127,length=11055>
##contig=<ID=scaffold_1128,length=11001>
##contig=<ID=scaffold_1129,length=10912>
##contig=<ID=scaffold_1130,length=10880>
##contig=<ID=scaffold_1131,length=10874>
##contig=<ID=scaffold_1132,length=10854>
##contig=<ID=scaffold_1133,length=10810>
##contig=<ID=scaffold_1134,length=10748>
##contig=<ID=scaffold_1135,length=10716>
##contig=<ID=scaffold_1136,length=10707>
##contig=<ID=scaffold_1137,length=10704>
##contig=<ID=scaffold_1138,length=10661>
##contig=<ID=scaffold_1139,length=10640>
##contig=<ID=scaffold_1140,length=10633>
##contig=<ID=scaffold_1141,length=10629>
##contig=<ID=scaffold_1142,length=10614>
##contig=<ID=scaffold_1143,length=10574>
##contig=<ID=scaffold_1144,length=10537>
##contig=<ID=scaffold_1145,length=10530>
##contig=<ID=scaffold_1146,length=10527>
##contig=<ID=scaffold_1147,length=10391>
##contig=<ID=scaffold_1148,length=10353>
##contig=<ID=scaffold_1149,length=10315>
##contig=<ID=scaffold_1150,length=10305>
##contig=<ID=scaffold_1151,length=10295>
##contig=<ID=scaffold_1152,length=10288>
##contig=<ID=scaffold_1153,length=10212>
##contig=<ID=scaffold_1154,length=10175>
##contig=<ID=scaffold_1155,length=10165>
##contig=<ID=scaffold_1156,length=10123>
##contig=<ID=scaffold_1157,length=10059>
##contig=<ID=scaffold_1158,length=10018>
##contig=<ID=scaffold_1159,length=9889>
##contig=<ID=scaffold_1160,length=9847>
##contig=<ID=scaffold_1161,length=9831>
##contig=<ID=scaffold_1162,length=9691>
##contig=<ID=scaffold_1163,length=9682>
##contig=<ID=scaffold_1164,length=9647>
##contig=<ID=scaffold_1165,length=9623>
##contig=<ID=scaffold_1166,length=9621>
##contig=<ID=scaffold_1167,length=9591>
##contig=<ID=scaffold_1168,length=9527>
##contig=<ID=scaffold_1169,length=9526>
##contig=<ID=scaffold_1170,length=9452>
##contig=<ID=scaffold_1171,length=9447>
##contig=<ID=scaffold_1172,length=9428>
##contig=<ID=scaffold_1173,length=9369>
##contig=<ID=scaffold_1174,length=9366>
##contig=<ID=scaffold_1175,length=9359>
##contig=<ID=scaffold_1176,length=9321>
##contig=<ID=scaffold_1177,length=9316>
##contig=<ID=scaffold_1178,length=9297>
##contig=<ID=scaffold_1179,length=9222>
##contig=<ID=scaffold_1180,length=9050>
##contig=<ID=scaffold_1181,length=8991>
##contig=<ID=scaffold_1182,length=8932>
##contig=<ID=scaffold_1183,length=8907>
##contig=<ID=scaffold_1184,length=8887>
##contig=<ID=scaffold_1185,length=8748>
##contig=<ID=scaffold_1186,length=8687>
##contig=<ID=scaffold_1187,length=8640>
##contig=<ID=scaffold_1188,length=8629>
##contig=<ID=scaffold_1189,length=8595>
##contig=<ID=scaffold_1190,length=8547>
##contig=<ID=scaffold_1191,length=8528>
##contig=<ID=scaffold_1192,length=8519>
##contig=<ID=scaffold_1193,length=8505>
##contig=<ID=scaffold_1194,length=8502>
##contig=<ID=scaffold_1195,length=8458>
##contig=<ID=scaffold_1196,length=8433>
##contig=<ID=scaffold_1197,length=8420>
##contig=<ID=scaffold_1198,length=8282>
##contig=<ID=scaffold_1199,length=8237>
##contig=<ID=scaffold_1200,length=8209>
##contig=<ID=scaffold_1201,length=8197>
##contig=<ID=scaffold_1202,length=8142>
##contig=<ID=scaffold_1203,length=8115>
##contig=<ID=scaffold_1204,length=8108>
##contig=<ID=scaffold_1205,length=8102>
##contig=<ID=scaffold_1206,length=8038>
##contig=<ID=scaffold_1207,length=8035>
##contig=<ID=scaffold_1208,length=8030>
##contig=<ID=scaffold_1209,length=8029>
##contig=<ID=scaffold_1210,length=8014>
##contig=<ID=scaffold_1211,length=7998>
##contig=<ID=scaffold_1212,length=7977>
##contig=<ID=scaffold_1213,length=7963>
##contig=<ID=scaffold_1214,length=7906>
##contig=<ID=scaffold_1215,length=7895>
##contig=<ID=scaffold_1216,length=7885>
##contig=<ID=scaffold_1217,length=7873>
##contig=<ID=scaffold_1218,length=7850>
##contig=<ID=scaffold_1219,length=7849>
##contig=<ID=scaffold_1220,length=7828>
##contig=<ID=scaffold_1221,length=7806>
##contig=<ID=scaffold_1222,length=7778>
##contig=<ID=scaffold_1223,length=7758>
##contig=<ID=scaffold_1224,length=7735>
##contig=<ID=scaffold_1225,length=7730>
##contig=<ID=scaffold_1226,length=7628>
##contig=<ID=scaffold_1227,length=7617>
##contig=<ID=scaffold_1228,length=7611>
##contig=<ID=scaffold_1229,length=7600>
##contig=<ID=scaffold_1230,length=7545>
##contig=<ID=scaffold_1231,length=7542>
##contig=<ID=scaffold_1232,length=7533>
##contig=<ID=scaffold_1233,length=7531>
##contig=<ID=scaffold_1234,length=7480>
##contig=<ID=scaffold_1235,length=7466>
##contig=<ID=scaffold_1236,length=7390>
##contig=<ID=scaffold_1237,length=7371>
##contig=<ID=scaffold_1238,length=7357>
##contig=<ID=scaffold_1239,length=7326>
##contig=<ID=scaffold_1240,length=7321>
##contig=<ID=scaffold_1241,length=7297>
##contig=<ID=scaffold_1242,length=7289>
##contig=<ID=scaffold_1243,length=7253>
##contig=<ID=scaffold_1244,length=7233>
##contig=<ID=scaffold_1245,length=7220>
##contig=<ID=scaffold_1246,length=7211>
##contig=<ID=scaffold_1247,length=7180>
##contig=<ID=scaffold_1248,length=7172>
##contig=<ID=scaffold_1249,length=7163>
##contig=<ID=scaffold_1250,length=7162>
##contig=<ID=scaffold_1251,length=7155>
##contig=<ID=scaffold_1252,length=7148>
##contig=<ID=scaffold_1253,length=7122>
##contig=<ID=scaffold_1254,length=7091>
##contig=<ID=scaffold_1255,length=7089>
##contig=<ID=scaffold_1256,length=7039>
##contig=<ID=scaffold_1257,length=7018>
##contig=<ID=scaffold_1258,length=7018>
##contig=<ID=scaffold_1259,length=6983>
##contig=<ID=scaffold_1260,length=6918>
##contig=<ID=scaffold_1261,length=6909>
##contig=<ID=scaffold_1262,length=6876>
##contig=<ID=scaffold_1263,length=6867>
##contig=<ID=scaffold_1264,length=6725>
##contig=<ID=scaffold_1265,length=6666>
##contig=<ID=scaffold_1266,length=6553>
##contig=<ID=scaffold_1267,length=6541>
##contig=<ID=scaffold_1268,length=6477>
##contig=<ID=scaffold_1269,length=6465>
##contig=<ID=scaffold_1270,length=6343>
##contig=<ID=scaffold_1271,length=6271>
##contig=<ID=scaffold_1272,length=6238>
##contig=<ID=scaffold_1273,length=6230>
##contig=<ID=scaffold_1274,length=6201>
##contig=<ID=scaffold_1275,length=6113>
##contig=<ID=scaffold_1276,length=5945>
##contig=<ID=scaffold_1277,length=5934>
##contig=<ID=scaffold_1278,length=5930>
##contig=<ID=scaffold_1279,length=5800>
##contig=<ID=scaffold_1280,length=5780>
##contig=<ID=scaffold_1281,length=5603>
##contig=<ID=scaffold_1282,length=5581>
##contig=<ID=scaffold_1283,length=5536>
##contig=<ID=scaffold_1284,length=5520>
##contig=<ID=scaffold_1285,length=5511>
##contig=<ID=scaffold_1286,length=5486>
##contig=<ID=scaffold_1287,length=5481>
##contig=<ID=scaffold_1288,length=5473>
##contig=<ID=scaffold_1289,length=5455>
##contig=<ID=scaffold_1290,length=5430>
##contig=<ID=scaffold_1291,length=5369>
##contig=<ID=scaffold_1292,length=5362>
##contig=<ID=scaffold_1293,length=5345>
##contig=<ID=scaffold_1294,length=5258>
##contig=<ID=scaffold_1295,length=5244>
##contig=<ID=scaffold_1296,length=5218>
##contig=<ID=scaffold_1297,length=5206>
##contig=<ID=scaffold_1298,length=5172>
##contig=<ID=scaffold_1299,length=5170>
##contig=<ID=scaffold_1300,length=5122>
##contig=<ID=scaffold_1301,length=4960>
##contig=<ID=scaffold_1302,length=4909>
##contig=<ID=scaffold_1303,length=4736>
##contig=<ID=scaffold_1304,length=4712>
##contig=<ID=scaffold_1305,length=4684>
##contig=<ID=scaffold_1306,length=4651>
##contig=<ID=scaffold_1307,length=4642>
##contig=<ID=scaffold_1308,length=4630>
##contig=<ID=scaffold_1309,length=4581>
##contig=<ID=scaffold_1310,length=4577>
##contig=<ID=scaffold_1311,length=4502>
##contig=<ID=scaffold_1312,length=4444>
##contig=<ID=scaffold_1313,length=4430>
##contig=<ID=scaffold_1314,length=4364>
##contig=<ID=scaffold_1315,length=4320>
##contig=<ID=scaffold_1316,length=4201>
##contig=<ID=scaffold_1317,length=4133>
##contig=<ID=scaffold_1318,length=4130>
##contig=<ID=scaffold_1319,length=4114>
##contig=<ID=scaffold_1320,length=4098>
##contig=<ID=scaffold_1321,length=4076>
##contig=<ID=scaffold_1322,length=4043>
##contig=<ID=scaffold_1323,length=3988>
##contig=<ID=scaffold_1324,length=3986>
##contig=<ID=scaffold_1325,length=3953>
##contig=<ID=scaffold_1326,length=3940>
##contig=<ID=scaffold_1327,length=3936>
##contig=<ID=scaffold_1328,length=3907>
##contig=<ID=scaffold_1329,length=3875>
##contig=<ID=scaffold_1330,length=3861>
##contig=<ID=scaffold_1331,length=3849>
##contig=<ID=scaffold_1332,length=3812>
##contig=<ID=scaffold_1333,length=3797>
##contig=<ID=scaffold_1334,length=3783>
##contig=<ID=scaffold_1335,length=3772>
##contig=<ID=scaffold_1336,length=3768>
##contig=<ID=scaffold_1337,length=3744>
##contig=<ID=scaffold_1338,length=3740>
##contig=<ID=scaffold_1339,length=3731>
##contig=<ID=scaffold_1340,length=3726>
##contig=<ID=scaffold_1341,length=3708>
##contig=<ID=scaffold_1342,length=3632>
##contig=<ID=scaffold_1343,length=3593>
##contig=<ID=scaffold_1344,length=3586>
##contig=<ID=scaffold_1345,length=3549>
##contig=<ID=scaffold_1346,length=3514>
##contig=<ID=scaffold_1347,length=3513>
##contig=<ID=scaffold_1348,length=3510>
##contig=<ID=scaffold_1349,length=3434>
##contig=<ID=scaffold_1350,length=3374>
##contig=<ID=scaffold_1351,length=3369>
##contig=<ID=scaffold_1352,length=3332>
##contig=<ID=scaffold_1353,length=3297>
##contig=<ID=scaffold_1354,length=3271>
##contig=<ID=scaffold_1355,length=3270>
##contig=<ID=scaffold_1356,length=3214>
##contig=<ID=scaffold_1357,length=3200>
##contig=<ID=scaffold_1358,length=3191>
##contig=<ID=scaffold_1359,length=3188>
##contig=<ID=scaffold_1360,length=3154>
##contig=<ID=scaffold_1361,length=3142>
##contig=<ID=scaffold_1362,length=3131>
##contig=<ID=scaffold_1363,length=3097>
##contig=<ID=scaffold_1364,length=3095>
##contig=<ID=scaffold_1365,length=3083>
##contig=<ID=scaffold_1366,length=3058>
##contig=<ID=scaffold_1367,length=3056>
##contig=<ID=scaffold_1368,length=3054>
##contig=<ID=scaffold_1369,length=3048>
##contig=<ID=scaffold_1370,length=3046>
##contig=<ID=scaffold_1371,length=3044>
##contig=<ID=scaffold_1372,length=3030>
##contig=<ID=scaffold_1373,length=3025>
##contig=<ID=scaffold_1374,length=3014>
##contig=<ID=scaffold_1375,length=2995>
##contig=<ID=scaffold_1376,length=2995>
##contig=<ID=scaffold_1377,length=2992>
##contig=<ID=scaffold_1378,length=2979>
##contig=<ID=scaffold_1379,length=2966>
##contig=<ID=scaffold_1380,length=2964>
##contig=<ID=scaffold_1381,length=2928>
##contig=<ID=scaffold_1382,length=2928>
##contig=<ID=scaffold_1383,length=2926>
##contig=<ID=scaffold_1384,length=2926>
##contig=<ID=scaffold_1385,length=2925>
##contig=<ID=scaffold_1386,length=2919>
##contig=<ID=scaffold_1387,length=2902>
##contig=<ID=scaffold_1388,length=2901>
##contig=<ID=scaffold_1389,length=2897>
##contig=<ID=scaffold_1390,length=2889>
##contig=<ID=scaffold_1391,length=2874>
##contig=<ID=scaffold_1392,length=2870>
##contig=<ID=scaffold_1393,length=2859>
##contig=<ID=scaffold_1394,length=2849>
##contig=<ID=scaffold_1395,length=2846>
##contig=<ID=scaffold_1396,length=2845>
##contig=<ID=scaffold_1397,length=2803>
##contig=<ID=scaffold_1398,length=2799>
##contig=<ID=scaffold_1399,length=2792>
##contig=<ID=scaffold_1400,length=2774>
##contig=<ID=scaffold_1401,length=2773>
##contig=<ID=scaffold_1402,length=2763>
##contig=<ID=scaffold_1403,length=2757>
##contig=<ID=scaffold_1404,length=2748>
##contig=<ID=scaffold_1405,length=2747>
##contig=<ID=scaffold_1406,length=2745>
##contig=<ID=scaffold_1407,length=2736>
##contig=<ID=scaffold_1408,length=2730>
##contig=<ID=scaffold_1409,length=2730>
##contig=<ID=scaffold_1410,length=2730>
##contig=<ID=scaffold_1411,length=2729>
##contig=<ID=scaffold_1412,length=2720>
##contig=<ID=scaffold_1413,length=2718>
##contig=<ID=scaffold_1414,length=2700>
##contig=<ID=scaffold_1415,length=2693>
##contig=<ID=scaffold_1416,length=2692>
##contig=<ID=scaffold_1417,length=2682>
##contig=<ID=scaffold_1418,length=2678>
##contig=<ID=scaffold_1419,length=2660>
##contig=<ID=scaffold_1420,length=2660>
##contig=<ID=scaffold_1421,length=2654>
##contig=<ID=scaffold_1422,length=2651>
##contig=<ID=scaffold_1423,length=2639>
##contig=<ID=scaffold_1424,length=2637>
##contig=<ID=scaffold_1425,length=2637>
##contig=<ID=scaffold_1426,length=2635>
##contig=<ID=scaffold_1427,length=2623>
##contig=<ID=scaffold_1428,length=2575>
##contig=<ID=scaffold_1429,length=2571>
##contig=<ID=scaffold_1430,length=2556>
##contig=<ID=scaffold_1431,length=2543>
##contig=<ID=scaffold_1432,length=2540>
##contig=<ID=scaffold_1433,length=2529>
##contig=<ID=scaffold_1434,length=2527>
##contig=<ID=scaffold_1435,length=2525>
##contig=<ID=scaffold_1436,length=2522>
##contig=<ID=scaffold_1437,length=2506>
##contig=<ID=scaffold_1438,length=2497>
##contig=<ID=scaffold_1439,length=2492>
##contig=<ID=scaffold_1440,length=2491>
##contig=<ID=scaffold_1441,length=2483>
##contig=<ID=scaffold_1442,length=2478>
##contig=<ID=scaffold_1443,length=2459>
##contig=<ID=scaffold_1444,length=2445>
##contig=<ID=scaffold_1445,length=2443>
##contig=<ID=scaffold_1446,length=2440>
##contig=<ID=scaffold_1447,length=2429>
##contig=<ID=scaffold_1448,length=2429>
##contig=<ID=scaffold_1449,length=2413>
##contig=<ID=scaffold_1450,length=2410>
##contig=<ID=scaffold_1451,length=2406>
##contig=<ID=scaffold_1452,length=2400>
##contig=<ID=scaffold_1453,length=2398>
##contig=<ID=scaffold_1454,length=2382>
##contig=<ID=scaffold_1455,length=2371>
##contig=<ID=scaffold_1456,length=2354>
##contig=<ID=scaffold_1457,length=2354>
##contig=<ID=scaffold_1458,length=2344>
##contig=<ID=scaffold_1459,length=2332>
##contig=<ID=scaffold_1460,length=2323>
##contig=<ID=scaffold_1461,length=2302>
##contig=<ID=scaffold_1462,length=2280>
##contig=<ID=scaffold_1463,length=2279>
##contig=<ID=scaffold_1464,length=2273>
##contig=<ID=scaffold_1465,length=2271>
##contig=<ID=scaffold_1466,length=2269>
##contig=<ID=scaffold_1467,length=2252>
##contig=<ID=scaffold_1468,length=2237>
##contig=<ID=scaffold_1469,length=2218>
##contig=<ID=scaffold_1470,length=2204>
##contig=<ID=scaffold_1471,length=2202>
##contig=<ID=scaffold_1472,length=2201>
##contig=<ID=scaffold_1473,length=2197>
##contig=<ID=scaffold_1474,length=2196>
##contig=<ID=scaffold_1475,length=2185>
##contig=<ID=scaffold_1476,length=2158>
##contig=<ID=scaffold_1477,length=2158>
##contig=<ID=scaffold_1478,length=2125>
##contig=<ID=scaffold_1479,length=2111>
##contig=<ID=scaffold_1480,length=2106>
##contig=<ID=scaffold_1481,length=2103>
##contig=<ID=scaffold_1482,length=2094>
##contig=<ID=scaffold_1483,length=2087>
##contig=<ID=scaffold_1484,length=2084>
##contig=<ID=scaffold_1485,length=2083>
##contig=<ID=scaffold_1486,length=2072>
##contig=<ID=scaffold_1487,length=2069>
##contig=<ID=scaffold_1488,length=2058>
##contig=<ID=scaffold_1489,length=2053>
##contig=<ID=scaffold_1490,length=2049>
##contig=<ID=scaffold_1491,length=2043>
##contig=<ID=scaffold_1492,length=2038>
##contig=<ID=scaffold_1493,length=2026>
##contig=<ID=scaffold_1494,length=2025>
##contig=<ID=scaffold_1495,length=1999>
##contig=<ID=scaffold_1496,length=1987>
##contig=<ID=scaffold_1497,length=1974>
##contig=<ID=scaffold_1498,length=1972>
##contig=<ID=scaffold_1499,length=1957>
##contig=<ID=scaffold_1500,length=1957>
##contig=<ID=scaffold_1501,length=1931>
##contig=<ID=scaffold_1502,length=1916>
##contig=<ID=scaffold_1503,length=1902>
##contig=<ID=scaffold_1504,length=1894>
##contig=<ID=scaffold_1505,length=1894>
##contig=<ID=scaffold_1506,length=1890>
##contig=<ID=scaffold_1507,length=1883>
##contig=<ID=scaffold_1508,length=1878>
##contig=<ID=scaffold_1509,length=1868>
##contig=<ID=scaffold_1510,length=1834>
##contig=<ID=scaffold_1511,length=1828>
##contig=<ID=scaffold_1512,length=1822>
##contig=<ID=scaffold_1513,length=1817>
##contig=<ID=scaffold_1514,length=1783>
##contig=<ID=scaffold_1515,length=1768>
##contig=<ID=scaffold_1516,length=1767>
##contig=<ID=scaffold_1517,length=1765>
##contig=<ID=scaffold_1518,length=1761>
##contig=<ID=scaffold_1519,length=1745>
##contig=<ID=scaffold_1520,length=1734>
##contig=<ID=scaffold_1521,length=1733>
##contig=<ID=scaffold_1522,length=1728>
##contig=<ID=scaffold_1523,length=1726>
##contig=<ID=scaffold_1524,length=1720>
##contig=<ID=scaffold_1525,length=1717>
##contig=<ID=scaffold_1526,length=1716>
##contig=<ID=scaffold_1527,length=1714>
##contig=<ID=scaffold_1528,length=1710>
##contig=<ID=scaffold_1529,length=1710>
##contig=<ID=scaffold_1530,length=1706>
##contig=<ID=scaffold_1531,length=1706>
##contig=<ID=scaffold_1532,length=1705>
##contig=<ID=scaffold_1533,length=1705>
##contig=<ID=scaffold_1534,length=1692>
##contig=<ID=scaffold_1535,length=1677>
##contig=<ID=scaffold_1536,length=1659>
##contig=<ID=scaffold_1537,length=1648>
##contig=<ID=scaffold_1538,length=1620>
##contig=<ID=scaffold_1539,length=1614>
##contig=<ID=scaffold_1540,length=1613>
##contig=<ID=scaffold_1541,length=1609>
##contig=<ID=scaffold_1542,length=1602>
##contig=<ID=scaffold_1543,length=1600>
##contig=<ID=scaffold_1544,length=1599>
##contig=<ID=scaffold_1545,length=1566>
##contig=<ID=scaffold_1546,length=1557>
##contig=<ID=scaffold_1547,length=1551>
##contig=<ID=scaffold_1548,length=1549>
##contig=<ID=scaffold_1549,length=1521>
##contig=<ID=scaffold_1550,length=1502>
##contig=<ID=scaffold_1551,length=1502>
##contig=<ID=scaffold_1552,length=1501>
##contig=<ID=scaffold_1553,length=1496>
##contig=<ID=scaffold_1554,length=1495>
##contig=<ID=scaffold_1555,length=1485>
##contig=<ID=scaffold_1556,length=1469>
##contig=<ID=scaffold_1557,length=1465>
##contig=<ID=scaffold_1558,length=1463>
##contig=<ID=scaffold_1559,length=1463>
##contig=<ID=scaffold_1560,length=1457>
##contig=<ID=scaffold_1561,length=1454>
##contig=<ID=scaffold_1562,length=1446>
##contig=<ID=scaffold_1563,length=1436>
##contig=<ID=scaffold_1564,length=1424>
##contig=<ID=scaffold_1565,length=1410>
##contig=<ID=scaffold_1566,length=1405>
##contig=<ID=scaffold_1567,length=1388>
##contig=<ID=scaffold_1568,length=1383>
##contig=<ID=scaffold_1569,length=1372>
##contig=<ID=scaffold_1570,length=1371>
##contig=<ID=scaffold_1571,length=1363>
##contig=<ID=scaffold_1572,length=1353>
##contig=<ID=scaffold_1573,length=1352>
##contig=<ID=scaffold_1574,length=1351>
##contig=<ID=scaffold_1575,length=1337>
##contig=<ID=scaffold_1576,length=1331>
##contig=<ID=scaffold_1577,length=1325>
##contig=<ID=scaffold_1578,length=1307>
##contig=<ID=scaffold_1579,length=1300>
##contig=<ID=scaffold_1580,length=1300>
##contig=<ID=scaffold_1581,length=1293>
##contig=<ID=scaffold_1582,length=1288>
##contig=<ID=scaffold_1583,length=1286>
##contig=<ID=scaffold_1584,length=1280>
##contig=<ID=scaffold_1585,length=1275>
##contig=<ID=scaffold_1586,length=1263>
##contig=<ID=scaffold_1587,length=1254>
##contig=<ID=scaffold_1588,length=1245>
##contig=<ID=scaffold_1589,length=1242>
##contig=<ID=scaffold_1590,length=1232>
##contig=<ID=scaffold_1591,length=1230>
##contig=<ID=scaffold_1592,length=1227>
##contig=<ID=scaffold_1593,length=1224>
##contig=<ID=scaffold_1594,length=1223>
##contig=<ID=scaffold_1595,length=1223>
##contig=<ID=scaffold_1596,length=1221>
##contig=<ID=scaffold_1597,length=1217>
##contig=<ID=scaffold_1598,length=1214>
##contig=<ID=scaffold_1599,length=1209>
##contig=<ID=scaffold_1600,length=1196>
##contig=<ID=scaffold_1601,length=1193>
##contig=<ID=scaffold_1602,length=1183>
##contig=<ID=scaffold_1603,length=1176>
##contig=<ID=scaffold_1604,length=1173>
##contig=<ID=scaffold_1605,length=1173>
##contig=<ID=scaffold_1606,length=1173>
##contig=<ID=scaffold_1607,length=1167>
##contig=<ID=scaffold_1608,length=1153>
##contig=<ID=scaffold_1609,length=1149>
##contig=<ID=scaffold_1610,length=1145>
##contig=<ID=scaffold_1611,length=1130>
##contig=<ID=scaffold_1612,length=1129>
##contig=<ID=scaffold_1613,length=1116>
##contig=<ID=scaffold_1614,length=1101>
##contig=<ID=scaffold_1615,length=1100>
##contig=<ID=scaffold_1616,length=1099>
##contig=<ID=scaffold_1617,length=1096>
##contig=<ID=scaffold_1618,length=1093>
##contig=<ID=scaffold_1619,length=1079>
##contig=<ID=scaffold_1620,length=1076>
##contig=<ID=scaffold_1621,length=1075>
##contig=<ID=scaffold_1622,length=1074>
##contig=<ID=scaffold_1623,length=1068>
##contig=<ID=scaffold_1624,length=1057>
##contig=<ID=scaffold_1625,length=1055>
##contig=<ID=scaffold_1626,length=1053>
##contig=<ID=scaffold_1627,length=1045>
##contig=<ID=scaffold_1628,length=1040>
##contig=<ID=scaffold_1629,length=1035>
##contig=<ID=scaffold_1630,length=1025>
##contig=<ID=scaffold_1631,length=1022>
##contig=<ID=scaffold_1632,length=1018>
##contig=<ID=scaffold_1633,length=1014>
##contig=<ID=scaffold_1634,length=1009>
##contig=<ID=scaffold_1635,length=1005>
##contig=<ID=scaffold_1636,length=1000>
##contig=<ID=scaffold_1637,length=997>
##contig=<ID=scaffold_1638,length=996>
##contig=<ID=scaffold_1639,length=994>
##contig=<ID=scaffold_1640,length=980>
##contig=<ID=scaffold_1641,length=980>
##contig=<ID=scaffold_1642,length=965>
##contig=<ID=scaffold_1643,length=963>
##contig=<ID=scaffold_1644,length=959>
##contig=<ID=scaffold_1645,length=952>
##contig=<ID=scaffold_1646,length=945>
##contig=<ID=scaffold_1647,length=940>
##contig=<ID=scaffold_1648,length=937>
##contig=<ID=scaffold_1649,length=936>
##contig=<ID=scaffold_1650,length=929>
##contig=<ID=scaffold_1651,length=916>
##contig=<ID=scaffold_1652,length=915>
##contig=<ID=scaffold_1653,length=913>
##contig=<ID=scaffold_1654,length=910>
##contig=<ID=scaffold_1655,length=889>
##contig=<ID=scaffold_1656,length=888>
##contig=<ID=scaffold_1657,length=865>
##contig=<ID=scaffold_1658,length=862>
##contig=<ID=scaffold_1659,length=852>
##contig=<ID=scaffold_1660,length=848>
##contig=<ID=scaffold_1661,length=845>
##contig=<ID=scaffold_1662,length=844>
##contig=<ID=scaffold_1663,length=844>
##contig=<ID=scaffold_1664,length=843>
##contig=<ID=scaffold_1665,length=838>
##contig=<ID=scaffold_1666,length=832>
##contig=<ID=scaffold_1667,length=819>
##contig=<ID=scaffold_1668,length=807>
##contig=<ID=scaffold_1669,length=783>
##contig=<ID=scaffold_1670,length=774>
##contig=<ID=scaffold_1671,length=766>
##contig=<ID=scaffold_1672,length=766>
##contig=<ID=scaffold_1673,length=764>
##contig=<ID=scaffold_1674,length=756>
##contig=<ID=scaffold_1675,length=745>
##contig=<ID=scaffold_1676,length=744>
##contig=<ID=scaffold_1677,length=742>
##contig=<ID=scaffold_1678,length=739>
##contig=<ID=scaffold_1679,length=726>
##contig=<ID=scaffold_1680,length=713>
##contig=<ID=scaffold_1681,length=712>
##contig=<ID=scaffold_1682,length=697>
##contig=<ID=scaffold_1683,length=696>
##contig=<ID=scaffold_1684,length=694>
##contig=<ID=scaffold_1685,length=693>
##contig=<ID=scaffold_1686,length=692>
##contig=<ID=scaffold_1687,length=683>
##contig=<ID=scaffold_1688,length=676>
##contig=<ID=scaffold_1689,length=657>
##contig=<ID=scaffold_1690,length=656>
##contig=<ID=scaffold_1691,length=652>
##contig=<ID=scaffold_1692,length=649>
##contig=<ID=scaffold_1693,length=646>
##contig=<ID=scaffold_1694,length=630>
##contig=<ID=scaffold_1695,length=626>
##contig=<ID=scaffold_1696,length=626>
##contig=<ID=scaffold_1697,length=614>
##contig=<ID=scaffold_1698,length=614>
##contig=<ID=scaffold_1699,length=608>
##contig=<ID=scaffold_1700,length=606>
##contig=<ID=scaffold_1701,length=586>
##contig=<ID=scaffold_1702,length=567>
##contig=<ID=scaffold_1703,length=562>
##contig=<ID=scaffold_1704,length=533>
##contig=<ID=scaffold_1705,length=524>
##contig=<ID=scaffold_1706,length=522>
##contig=<ID=scaffold_1707,length=520>
##contig=<ID=scaffold_1708,length=518>
##contig=<ID=scaffold_1709,length=514>
##contig=<ID=scaffold_1710,length=495>
##contig=<ID=scaffold_1711,length=490>
##contig=<ID=scaffold_1712,length=489>
##contig=<ID=scaffold_1713,length=487>
##contig=<ID=scaffold_1714,length=485>
##contig=<ID=scaffold_1715,length=485>
##contig=<ID=scaffold_1716,length=482>
##contig=<ID=scaffold_1717,length=475>
##contig=<ID=scaffold_1718,length=460>
##contig=<ID=scaffold_1719,length=455>
##contig=<ID=scaffold_1720,length=454>
##contig=<ID=scaffold_1721,length=453>
##contig=<ID=scaffold_1722,length=452>
##contig=<ID=scaffold_1723,length=440>
##contig=<ID=scaffold_1724,length=418>
##contig=<ID=scaffold_1725,length=410>
##contig=<ID=scaffold_1726,length=401>
##contig=<ID=scaffold_1727,length=401>
##contig=<ID=scaffold_1728,length=395>
##contig=<ID=scaffold_1729,length=393>
##contig=<ID=scaffold_1730,length=383>
##contig=<ID=scaffold_1731,length=376>
##contig=<ID=scaffold_1732,length=367>
##contig=<ID=scaffold_1733,length=366>
##contig=<ID=scaffold_1734,length=363>
##contig=<ID=scaffold_1735,length=352>
##contig=<ID=scaffold_1736,length=318>
##reference=file:///data003/GIF/genomes/sequences/Serdor/V1/Serdor_V1.fasta
#CHROM	POS	ID	REF	ALT	QUAL	FILTER	INFO	FORMAT	7492	7493	7494	7495	7496	7497	7498	7499	7500	7501	7502	7503	7504	7505	7506	7507	7508	7509	7510	7511	7512	7513	7514	7515	7516	7517	7518	7519	7520	7521	7522	7523	7524	7525	7526	7527	7528	7529	7530	7531	7532	7533	7534	7535	7536	7537	7538	7539	7540	7541	7542	7543	7544	7545	7546	7547	7548	7549	7550	7551	7552	7553	7554	7555	7556	7557	7558	7559	7560	7561	7562	7563	7564	7565	7566	7567	7568	7569	7570	7571	7572	7573	7574	7575	7576	7577	7578	7579	7580	7581
scaffold_22	250	.	T	C	43.99	.	AC=1;AF=0.019;AN=54;BaseQRankSum=0.104;ClippingRankSum=-1.761;DP=40;FS=0.000;InbreedingCoeff=-0.1933;MLEAC=1;MLEAF=0.019;MQ=55.22;MQ0=0;MQRankSum=-0.242;QD=11.00;ReadPosRankSum=-0.449;SOR=0.307	GT:AD:DP:GQ:PL	./.	./.	0/0:1,0:1:3:0,3,183	./.	./.	./.	./.	0/0:1,0:1:3:0,3,179	./.	./.	./.	0/0:1,0:1:3:0,3,179	./.	0/0:1,0:1:3:0,3,180	0/0:2,0:2:6:0,6,327	./.	0/0:1,0:1:3:0,3,155	0/0:1,0:1:3:0,3,179	./.	0/0:2,0:2:6:0,6,291	./.	0/0:1,0:1:3:0,3,155	./.	./.	./.	./.	0/0:1,0:1:3:0,3,111	./.	0/1:1,2:3:76:76,0,172	./.	./.	0/0:2,0:2:6:0,6,367	./.	./.	./.	./.	0/0:1,0:1:3:0,3,182	./.	0/0:2,0:2:6:0,6,335	0/0:1,0:1:3:0,3,179	./.	./.	./.	./.	./.	./.	./.	./.	0/0:2,0:2:6:0,6,315	0/0:1,0:1:3:0,3,183	./.	./.	./.	./.	./.	./.	./.	./.	./.	0/0:2,0:2:6:0,6,218	./.	./.	0/0:1,0:1:3:0,3,183	./.	./.	0/0:1,0:1:3:0,3,155	./.	./.	./.	0/0:2,0:2:6:0,6,339	0/0:1,0:1:3:0,3,178	./.	./.	0/0:1,0:1:3:0,3,183	./.	./.	./.	0/0:1,0:1:3:0,3,176	0/0:1,0:1:3:0,3,137	./.	./.	./.	0/0:1,0:1:3:0,3,183	./.	./.	./.	./.	./.	0/0:1,0:1:3:0,3,105	./.
scaffold_22	253	.	A	T	43.81	.	AC=1;AF=0.018;AN=56;BaseQRankSum=1.337;ClippingRankSum=-1.238;DP=39;FS=0.000;InbreedingCoeff=-0.1913;MLEAC=1;MLEAF=0.018;MQ=55.56;MQ0=0;MQRankSum=1.535;QD=14.60;ReadPosRankSum=0.941;SOR=0.148	GT:AD:DP:GQ:PL	./.	./.	0/0:1,0:1:3:0,3,183	./.	./.	./.	./.	0/0:1,0:1:3:0,3,179	./.	./.	./.	0/0:1,0:1:3:0,3,179	./.	0/0:1,0:1:3:0,3,180	0/0:2,0:2:9:0,9,402	./.	0/0:1,0:1:3:0,3,155	0/0:1,0:1:3:0,3,179	./.	0/0:2,0:2:6:0,6,291	./.	0/0:1,0:1:3:0,3,155	./.	./.	./.	./.	0/0:1,0:1:3:0,3,111	./.	0/1:1,1:2:76:76,0,172	./.	./.	0/0:2,0:2:6:0,6,367	./.	./.	./.	./.	0/0:1,0:1:3:0,3,182	./.	0/0:2,0:2:6:0,6,335	0/0:1,0:1:3:0,3,179	./.	0/0:.:.:3:0,3,65	./.	./.	./.	./.	./.	./.	0/0:2,0:2:6:0,6,315	0/0:1,0:1:3:0,3,183	./.	./.	./.	./.	./.	./.	./.	./.	./.	0/0:2,0:2:6:0,6,218	./.	./.	0/0:1,0:1:3:0,3,183	./.	./.	0/0:1,0:1:3:0,3,155	./.	./.	./.	0/0:2,0:2:6:0,6,339	0/0:1,0:1:3:0,3,178	./.	./.	0/0:1,0:1:3:0,3,183	./.	./.	./.	0/0:1,0:1:3:0,3,176	0/0:1,0:1:3:0,3,137	./.	./.	./.	0/0:1,0:1:3:0,3,183	./.	./.	./.	./.	./.	0/0:1,0:1:3:0,3,105	./.
scaffold_22	254	.	TGA	T	34.76	.	AC=1;AF=0.018;AN=56;BaseQRankSum=1.452;ClippingRankSum=0.983;DP=42;FS=0.000;InbreedingCoeff=-0.1913;MLEAC=1;MLEAF=0.018;MQ=55.32;MQ0=0;MQRankSum=1.545;QD=11.59;ReadPosRankSum=0.866;SOR=0.132	GT:AD:DP:GQ:PL	./.	./.	0/0:1,0:1:3:0,3,183	./.	./.	./.	./.	0/0:1,0:1:3:0,3,179	./.	./.	./.	0/0:1,0:1:3:0,3,179	./.	0/0:1,0:1:3:0,3,180	0/0:3,0:3:9:0,9,402	./.	0/0:1,0:1:3:0,3,155	0/0:1,0:1:3:0,3,179	./.	0/0:2,0:2:6:0,6,291	./.	0/0:1,0:1:3:0,3,155	./.	./.	./.	./.	0/0:1,0:1:3:0,3,111	./.	0/1:1,1:2:76:76,0,172	./.	./.	0/0:2,0:2:6:0,6,367	./.	./.	./.	./.	0/0:1,0:1:3:0,3,182	./.	0/0:2,0:2:6:0,6,335	0/0:1,0:1:3:0,3,179	./.	0/0:1,0:1:3:0,3,65	./.	./.	./.	./.	./.	./.	0/0:2,0:2:6:0,6,315	0/0:1,0:1:3:0,3,183	./.	./.	./.	./.	./.	./.	./.	./.	./.	0/0:2,0:2:6:0,6,218	./.	./.	0/0:1,0:1:3:0,3,183	./.	./.	0/0:1,0:1:3:0,3,155	./.	./.	./.	0/0:2,0:2:6:0,6,339	0/0:1,0:1:3:0,3,178	./.	./.	0/0:1,0:1:3:0,3,183	./.	./.	./.	0/0:1,0:1:3:0,3,176	0/0:1,0:1:3:0,3,137	./.	./.	./.	0/0:1,0:1:3:0,3,183	./.	./.	./.	./.	./.	0/0:1,0:1:3:0,3,105	./.
scaffold_22	7921	.	CCA	C	28.87	LowQual	AC=1;AF=7.463e-03;AN=134;BaseQRankSum=0.410;ClippingRankSum=-0.430;DP=130;FS=0.000;InbreedingCoeff=-0.1454;MLEAC=1;MLEAF=7.463e-03;MQ=60.00;MQ0=0;MQRankSum=0.570;QD=5.77;ReadPosRankSum=0.329;SOR=0.646	GT:AD:DP:GQ:PL	0/0:2,0:2:6:0,6,111	0/0:1,0:1:3:0,3,55	./.	0/0:2,0:2:6:0,6,111	./.	0/0:2,0:2:6:0,6,111	0/0:1,0:1:3:0,3,55	./.	0/0:3,0:3:9:0,9,166	0/0:1,0:1:3:0,3,52	0/0:1,0:1:3:0,3,55	./.	./.	./.	0/0:3,0:3:9:0,9,164	0/0:1,0:1:3:0,3,55	0/0:2,0:2:6:0,6,91	0/0:3,0:3:9:0,9,118	./.	0/0:2,0:2:6:0,6,80	0/0:3,0:3:9:0,9,149	0/0:1,0:1:3:0,3,55	./.	0/0:3,0:3:9:0,9,166	0/0:2,0:2:6:0,6,111	0/0:1,0:1:3:0,3,55	0/0:2,0:2:6:0,6,111	./.	0/0:1,0:1:3:0,3,55	0/0:2,0:2:6:0,6,111	0/0:1,0:1:3:0,3,55	0/0:3,0:3:9:0,9,165	./.	0/0:3,0:3:9:0,9,150	0/0:2,0:2:6:0,6,111	0/0:1,0:1:3:0,3,55	0/0:1,0:1:3:0,3,55	./.	0/0:1,0:1:3:0,3,55	0/0:2,0:2:6:0,6,111	./.	0/0:4,0:4:12:0,12,222	0/0:4,0:4:12:0,12,222	0/0:4,0:4:12:0,12,222	0/0:4,0:4:12:0,12,206	./.	0/0:3,0:3:9:0,9,166	0/0:2,0:2:6:0,6,92	0/0:1,0:1:3:0,3,55	0/0:1,0:1:3:0,3,55	0/0:1,0:1:3:0,3,55	0/0:2,0:2:6:0,6,111	0/0:1,0:1:3:0,3,55	./.	0/0:1,0:1:3:0,3,55	./.	0/0:2,0:2:6:0,6,111	./.	0/0:1,0:1:3:0,3,55	0/0:2,0:2:6:0,6,89	0/0:2,0:2:6:0,6,101	./.	0/0:2,0:2:6:0,6,111	0/0:3,0:3:9:0,9,156	./.	0/0:2,0:2:6:0,6,111	0/0:2,0:2:6:0,6,111	./.	0/0:1,0:1:3:0,3,55	0/0:1,0:1:3:0,3,55	0/0:1,0:1:3:0,3,55	0/0:1,0:1:3:0,3,55	0/0:2,0:2:6:0,6,111	0/0:1,0:1:3:0,3,55	./.	./.	0/0:1,0:1:3:0,3,55	0/0:1,0:1:3:0,3,55	0/0:1,0:1:3:0,3,36	0/0:2,0:2:6:0,6,111	0/0:2,0:2:6:0,6,111	./.	0/0:1,0:1:3:0,3,55	0/0:1,0:1:3:0,3,39	0/0:1,0:1:3:0,3,55	0/0:1,0:1:3:0,3,55	./.	0/1:3,2:5:75:75,0,151	0/0:2,0:2:6:0,6,87	0/0:1,0:1:3:0,3,55
scaffold_22	8494	.	T	G	3027.82	.	AC=93;AF=0.816;AN=114;BaseQRankSum=0.040;ClippingRankSum=0.040;DP=100;FS=10.789;InbreedingCoeff=0.2303;MLEAC=95;MLEAF=0.833;MQ=60.00;MQ0=0;MQRankSum=-0.706;QD=34.41;ReadPosRankSum=0.141;SOR=0.724	GT:AD:DP:GQ:PL	0/0:1,0:1:3:0,3,40	1/1:0,1:1:3:42,3,0	0/0:1,0:1:3:0,3,35	1/1:0,1:1:3:42,3,0	./.	./.	0/0:1,0:1:3:0,3,45	1/1:0,2:2:6:87,6,0	./.	./.	./.	1/1:0,2:2:6:87,6,0	./.	./.	./.	./.	1/1:0,1:1:3:31,3,0	1/1:0,1:1:3:35,3,0	1/1:0,1:1:3:37,3,0	1/1:0,1:1:3:45,3,0	0/0:1,0:1:3:0,3,38	1/1:0,1:1:3:45,3,0	1/1:0,1:1:3:39,3,0	0/0:2,0:2:6:0,6,84	./.	0/0:1,0:1:3:0,3,42	1/1:0,1:1:3:45,3,0	./.	1/1:0,3:3:9:112,9,0	1/1:0,3:3:9:79,9,0	0/0:1,0:1:3:0,3,37	1/1:0,1:1:3:45,3,0	1/1:0,1:1:3:40,3,0	./.	./.	1/1:0,1:1:3:41,3,0	1/1:0,2:2:6:90,6,0	1/1:0,2:2:6:78,6,0	1/1:0,4:4:12:163,12,0	1/1:0,2:2:6:90,6,0	./.	./.	1/1:0,5:5:15:212,15,0	1/1:0,1:1:3:33,3,0	1/1:0,5:5:15:209,15,0	./.	0/0:1,0:1:3:0,3,44	1/1:0,3:3:9:127,9,0	0/1:1,1:2:4:4,0,31	1/1:0,1:1:3:45,3,0	0/1:1,1:2:37:39,0,37	./.	./.	./.	1/1:0,2:2:6:44,6,0	1/1:0,1:1:3:10,3,0	1/1:0,1:1:3:38,3,0	1/1:0,1:1:3:45,3,0	./.	1/1:0,1:1:3:44,3,0	0/1:3,1:4:29:29,0,116	./.	1/1:0,2:2:6:83,6,0	./.	0/0:1,0:1:3:0,3,45	./.	./.	1/1:0,1:1:3:41,3,0	./.	./.	1/1:0,2:2:6:80,6,0	1/1:0,3:3:9:121,9,0	./.	1/1:0,1:1:3:43,3,0	./.	1/1:0,1:1:3:43,3,0	1/1:0,3:3:9:123,9,0	1/1:0,2:2:6:68,6,0	./.	1/1:0,1:1:3:45,3,0	1/1:0,2:2:6:76,6,0	./.	1/1:0,2:2:6:84,6,0	./.	./.	./.	1/1:0,2:2:6:85,6,0	1/1:0,1:1:3:39,3,0	1/1:0,1:1:3:45,3,0	1/1:0,1:1:3:45,3,0
scaffold_22	8691	.	CG	C	218.81	.	AC=15;AF=0.139;AN=108;BaseQRankSum=0.072;ClippingRankSum=-0.361;DP=85;FS=0.000;InbreedingCoeff=0.1855;MLEAC=14;MLEAF=0.130;MQ=59.98;MQ0=0;MQRankSum=0.201;QD=16.83;ReadPosRankSum=1.957;SOR=0.569	GT:AD:DP:GQ:PL	0/0:1,0:1:3:0,3,35	0/0:1,0:1:3:0,3,34	0/0:1,0:1:3:0,3,35	./.	0/0:3,0:3:9:0,9,103	0/0:1,0:1:3:0,3,33	0/0:2,0:2:6:0,6,58	./.	0/0:1,0:1:3:0,3,35	./.	0/0:1,0:1:3:0,3,10	0/0:1,0:1:3:0,3,35	./.	0/0:1,0:1:3:0,3,10	0/0:1,0:1:3:0,3,35	./.	1/1:0,1:1:3:35,3,0	./.	0/0:1,0:1:3:0,3,34	1/1:0,1:1:3:35,3,0	./.	0/0:1,0:1:3:0,3,32	./.	./.	0/0:2,0:2:6:0,6,70	0/0:2,0:2:6:0,6,71	0/0:2,0:2:6:0,6,69	./.	./.	0/0:2,0:2:6:0,6,68	1/1:0,1:1:3:35,3,0	0/0:1,0:1:3:0,3,35	./.	./.	0/1:2,1:3:27:27,0,36	./.	1/1:0,1:1:3:35,3,0	0/0:1,0:1:3:0,3,35	0/0:1,0:1:3:0,3,35	0/0:1,0:1:3:0,3,35	0/0:1,0:1:3:0,3,35	./.	0/0:1,0:1:3:0,3,34	0/0:1,0:1:3:0,3,35	0/0:3,0:3:9:0,9,102	./.	./.	0/0:2,0:2:6:0,6,68	./.	1/1:0,1:1:3:35,3,0	./.	0/0:2,0:2:6:0,6,72	0/0:2,0:2:6:0,6,71	./.	0/0:1,0:1:3:0,3,35	./.	0/0:1,0:1:3:0,3,36	./.	./.	0/0:1,0:1:3:0,3,35	./.	0/0:1,0:1:3:0,3,35	./.	./.	0/0:1,0:1:3:0,3,35	./.	0/0:1,0:1:3:0,3,35	0/0:1,0:1:3:0,3,33	0/0:1,0:1:3:0,3,35	./.	0/0:1,0:1:3:0,3,35	0/0:3,0:3:9:0,9,104	./.	1/1:0,2:2:6:71,6,0	./.	0/0:1,0:1:3:0,3,35	./.	1/1:0,2:2:6:71,6,0	./.	0/0:1,0:1:3:0,3,35	0/0:1,0:1:3:0,3,32	0/0:1,0:1:3:0,3,33	0/0:1,0:1:3:0,3,33	0/0:1,0:1:1:0,1,3	0/0:1,0:1:3:0,3,34	./.	0/0:2,0:2:6:0,6,71	./.	./.	./.
scaffold_22	8692	.	G	C	29.19	LowQual	AC=4;AF=0.036;AN=112;BaseQRankSum=-2.134;ClippingRankSum=-0.987;DP=82;FS=0.000;InbreedingCoeff=-0.0181;MLEAC=3;MLEAF=0.027;MQ=59.98;MQ0=0;MQRankSum=-0.160;QD=7.30;ReadPosRankSum=0.507;SOR=0.750	GT:AD:DP:GQ:PL	0/0:1,0:1:3:0,3,40	0/0:1,0:1:3:0,3,34	0/0:1,0:1:3:0,3,45	./.	0/0:3,0:3:9:0,9,82	0/0:1,0:1:3:0,3,33	0/0:2,0:2:6:0,6,59	./.	0/0:1,0:1:3:0,3,39	./.	0/0:1,0:1:3:0,3,42	0/0:1,0:1:3:0,3,45	./.	0/0:1,0:1:3:0,3,45	0/0:1,0:1:3:0,3,38	./.	0/0:1,0:1:3:0,3,42	0/0:1,0:1:3:0,3,38	0/0:1,0:1:3:0,3,34	0/0:1,0:1:3:0,3,42	./.	0/0:1,0:1:3:0,3,33	./.	./.	0/0:2,0:2:6:0,6,80	0/0:2,0:2:6:0,6,83	0/0:2,0:2:6:0,6,74	./.	./.	0/0:2,0:2:6:0,6,72	0/0:1,0:1:3:0,3,42	0/0:1,0:1:3:0,3,43	./.	./.	0/0:3,0:3:9:0,9,88	./.	0/0:1,0:1:3:0,3,42	0/0:1,0:1:3:0,3,45	0/0:1,0:1:3:0,3,40	0/0:1,0:1:3:0,3,40	0/0:1,0:1:3:0,3,44	./.	0/0:1,0:1:3:0,3,34	0/0:2,0:2:6:0,6,78	0/0:3,0:3:9:0,9,110	./.	./.	0/0:2,0:2:6:0,6,68	./.	0/0:1,0:1:3:0,3,42	0/0:1,0:1:3:0,3,36	1/1:0,2:2:6:49,6,0	0/0:2,0:2:6:0,6,76	./.	0/0:1,0:1:3:0,3,40	./.	1/1:0,1:1:3:36,3,0	./.	./.	0/0:1,0:1:3:0,3,45	./.	0/0:1,0:1:3:0,3,45	./.	./.	0/0:1,0:1:3:0,3,41	./.	0/0:1,0:1:3:0,3,45	0/0:1,0:1:3:0,3,33	0/0:1,0:1:3:0,3,42	./.	0/0:1,0:1:3:0,3,40	0/0:3,0:3:9:0,9,79	./.	0/0:2,0:2:6:0,6,84	./.	0/0:1,0:1:3:0,3,44	./.	0/0:2,0:2:6:0,6,85	./.	0/0:1,0:1:3:0,3,44	0/0:1,0:1:3:0,3,33	0/0:1,0:1:3:0,3,33	0/0:1,0:1:3:0,3,33	0/0:1,0:1:3:0,3,13	0/0:1,0:1:3:0,3,34	./.	0/0:2,0:2:6:0,6,77	./.	./.	./.
scaffold_22	9321	.	C	A	58.97	.	AC=2;AF=0.016;AN=128;BaseQRankSum=0.957;ClippingRankSum=0.000;DP=121;FS=0.000;InbreedingCoeff=-0.1555;MLEAC=3;MLEAF=0.023;MQ=60.00;MQ0=0;MQRankSum=-0.348;QD=8.42;ReadPosRankSum=0.957;SOR=1.110	GT:AD:DP:GQ:PL	./.	0/0:2,0:2:6:0,6,85	0/0:2,0:2:6:0,6,86	./.	0/0:2,0:2:6:0,6,49	0/0:1,0:1:3:0,3,46	0/0:2,0:2:6:0,6,84	./.	0/0:2,0:2:6:0,6,86	0/0:2,0:2:6:0,6,92	0/0:1,0:1:3:0,3,33	0/0:1,0:1:3:0,3,40	0/0:1,0:1:3:0,3,45	0/0:1,0:1:3:0,3,39	0/0:1,0:1:3:0,3,40	./.	./.	0/0:1,0:1:3:0,3,38	0/0:1,0:1:3:0,3,39	0/0:1,0:1:3:0,3,37	0/0:1,0:1:3:0,3,46	0/0:2,0:2:6:0,6,84	./.	0/0:1,0:1:3:0,3,44	0/0:2,0:2:6:0,6,90	0/0:3,0:3:9:0,9,129	0/1:1,2:3:35:76,0,35	./.	0/0:3,0:3:9:0,9,117	0/0:4,0:4:12:0,12,157	0/0:1,0:1:3:0,3,39	0/0:4,0:4:12:0,12,169	./.	0/0:1,0:1:3:0,3,42	0/0:3,0:3:9:0,9,123	0/0:1,0:1:3:0,3,46	./.	./.	0/0:3,0:3:9:0,9,119	0/0:1,0:1:3:0,3,42	0/0:1,0:1:3:0,3,44	0/0:2,0:2:6:0,6,92	0/0:2,0:2:6:0,6,80	0/0:1,0:1:3:0,3,44	./.	./.	0/0:3,0:3:9:0,9,118	0/0:1,0:1:3:0,3,38	0/0:3,0:3:9:0,9,116	0/0:4,0:4:12:0,12,151	./.	./.	0/0:1,0:1:3:0,3,41	0/0:2,0:2:6:0,6,82	./.	0/0:1,0:1:3:0,3,46	0/1:3,1:4:33:33,0,115	./.	./.	0/0:2,0:2:6:0,6,51	0/0:2,0:2:6:0,6,90	0/0:2,0:2:6:0,6,82	0/0:2,0:2:6:0,6,84	./.	./.	0/0:1,0:1:3:0,3,36	0/0:1,0:1:3:0,3,45	./.	./.	0/0:1,0:1:3:0,3,31	0/0:2,0:2:6:0,6,49	0/0:2,0:2:6:0,6,83	0/0:3,0:3:9:0,9,131	0/0:3,0:3:9:0,9,125	./.	./.	0/0:1,0:1:3:0,3,41	0/0:1,0:1:3:0,3,40	0/0:3,0:3:9:0,9,122	0/0:1,0:1:3:0,3,46	./.	0/0:1,0:1:3:0,3,46	0/0:1,0:1:3:0,3,46	./.	0/0:2,0:2:6:0,6,89	0/0:3,0:3:9:0,9,119	0/0:1,0:1:3:0,3,43	./.	0/0:1,0:1:3:0,3,40	0/0:1,0:1:3:0,3,45
scaffold_22	9526	.	C	A	482.58	.	AC=16;AF=0.131;AN=122;BaseQRankSum=2.645;ClippingRankSum=0.561;DP=136;FS=1.789;InbreedingCoeff=0.0894;MLEAC=16;MLEAF=0.131;MQ=60.00;MQ0=0;MQRankSum=-1.596;QD=20.11;ReadPosRankSum=2.631;SOR=0.693	GT:AD:DP:GQ:PL	0/0:1,0:1:3:0,3,53	./.	./.	0/0:1,0:1:3:0,3,73	./.	0/1:1,2:3:70:81,0,70	1/1:0,2:2:6:90,6,0	./.	./.	./.	0/0:1,0:1:3:0,3,84	./.	./.	0/0:2,0:2:6:0,6,169	0/0:2,0:2:6:0,6,168	0/0:2,0:2:6:0,6,173	0/0:1,0:1:3:0,3,83	0/0:2,0:2:6:0,6,123	./.	0/0:2,0:2:6:0,6,153	0/0:1,0:1:3:0,3,85	0/0:1,0:1:3:0,3,86	0/1:1,1:2:39:39,0,64	0/0:1,0:1:3:0,3,83	0/0:2,0:2:6:0,6,124	1/1:0,1:1:3:45,3,0	0/0:2,0:2:6:0,6,150	0/0:6,0:6:18:0,18,460	0/0:1,0:1:3:0,3,64	0/0:3,0:3:9:0,9,209	1/1:0,1:1:3:45,3,0	0/0:2,0:2:6:0,6,159	./.	./.	0/0:3,0:3:9:0,9,184	0/0:1,0:1:3:0,3,81	0/0:2,0:2:6:0,6,144	./.	./.	0/0:2,0:2:6:0,6,146	./.	0/0:2,0:2:6:0,6,165	0/0:1,0:1:3:0,3,84	0/1:3,2:5:75:75,0,212	0/0:3,0:3:9:0,9,202	0/0:2,0:2:6:0,6,99	1/1:0,1:1:3:45,3,0	0/0:1,0:1:3:0,3,86	0/0:3,0:3:9:0,9,179	./.	./.	./.	0/0:1,0:1:3:0,3,81	0/0:1,0:1:3:0,3,81	0/0:5,0:5:15:0,15,383	./.	./.	./.	./.	0/0:1,0:1:3:0,3,80	0/1:2,1:3:36:36,0,145	0/0:1,0:1:3:0,3,84	0/0:4,0:4:12:0,12,262	0/1:1,1:2:39:39,0,68	1/1:0,2:2:6:90,6,0	./.	./.	0/1:1,1:2:39:39,0,67	0/0:2,0:2:6:0,6,171	0/0:1,0:1:3:0,3,82	./.	0/0:2,0:2:6:0,6,172	./.	0/0:1,0:1:3:0,3,63	0/0:2,0:2:6:0,6,93	0/0:4,0:4:12:0,12,288	0/0:3,0:3:9:0,9,172	0/0:2,0:2:6:0,6,169	./.	./.	./.	0/0:1,0:1:3:0,3,86	0/0:5,0:5:15:0,15,412	0/0:1,0:1:3:0,3,78	0/0:3,0:3:9:0,9,217	0/0:4,0:4:12:0,12,305	0/0:6,0:6:18:0,18,384	./.	0/0:2,0:2:6:0,6,149	0/0:1,0:1:3:0,3,81
scaffold_22	9527	.	A	T	482.58	.	AC=16;AF=0.131;AN=122;BaseQRankSum=1.531;ClippingRankSum=0.900;DP=131;FS=1.771;InbreedingCoeff=0.0894;MLEAC=16;MLEAF=0.131;MQ=60.00;MQ0=0;MQRankSum=0.634;QD=20.11;ReadPosRankSum=2.830;SOR=0.675	GT:AD:DP:GQ:PL	0/0:1,0:1:3:0,3,53	./.	./.	0/0:1,0:1:3:0,3,73	./.	0/1:1,2:3:70:81,0,70	1/1:0,2:2:6:90,6,0	./.	./.	./.	0/0:1,0:1:3:0,3,84	./.	./.	0/0:2,0:2:6:0,6,169	0/0:2,0:2:6:0,6,168	0/0:2,0:2:6:0,6,173	0/0:1,0:1:3:0,3,83	0/0:1,0:1:6:0,6,123	./.	0/0:2,0:2:6:0,6,153	0/0:1,0:1:3:0,3,85	0/0:1,0:1:3:0,3,86	0/1:1,1:2:39:39,0,64	0/0:1,0:1:3:0,3,83	0/0:1,0:1:6:0,6,124	1/1:0,1:1:3:45,3,0	0/0:2,0:2:6:0,6,150	0/0:6,0:6:18:0,18,460	0/0:1,0:1:3:0,3,64	0/0:3,0:3:9:0,9,209	1/1:0,1:1:3:45,3,0	0/0:2,0:2:6:0,6,159	./.	./.	0/0:3,0:3:9:0,9,184	0/0:1,0:1:3:0,3,81	0/0:2,0:2:6:0,6,144	./.	./.	0/0:2,0:2:6:0,6,146	./.	0/0:2,0:2:6:0,6,165	0/0:1,0:1:3:0,3,84	0/1:3,2:5:75:75,0,212	0/0:2,0:2:9:0,9,202	0/0:2,0:2:6:0,6,99	1/1:0,1:1:3:45,3,0	0/0:1,0:1:3:0,3,86	0/0:3,0:3:9:0,9,179	./.	./.	./.	0/0:1,0:1:3:0,3,81	0/0:1,0:1:3:0,3,81	0/0:5,0:5:15:0,15,383	./.	./.	./.	./.	0/0:1,0:1:3:0,3,80	0/1:2,1:3:36:36,0,145	0/0:1,0:1:3:0,3,84	0/0:4,0:4:12:0,12,262	0/1:1,1:2:39:39,0,68	1/1:0,2:2:6:90,6,0	./.	./.	0/1:1,1:2:39:39,0,67	0/0:2,0:2:6:0,6,171	0/0:1,0:1:3:0,3,82	./.	0/0:2,0:2:6:0,6,172	./.	0/0:1,0:1:3:0,3,63	0/0:2,0:2:6:0,6,93	0/0:3,0:3:12:0,12,288	0/0:3,0:3:9:0,9,172	0/0:2,0:2:6:0,6,169	./.	./.	./.	0/0:1,0:1:3:0,3,86	0/0:5,0:5:15:0,15,412	0/0:1,0:1:3:0,3,78	0/0:3,0:3:9:0,9,217	0/0:4,0:4:12:0,12,305	0/0:5,0:5:18:0,18,384	./.	0/0:2,0:2:6:0,6,149	0/0:1,0:1:3:0,3,81
scaffold_22	9847	.	G	A	108.89	.	AC=4;AF=0.032;AN=126;BaseQRankSum=0.505;ClippingRankSum=0.988;DP=119;FS=7.503;InbreedingCoeff=-0.1699;MLEAC=6;MLEAF=0.048;MQ=60.00;MQ0=0;MQRankSum=-0.405;QD=10.89;ReadPosRankSum=0.348;SOR=0.863	GT:AD:DP:GQ:PL	./.	./.	./.	0/0:1,0:1:3:0,3,45	./.	./.	0/0:1,0:1:3:0,3,44	0/0:1,0:1:3:0,3,42	./.	0/0:1,0:1:3:0,3,46	0/0:1,0:1:3:0,3,38	./.	0/0:2,0:2:6:0,6,49	0/0:2,0:2:6:0,6,90	./.	0/0:1,0:1:3:0,3,32	0/0:2,0:2:6:0,6,79	0/0:1,0:1:3:0,3,46	0/0:1,0:1:3:0,3,44	0/0:2,0:2:6:0,6,79	0/0:2,0:2:6:0,6,67	0/0:1,0:1:3:0,3,46	0/0:1,0:1:3:0,3,10	./.	0/0:2,0:2:6:0,6,83	./.	0/1:1,2:3:30:78,0,30	0/0:1,0:1:3:0,3,45	0/0:3,0:3:9:0,9,119	0/0:3,0:3:9:0,9,96	./.	0/0:5,0:5:15:0,15,209	./.	0/0:1,0:1:3:0,3,42	./.	0/1:1,1:2:39:39,0,39	0/0:4,0:4:12:0,12,167	0/0:2,0:2:6:0,6,79	0/0:2,0:2:6:0,6,86	./.	./.	0/0:3,0:3:9:0,9,119	0/0:1,0:1:3:0,3,41	0/1:1,1:2:32:32,0,38	./.	./.	0/0:1,0:1:3:0,3,38	0/0:5,0:5:15:0,15,176	./.	./.	./.	./.	0/0:1,0:1:3:0,3,40	0/0:1,0:1:3:0,3,39	0/0:2,0:2:6:0,6,71	./.	0/0:1,0:1:3:0,3,40	./.	0/0:1,0:1:3:0,3,29	./.	0/0:2,0:2:6:0,6,86	0/0:1,0:1:3:0,3,45	0/0:1,0:1:3:0,3,40	0/0:1,0:1:3:0,3,44	0/0:1,0:1:3:0,3,42	0/0:2,0:2:6:0,6,74	0/0:3,0:3:9:0,9,107	0/0:2,0:2:6:0,6,79	0/0:1,0:1:3:0,3,41	./.	0/0:1,0:1:3:0,3,44	0/0:1,0:1:3:0,3,40	0/0:2,0:2:6:0,6,79	0/0:2,0:2:6:0,6,85	0/0:1,0:1:3:0,3,44	0/0:1,0:1:3:0,3,44	0/0:2,0:2:6:0,6,84	0/0:1,0:1:3:0,3,43	0/0:3,0:3:9:0,9,107	0/0:4,0:4:12:0,12,152	0/1:1,1:2:23:31,0,23	0/0:1,0:1:3:0,3,42	0/0:1,0:1:3:0,3,38	./.	0/0:3,0:3:9:0,9,106	0/0:3,0:3:9:0,9,124	0/0:1,0:1:3:0,3,44	0/0:1,0:1:3:0,3,46	./.	0/0:1,0:1:3:0,3,40
scaffold_22	10350	.	G	T	2393.64	.	AC=71;AF=0.592;AN=120;BaseQRankSum=2.460;ClippingRankSum=1.066;DP=117;FS=1.070;InbreedingCoeff=0.3087;MLEAC=71;MLEAF=0.592;MQ=60.00;MQ0=0;MQRankSum=1.054;QD=31.09;ReadPosRankSum=1.043;SOR=0.723	GT:AD:DP:GQ:PL	./.	./.	1/1:0,1:1:3:45,3,0	1/1:0,1:1:3:44,3,0	1/1:0,2:2:6:86,6,0	./.	0/0:2,0:2:6:0,6,72	1/1:0,1:1:3:41,3,0	./.	./.	./.	1/1:0,1:1:3:45,3,0	1/1:0,1:1:3:39,3,0	1/1:0,1:1:3:41,3,0	1/1:0,3:3:9:129,9,0	1/1:0,4:4:12:172,12,0	./.	1/1:0,1:1:3:44,3,0	./.	0/1:1,2:3:36:71,0,36	./.	./.	0/0:2,0:2:6:0,6,78	0/0:1,0:1:3:0,3,46	./.	0/0:3,0:3:9:0,9,121	0/0:1,0:1:3:0,3,41	1/1:0,1:1:3:45,3,0	1/1:0,1:1:3:44,3,0	0/0:2,0:2:6:0,6,89	0/0:1,0:1:3:0,3,37	1/1:0,4:4:12:152,12,0	0/0:2,0:2:6:0,6,78	0/0:3,0:3:9:0,9,117	./.	./.	1/1:0,1:1:3:37,3,0	0/0:1,0:1:3:0,3,37	1/1:0,3:3:9:124,9,0	./.	0/0:2,0:2:6:0,6,48	1/1:0,2:2:6:81,6,0	./.	1/1:0,2:2:6:67,6,0	1/1:0,1:1:3:40,3,0	./.	0/0:3,0:3:9:0,9,87	1/1:0,1:1:3:45,3,0	0/1:1,1:2:37:37,0,39	1/1:0,2:2:6:87,6,0	1/1:0,2:2:6:49,6,0	0/0:1,0:1:3:0,3,46	0/1:1,2:3:33:81,0,33	./.	0/0:3,0:3:9:0,9,128	0/0:1,0:1:3:0,3,36	0/0:1,0:1:3:0,3,31	./.	./.	1/1:0,1:1:3:42,3,0	./.	1/1:0,2:2:6:67,6,0	0/0:1,0:1:3:0,3,40	./.	0/0:2,0:2:6:0,6,82	./.	./.	./.	./.	1/1:0,3:3:9:122,9,0	./.	1/1:0,2:2:6:90,6,0	./.	./.	0/0:1,0:1:3:0,3,39	1/1:0,2:2:6:87,6,0	0/1:1,1:2:39:39,0,40	0/1:3,2:5:70:70,0,107	./.	1/1:0,1:1:3:45,3,0	0/1:3,1:4:33:33,0,115	0/0:2,0:2:6:0,6,74	0/0:1,0:1:3:0,3,37	0/1:2,2:4:74:78,0,74	./.	1/1:0,1:1:3:42,3,0	1/1:0,1:1:3:45,3,0	1/1:0,1:1:3:43,3,0	1/1:0,3:3:9:125,9,0	1/1:0,1:1:3:45,3,0
scaffold_22	10739	.	G	C	252.69	.	AC=11;AF=0.082;AN=134;BaseQRankSum=0.427;ClippingRankSum=0.104;DP=137;FS=2.862;InbreedingCoeff=-0.0704;MLEAC=13;MLEAF=0.097;MQ=60.00;MQ0=0;MQRankSum=-0.776;QD=14.04;ReadPosRankSum=0.178;SOR=1.433	GT:AD:DP:GQ:PL	0/0:2,0:2:6:0,6,91	0/0:1,0:1:3:0,3,40	0/0:2,0:2:6:0,6,83	0/1:2,1:3:34:34,0,79	0/0:1,0:1:3:0,3,42	./.	0/0:1,0:1:3:0,3,46	0/0:1,0:1:3:0,3,46	0/0:2,0:2:6:0,6,49	0/0:3,0:3:9:0,9,95	0/0:2,0:2:6:0,6,85	./.	0/0:1,0:1:3:0,3,38	./.	0/0:2,0:2:6:0,6,87	0/0:1,0:1:3:0,3,39	0/1:1,1:2:33:33,0,38	0/0:2,0:2:6:0,6,78	0/0:2,0:2:6:0,6,92	./.	./.	0/0:2,0:2:6:0,6,79	0/1:1,1:2:31:34,0,31	0/0:1,0:1:3:0,3,38	0/0:1,0:1:3:0,3,41	./.	0/0:2,0:2:6:0,6,77	0/0:1,0:1:3:0,3,40	0/0:1,0:1:3:0,3,40	0/0:2,0:2:6:0,6,84	0/0:2,0:2:6:0,6,82	0/1:1,1:2:34:39,0,34	./.	0/0:2,0:2:6:0,6,69	./.	0/0:2,0:2:6:0,6,55	0/1:1,1:2:33:34,0,33	0/1:1,1:2:35:35,0,38	0/0:6,0:6:18:0,18,267	0/0:3,1:4:2:0,2,115	0/0:3,0:3:9:0,9,129	0/0:2,0:2:6:0,6,81	0/0:1,0:1:3:0,3,44	0/0:3,0:3:9:0,9,132	0/0:2,0:2:6:0,6,78	./.	0/0:3,0:3:9:0,9,100	0/0:4,0:4:12:0,12,162	./.	./.	0/0:1,0:1:3:0,3,39	./.	0/0:3,0:3:9:0,9,116	0/0:1,0:1:3:0,3,37	0/0:1,0:1:3:0,3,40	1/1:0,1:1:3:44,3,0	0/0:2,0:2:6:0,6,79	0/0:1,0:1:3:0,3,43	./.	./.	0/0:3,0:3:9:0,9,123	0/0:2,0:2:6:0,6,78	0/1:1,1:2:36:38,0,36	0/0:3,0:3:9:0,9,119	1/1:0,2:2:6:84,6,0	0/0:1,0:1:3:0,3,40	./.	0/0:2,0:2:6:0,6,90	./.	0/0:4,0:4:12:0,12,122	./.	0/0:1,0:1:3:0,3,39	./.	0/0:1,0:1:3:0,3,44	0/0:1,0:1:3:0,3,46	0/0:3,0:3:9:0,9,111	0/0:4,0:4:12:0,12,158	0/0:3,0:3:9:0,9,120	./.	0/0:1,0:1:3:0,3,45	./.	./.	0/0:1,0:1:3:0,3,42	0/0:2,0:2:6:0,6,81	0/0:1,0:1:3:0,3,45	0/0:1,0:1:3:0,3,36	./.	0/0:2,0:2:6:0,6,85	./.	0/0:1,0:1:3:0,3,45
scaffold_22	11426	.	G	A	32.68	.	AC=1;AF=8.065e-03;AN=124;BaseQRankSum=-0.284;ClippingRankSum=0.505;DP=140;FS=7.444;InbreedingCoeff=-0.1272;MLEAC=1;MLEAF=8.065e-03;MQ=60.00;MQ0=0;MQRankSum=0.743;QD=10.89;ReadPosRankSum=1.092;SOR=2.297	GT:AD:DP:GQ:PL	0/0:3,0:3:9:0,9,114	./.	0/0:1,0:1:3:0,3,46	0/0:2,0:2:6:0,6,92	0/0:2,0:2:6:0,6,78	./.	0/0:6,0:6:18:0,18,229	0/0:1,0:1:3:0,3,44	0/0:1,0:1:3:0,3,42	./.	./.	./.	0/0:2,0:2:6:0,6,75	./.	0/0:1,0:1:3:0,3,36	./.	0/0:2,0:2:6:0,6,83	0/0:1,0:1:3:0,3,42	./.	./.	0/0:2,0:2:6:0,6,76	0/0:2,0:2:6:0,6,79	0/0:3,0:3:9:0,9,125	0/0:1,0:1:3:0,3,44	./.	0/0:2,0:2:6:0,6,87	0/1:1,2:3:36:70,0,36	0/0:1,0:1:3:0,3,41	0/0:2,0:2:6:0,6,67	0/0:4,0:4:12:0,12,161	0/0:2,0:2:6:0,6,85	0/0:1,0:1:3:0,3,40	0/0:1,0:1:3:0,3,40	0/0:2,0:2:6:0,6,84	./.	./.	./.	0/0:2,0:2:6:0,6,89	0/0:2,0:2:6:0,6,86	0/0:2,0:2:6:0,6,80	0/0:3,0:3:9:0,9,127	0/0:1,0:1:3:0,3,45	0/0:1,0:1:3:0,3,39	0/0:3,0:3:9:0,9,78	./.	./.	./.	0/0:5,0:5:15:0,15,197	./.	0/0:2,0:2:6:0,6,49	0/0:1,0:1:3:0,3,45	./.	0/0:3,0:3:9:0,9,118	0/0:1,0:1:3:0,3,32	0/0:1,0:1:3:0,3,37	./.	0/0:3,0:3:9:0,9,121	./.	0/0:3,0:3:9:0,9,116	0/0:2,0:2:6:0,6,72	0/0:4,0:4:12:0,12,162	0/0:2,0:2:6:0,6,83	0/0:2,0:2:6:0,6,72	0/0:3,0:3:9:0,9,93	0/0:1,0:1:3:0,3,44	0/0:1,0:1:3:0,3,38	./.	0/0:1,0:1:3:0,3,38	0/0:2,0:2:6:0,6,82	0/0:2,0:2:6:0,6,49	./.	0/0:3,0:3:9:0,9,87	0/0:1,0:1:3:0,3,33	0/0:1,0:1:3:0,3,39	./.	0/0:1,0:1:3:0,3,35	0/0:3,0:3:9:0,9,131	0/0:1,0:1:3:0,3,46	0/0:4,0:4:12:0,12,155	./.	0/0:1,0:1:3:0,3,42	./.	0/0:5,0:5:15:0,15,171	0/0:5,0:5:15:0,15,185	./.	0/0:2,0:2:6:0,6,83	0/0:2,0:2:6:0,6,80	0/0:4,0:4:12:0,12,161	./.	./.
scaffold_22	11623	.	T	A	154.10	.	AC=6;AF=0.041;AN=146;BaseQRankSum=-1.733;ClippingRankSum=-0.719;DP=145;FS=0.000;InbreedingCoeff=-0.0036;MLEAC=6;MLEAF=0.041;MQ=60.00;MQ0=0;MQRankSum=1.152;QD=17.12;ReadPosRankSum=1.773;SOR=1.537	GT:AD:DP:GQ:PL	0/0:2,0:2:6:0,6,82	0/0:1,0:1:3:0,3,37	./.	0/0:1,0:1:3:0,3,42	0/0:1,0:1:3:0,3,45	0/0:1,0:1:3:0,3,43	0/0:1,0:1:3:0,3,42	./.	./.	./.	./.	0/0:1,0:1:3:0,3,40	0/0:1,0:1:3:0,3,40	0/0:1,0:1:3:0,3,45	./.	0/0:1,0:1:3:0,3,42	0/0:1,0:1:3:0,3,41	0/0:1,0:1:3:0,3,32	0/0:2,0:2:6:0,6,81	0/0:2,0:2:6:0,6,87	0/0:1,0:1:3:0,3,39	0/0:6,0:6:18:0,18,211	0/0:4,0:4:12:0,12,165	0/0:1,0:1:3:0,3,44	0/1:1,1:2:30:30,0,39	0/0:3,0:3:9:0,9,135	./.	0/0:1,0:1:3:0,3,44	0/0:1,0:1:3:0,3,40	0/0:1,0:1:3:0,3,45	0/0:2,0:2:6:0,6,90	0/0:3,0:3:9:0,9,121	./.	0/1:1,1:2:31:31,0,34	0/0:2,0:2:6:0,6,52	0/0:1,0:1:3:0,3,43	0/0:1,0:1:3:0,3,40	0/0:1,0:1:3:0,3,34	0/0:3,0:3:9:0,9,126	0/0:4,0:4:12:0,12,177	1/1:0,3:3:9:110,9,0	0/0:2,0:2:6:0,6,88	0/0:2,0:2:6:0,6,75	0/0:1,0:1:3:0,3,36	0/0:2,0:2:6:0,6,52	./.	0/0:3,0:3:9:0,9,118	0/0:1,0:1:3:0,3,45	0/0:1,0:1:3:0,3,42	0/0:1,0:1:3:0,3,40	0/0:1,0:1:3:0,3,42	0/0:2,0:2:6:0,6,79	0/0:1,0:1:3:0,3,42	./.	1/1:0,2:2:6:71,6,0	0/0:2,0:2:6:0,6,80	0/0:1,0:1:3:0,3,45	0/0:1,0:1:3:0,3,45	./.	0/0:1,0:1:3:0,3,37	0/0:3,0:3:9:0,9,130	0/0:2,0:2:6:0,6,83	0/0:3,0:3:9:0,9,113	0/0:3,0:3:9:0,9,124	0/0:1,0:1:3:0,3,40	0/0:2,0:2:6:0,6,79	0/0:1,0:1:3:0,3,44	./.	0/0:1,0:1:3:0,3,45	0/0:3,0:3:9:0,9,112	./.	0/0:2,0:2:6:0,6,64	0/0:1,0:1:3:0,3,36	./.	./.	0/0:3,0:3:9:0,9,116	0/0:2,0:2:6:0,6,83	0/0:2,0:2:6:0,6,84	0/0:3,0:3:9:0,9,113	0/0:4,0:4:12:0,12,172	0/0:2,0:2:6:0,6,74	0/0:5,0:5:15:0,15,177	0/0:3,0:3:9:0,9,116	0/0:1,0:1:3:0,3,45	0/0:2,0:2:6:0,6,75	0/0:2,0:2:6:0,6,87	./.	0/0:1,0:1:3:0,3,41	./.	0/0:1,0:1:3:0,3,44
scaffold_22	11661	.	G	T	110.88	.	AC=6;AF=0.041;AN=148;BaseQRankSum=-2.429;ClippingRankSum=1.041;DP=148;FS=0.000;InbreedingCoeff=-0.0434;MLEAC=6;MLEAF=0.041;MQ=59.87;MQ0=0;MQRankSum=-0.902;QD=11.09;ReadPosRankSum=-0.902;SOR=0.443	GT:AD:DP:GQ:PL	0/0:1,0:1:3:0,3,45	0/0:1,0:1:3:0,3,45	./.	0/0:4,0:4:12:0,12,172	0/0:1,0:1:3:0,3,39	0/0:1,0:1:3:0,3,45	0/0:4,0:4:12:0,12,137	0/0:1,0:1:3:0,3,44	0/0:1,0:1:3:0,3,43	./.	./.	0/0:1,0:1:3:0,3,41	./.	0/0:3,0:3:9:0,9,128	./.	0/0:1,0:1:3:0,3,45	0/0:1,0:1:3:0,3,45	0/0:1,0:1:3:0,3,34	0/0:1,0:1:3:0,3,43	0/0:4,0:4:12:0,12,162	./.	0/0:4,0:4:12:0,12,116	0/0:3,0:3:9:0,9,122	0/0:1,0:1:3:0,3,45	0/0:2,0:2:6:0,6,84	0/0:3,0:3:9:0,9,125	./.	0/0:1,0:1:3:0,3,45	0/0:1,0:1:3:0,3,45	0/0:2,0:2:6:0,6,81	0/0:1,0:1:3:0,3,42	0/0:1,0:1:3:0,3,38	./.	0/0:1,0:1:3:0,3,40	0/0:2,0:2:6:0,6,84	0/0:1,0:1:3:0,3,45	0/0:1,0:1:3:0,3,45	0/0:1,0:1:3:0,3,41	0/0:2,0:2:6:0,6,89	0/0:3,0:3:9:0,9,125	0/0:2,0:2:6:0,6,84	0/0:3,0:3:9:0,9,132	0/0:1,0:1:3:0,3,44	0/0:1,0:1:3:0,3,44	0/0:1,0:1:3:0,3,45	./.	0/0:2,0:2:6:0,6,75	0/0:1,0:1:3:0,3,44	0/0:1,0:1:3:0,3,45	0/0:1,0:1:3:0,3,42	0/0:1,0:1:3:0,3,25	./.	0/0:4,0:4:12:0,12,161	./.	0/0:2,0:2:6:0,6,86	0/0:2,0:2:6:0,6,86	0/1:3,1:4:20:20,0,115	0/0:1,0:1:3:0,3,45	0/0:2,0:2:6:0,6,87	./.	0/0:4,0:4:12:0,12,174	0/0:1,0:1:3:0,3,38	0/0:3,0:3:9:0,9,118	0/0:1,0:1:3:0,3,40	1/1:0,1:1:3:35,3,0	0/0:1,0:1:3:0,3,44	0/0:1,0:1:3:0,3,45	./.	0/0:1,0:1:3:0,3,44	./.	1/1:0,1:1:3:43,3,0	0/0:1,0:1:3:0,3,35	0/0:2,0:2:6:0,6,90	0/0:1,0:1:3:0,3,44	0/0:1,0:1:3:0,3,45	0/0:2,0:2:6:0,6,76	0/0:3,0:3:9:0,9,128	0/0:1,0:1:3:0,3,45	0/0:2,0:2:6:0,6,76	0/0:3,0:3:9:0,9,131	0/0:1,0:1:3:0,3,44	0/0:3,0:3:9:0,9,89	0/0:2,0:2:6:0,6,85	0/1:1,3:4:27:92,0,27	0/0:3,0:3:9:0,9,119	0/0:5,0:5:15:0,15,209	0/0:1,0:1:3:0,3,45	./.	0/0:1,0:1:3:0,3,45	./.
scaffold_22	11894	.	C	T	64.05	.	AC=4;AF=0.033;AN=120;BaseQRankSum=0.215;ClippingRankSum=0.248;DP=128;FS=0.000;InbreedingCoeff=0.0632;MLEAC=2;MLEAF=0.017;MQ=60.00;MQ0=0;MQRankSum=0.033;QD=21.35;ReadPosRankSum=0.165;SOR=1.065	GT:AD:DP:GQ:PL	0/0:2,0:2:6:0,6,79	./.	./.	0/0:1,0:1:3:0,3,10	0/0:2,0:2:6:0,6,85	./.	0/0:1,0:1:3:0,3,43	./.	0/0:1,0:1:3:0,3,46	./.	0/0:1,0:1:3:0,3,34	0/0:2,0:2:6:0,6,84	./.	0/0:1,0:1:3:0,3,45	0/0:3,0:3:9:0,9,94	0/0:2,0:2:6:0,6,83	./.	./.	0/0:1,0:1:3:0,3,29	./.	./.	0/0:1,0:1:3:0,3,45	0/0:4,0:4:12:0,12,159	./.	./.	0/0:2,0:2:6:0,6,82	1/1:0,1:1:3:41,3,0	0/0:2,0:2:6:0,6,84	0/0:2,0:2:6:0,6,90	0/0:2,0:2:6:0,6,91	0/0:1,0:1:3:0,3,44	0/0:4,0:4:12:0,12,164	./.	0/0:1,0:1:3:0,3,33	./.	0/0:2,0:2:6:0,6,80	0/0:2,0:2:6:0,6,77	0/0:2,0:2:6:0,6,46	0/0:1,0:1:3:0,3,40	0/0:2,0:2:6:0,6,82	0/0:1,0:1:3:0,3,44	0/0:4,0:4:12:0,12,167	./.	0/0:1,0:1:3:0,3,46	0/0:5,0:5:15:0,15,210	./.	0/0:1,0:1:3:0,3,43	0/0:3,0:3:9:0,9,117	./.	./.	./.	./.	0/0:2,0:2:6:0,6,74	0/0:2,0:2:6:0,6,79	0/0:4,0:4:12:0,12,165	./.	0/0:3,0:3:9:0,9,96	0/0:1,0:1:3:0,3,46	0/0:3,0:3:9:0,9,126	./.	0/0:3,0:3:9:0,9,127	0/0:1,0:1:3:0,3,45	0/0:3,0:3:9:0,9,129	0/0:1,0:1:3:0,3,44	0/0:1,0:1:3:0,3,43	./.	0/0:1,0:1:3:0,3,44	0/0:2,0:2:6:0,6,49	0/0:3,0:3:9:0,9,121	./.	0/0:2,0:2:6:0,6,77	0/0:2,0:2:6:0,6,85	0/0:3,0:3:9:0,9,109	0/0:1,0:1:3:0,3,46	./.	0/0:1,0:1:3:0,3,40	0/0:3,0:3:9:0,9,118	./.	0/0:2,0:2:6:0,6,89	0/0:2,0:2:6:0,6,88	0/0:3,0:3:9:0,9,85	0/0:2,0:2:6:0,6,76	1/1:0,2:2:6:82,6,0	0/0:3,0:3:9:0,9,129	./.	./.	0/0:1,0:1:3:0,3,46	0/0:4,0:4:12:0,12,182	./.	./.
scaffold_22	12188	.	A	G	88.69	.	AC=3;AF=0.022;AN=134;BaseQRankSum=-0.833;ClippingRankSum=-0.030;DP=147;FS=3.056;InbreedingCoeff=-0.0284;MLEAC=2;MLEAF=0.015;MQ=60.00;MQ0=0;MQRankSum=-0.784;QD=17.74;ReadPosRankSum=2.109;SOR=0.587	GT:AD:DP:GQ:PL	0/0:2,0:2:6:0,6,74	0/0:1,0:1:3:0,3,40	0/0:1,0:1:3:0,3,46	0/0:3,0:3:9:0,9,126	./.	0/0:1,0:1:3:0,3,46	0/0:1,0:1:3:0,3,42	0/0:1,0:1:3:0,3,43	0/0:2,0:2:6:0,6,92	0/0:1,0:1:3:0,3,46	0/0:2,0:2:6:0,6,91	0/0:1,0:1:3:0,3,46	0/0:2,0:2:6:0,6,91	0/0:3,0:3:9:0,9,126	0/0:3,0:3:9:0,9,124	./.	0/0:1,0:1:3:0,3,44	./.	0/0:1,0:1:3:0,3,44	./.	0/0:2,0:2:6:0,6,80	0/0:1,0:1:3:0,3,45	0/0:4,0:4:12:0,12,169	0/0:1,0:1:3:0,3,44	./.	0/0:2,0:2:6:0,6,87	1/1:0,2:2:6:80,6,0	./.	0/0:1,0:1:3:0,3,38	0/0:1,0:1:3:0,3,42	0/0:3,0:3:9:0,9,112	0/0:5,0:5:15:0,15,207	0/0:2,0:2:6:0,6,49	0/0:4,0:4:12:0,12,164	0/0:2,0:2:6:0,6,86	0/0:2,0:2:6:0,6,88	0/0:3,0:3:9:0,9,131	0/0:1,0:1:3:0,3,41	0/0:4,0:4:12:0,12,157	0/0:2,0:2:6:0,6,84	0/0:2,0:2:6:0,6,91	0/0:4,0:4:12:0,12,155	0/0:2,0:2:6:0,6,92	0/0:4,0:4:12:0,12,182	0/0:3,0:3:9:0,9,129	./.	./.	0/0:2,0:2:6:0,6,82	0/0:2,0:2:6:0,6,87	./.	./.	./.	0/0:3,0:3:9:0,9,123	./.	./.	./.	0/0:1,0:1:3:0,3,38	./.	0/0:1,0:1:3:0,3,41	./.	0/0:4,0:4:12:0,12,170	0/0:2,0:2:6:0,6,92	0/0:3,0:3:9:0,9,130	0/0:2,0:2:6:0,6,91	0/0:2,0:2:6:0,6,89	0/0:2,0:2:6:0,6,49	0/0:1,0:1:3:0,3,44	./.	0/0:2,0:2:6:0,6,89	./.	0/0:3,0:3:9:0,9,129	0/0:1,0:1:3:0,3,43	0/0:2,0:2:6:0,6,91	0/0:1,0:1:3:0,3,45	./.	0/0:1,0:1:3:0,3,46	0/0:4,0:4:12:0,12,149	0/0:1,0:1:3:0,3,45	./.	0/0:3,0:3:9:0,9,103	./.	./.	0/1:1,2:3:34:66,0,34	0/0:2,0:2:6:0,6,84	0/0:3,0:3:9:0,9,115	0/0:4,0:4:12:0,12,144	0/0:2,0:2:6:0,6,90	0/0:1,0:1:3:0,3,45	0/0:3,0:3:9:0,9,136	./.
scaffold_22	12663	.	A	G	3803.57	.	AC=112;AF=0.778;AN=144;BaseQRankSum=0.262;ClippingRankSum=0.153;DP=140;FS=5.612;InbreedingCoeff=0.1702;MLEAC=113;MLEAF=0.785;MQ=60.00;MQ0=0;MQRankSum=-0.585;QD=32.51;ReadPosRankSum=-0.994;SOR=0.521	GT:AD:DP:GQ:PL	1/1:0,1:1:3:42,3,0	1/1:0,5:5:15:181,15,0	./.	1/1:0,1:1:3:38,3,0	./.	./.	1/1:0,3:3:9:122,9,0	./.	1/1:0,1:1:3:44,3,0	1/1:0,2:2:6:88,6,0	1/1:0,2:2:6:84,6,0	./.	1/1:0,1:1:3:39,3,0	1/1:0,1:1:3:38,3,0	1/1:0,3:3:9:133,9,0	1/1:0,2:2:6:84,6,0	./.	1/1:0,2:2:6:77,6,0	0/0:1,0:1:3:0,3,37	0/1:1,1:2:35:35,0,40	1/1:0,1:1:3:43,3,0	1/1:0,1:1:3:44,3,0	0/1:1,3:4:34:122,0,34	./.	1/1:0,1:1:3:43,3,0	1/1:0,2:2:6:76,6,0	1/1:0,1:1:3:40,3,0	1/1:0,2:2:6:72,6,0	1/1:0,1:1:3:38,3,0	0/1:1,1:2:36:39,0,36	0/0:1,0:1:3:0,3,44	0/1:3,2:5:57:57,0,99	0/0:1,0:1:3:0,3,42	1/1:0,2:2:6:80,6,0	0/1:1,1:2:37:39,0,37	1/1:0,1:1:3:42,3,0	1/1:0,2:2:6:74,6,0	0/0:1,0:1:3:0,3,46	1/1:0,5:5:15:225,15,0	1/1:0,1:1:3:44,3,0	1/1:0,1:1:3:39,3,0	1/1:0,3:3:9:119,9,0	1/1:0,1:1:3:35,3,0	1/1:0,2:2:6:76,6,0	1/1:0,2:2:6:84,6,0	./.	0/0:2,0:2:6:0,6,83	1/1:0,1:1:3:42,3,0	./.	0/0:2,0:2:6:0,6,89	1/1:0,1:1:3:45,3,0	0/1:1,1:2:37:37,0,37	./.	1/1:0,2:2:6:90,6,0	./.	0/0:2,0:2:6:0,6,83	0/0:3,0:3:9:0,9,124	./.	./.	1/1:0,1:1:3:45,3,0	1/1:0,4:4:12:150,12,0	1/1:0,1:1:3:45,3,0	0/0:1,0:1:3:0,3,46	1/1:0,2:2:6:84,6,0	1/1:0,1:1:3:45,3,0	./.	1/1:0,1:1:3:41,3,0	1/1:0,3:3:9:94,9,0	1/1:0,1:1:3:41,3,0	1/1:0,3:3:9:135,9,0	1/1:0,1:1:3:36,3,0	./.	1/1:0,1:1:3:37,3,0	0/0:1,0:1:3:0,3,44	./.	1/1:0,2:2:6:84,6,0	1/1:0,1:1:3:30,3,0	0/0:1,0:1:3:0,3,44	0/1:1,1:2:34:34,0,37	0/0:1,0:1:3:0,3,10	./.	0/1:2,1:3:36:36,0,40	1/1:0,2:2:6:82,6,0	1/1:0,1:1:3:40,3,0	1/1:0,1:1:3:44,3,0	1/1:0,2:2:6:88,6,0	1/1:0,1:1:3:43,3,0	./.	1/1:0,1:1:3:42,3,0	1/1:0,2:2:6:84,6,0
scaffold_22	12950	.	C	T	2164.26	.	AC=69;AF=0.523;AN=132;BaseQRankSum=1.582;ClippingRankSum=0.167;DP=127;FS=2.544;InbreedingCoeff=0.2770;MLEAC=68;MLEAF=0.515;MQ=60.00;MQ0=0;MQRankSum=0.479;QD=29.25;ReadPosRankSum=3.003;SOR=0.411	GT:AD:DP:GQ:PL	1/1:0,2:2:6:49,6,0	./.	1/1:0,1:1:3:44,3,0	1/1:0,1:1:3:45,3,0	./.	0/0:2,0:2:6:0,6,82	0/0:4,0:4:12:0,12,170	./.	./.	./.	0/0:1,0:1:3:0,3,45	1/1:0,1:1:3:37,3,0	0/1:1,1:2:33:33,0,36	1/1:0,3:3:9:135,9,0	1/1:0,2:2:6:83,6,0	./.	0/0:3,0:3:9:0,9,129	1/1:0,1:1:3:45,3,0	./.	0/0:1,0:1:3:0,3,45	./.	0/1:1,1:2:38:39,0,38	0/0:2,0:2:6:0,6,83	1/1:0,1:1:3:43,3,0	./.	0/0:1,0:1:3:0,3,39	0/0:2,0:2:6:0,6,90	1/1:0,1:1:3:39,3,0	1/1:0,1:1:3:45,3,0	1/1:0,3:3:9:121,9,0	0/0:3,0:3:9:0,9,120	0/1:1,1:2:39:39,0,39	./.	0/0:2,0:2:6:0,6,74	0/0:1,0:1:3:0,3,44	./.	0/0:1,0:1:3:0,3,45	./.	1/1:0,1:1:3:39,3,0	1/1:0,1:1:3:42,3,0	0/0:1,0:1:3:0,3,43	./.	1/1:0,3:3:9:121,9,0	1/1:0,1:1:3:39,3,0	1/1:0,3:3:9:134,9,0	./.	0/0:1,0:1:3:0,3,45	0/0:2,0:2:6:0,6,89	1/1:0,1:1:3:45,3,0	./.	./.	0/1:1,1:2:35:35,0,39	0/1:1,1:2:32:38,0,32	0/1:2,1:3:36:36,0,75	0/0:2,0:2:6:0,6,87	./.	0/1:2,2:4:73:76,0,73	./.	0/1:3,1:4:33:33,0,105	1/1:0,1:1:3:45,3,0	0/0:3,0:3:9:0,9,103	./.	0/0:2,0:2:6:0,6,85	1/1:0,2:2:6:89,6,0	0/0:2,0:2:6:0,6,84	./.	0/0:1,0:1:3:0,3,45	0/0:1,0:1:3:0,3,45	1/1:0,2:2:6:88,6,0	./.	0/0:1,0:1:3:0,3,45	1/1:0,2:2:6:86,6,0	1/1:0,1:1:3:43,3,0	0/0:1,0:1:3:0,3,44	1/1:0,1:1:3:42,3,0	1/1:0,1:1:3:45,3,0	./.	0/0:2,0:2:6:0,6,64	0/0:2,0:2:6:0,6,83	./.	0/0:1,0:1:3:0,3,43	0/0:1,0:1:3:0,3,38	1/1:0,1:1:3:41,3,0	0/1:1,4:5:29:153,0,29	1/1:0,1:1:3:44,3,0	./.	1/1:0,1:1:3:45,3,0	1/1:0,2:2:6:87,6,0	1/1:0,1:1:3:45,3,0	1/1:0,3:3:9:123,9,0
scaffold_22	12960	.	A	G	103.60	.	AC=3;AF=0.023;AN=132;BaseQRankSum=0.352;ClippingRankSum=0.237;DP=132;FS=0.000;InbreedingCoeff=-0.0530;MLEAC=3;MLEAF=0.023;MQ=60.00;MQ0=0;MQRankSum=0.252;QD=20.72;ReadPosRankSum=0.410;SOR=0.460	GT:AD:DP:GQ:PL	0/0:1,0:1:6:0,6,70	./.	0/0:1,0:1:3:0,3,45	0/0:1,0:1:3:0,3,45	./.	0/0:2,0:2:6:0,6,87	0/0:4,0:4:12:0,12,178	./.	./.	./.	0/0:1,0:1:3:0,3,45	0/0:.:.:3:0,3,37	0/0:2,0:2:6:0,6,90	0/0:3,0:3:9:0,9,135	0/0:2,0:2:6:0,6,90	./.	0/1:1,2:3:30:81,0,30	0/0:1,0:1:3:0,3,45	./.	0/0:1,0:1:3:0,3,45	./.	0/0:2,0:2:6:0,6,89	0/0:2,0:2:6:0,6,84	0/0:2,0:2:6:0,6,70	0/0:1,0:1:3:0,3,42	./.	1/1:0,2:2:6:79,6,0	0/0:1,0:1:3:0,3,45	0/0:1,0:1:3:0,3,45	0/0:3,0:3:9:0,9,135	0/0:3,0:3:9:0,9,89	0/0:2,0:2:6:0,6,55	./.	0/0:2,0:2:6:0,6,80	0/0:1,0:1:3:0,3,40	0/0:1,0:1:3:0,3,40	0/0:1,0:1:3:0,3,45	./.	0/0:2,0:2:6:0,6,84	0/0:1,0:1:3:0,3,45	0/0:1,0:1:3:0,3,45	./.	0/0:3,0:3:9:0,9,135	./.	0/0:5,0:5:15:0,15,217	./.	0/0:2,0:2:6:0,6,84	0/0:2,0:2:6:0,6,90	0/0:1,0:1:3:0,3,45	./.	./.	0/0:1,0:1:6:0,6,86	0/0:3,0:3:9:0,9,131	0/0:4,0:4:12:0,12,165	0/0:2,0:2:6:0,6,91	./.	0/0:4,0:4:12:0,12,176	./.	0/0:3,0:3:9:0,9,118	0/0:1,0:1:3:0,3,45	0/0:4,0:4:12:0,12,153	0/0:1,0:1:3:0,3,40	0/0:2,0:2:6:0,6,85	0/0:2,0:2:6:0,6,90	0/0:2,0:2:6:0,6,87	./.	0/0:1,0:1:3:0,3,45	0/0:1,0:1:3:0,3,41	0/0:2,0:2:6:0,6,90	./.	0/0:1,0:1:3:0,3,45	0/0:2,0:2:6:0,6,90	0/0:2,0:2:6:0,6,82	0/0:1,0:1:3:0,3,45	0/0:1,0:1:3:0,3,45	0/0:1,0:1:3:0,3,45	./.	0/0:2,0:2:6:0,6,66	0/0:1,0:1:3:0,3,45	./.	0/0:2,0:2:6:0,6,85	./.	0/0:1,0:1:3:0,3,45	0/0:4,0:4:12:0,12,180	0/0:1,0:1:3:0,3,45	./.	0/0:1,0:1:3:0,3,45	0/0:2,0:2:6:0,6,90	0/0:1,0:1:3:0,3,45	0/0:3,0:3:9:0,9,135
scaffold_22	13032	.	G	T	85.21	.	AC=1;AF=6.944e-03;AN=144;BaseQRankSum=-0.894;ClippingRankSum=1.560;DP=156;FS=0.000;InbreedingCoeff=-0.1326;MLEAC=1;MLEAF=6.944e-03;MQ=59.98;MQ0=0;MQRankSum=-0.184;QD=21.30;ReadPosRankSum=2.142;SOR=1.083	GT:AD:DP:GQ:PL	0/0:1,0:1:3:0,3,45	0/0:1,0:1:3:0,3,45	0/0:1,0:1:3:0,3,45	0/0:2,0:2:6:0,6,90	0/0:3,0:3:9:0,9,135	0/0:3,0:3:9:0,9,179	0/0:4,0:4:12:0,12,213	./.	0/0:1,0:1:3:0,3,45	0/0:1,0:1:3:0,3,45	0/0:1,0:1:3:0,3,45	0/0:1,0:1:3:0,3,39	0/0:2,0:2:6:0,6,122	0/0:1,0:1:3:0,3,45	0/0:1,0:1:3:0,3,45	0/0:3,0:3:9:0,9,135	./.	0/0:1,0:1:3:0,3,45	./.	./.	0/0:.:.:3:0,3,39	0/0:2,0:2:6:0,6,90	0/0:1,0:1:3:0,3,83	0/0:3,0:3:9:0,9,135	0/0:3,0:3:9:0,9,135	./.	./.	./.	0/0:1,0:1:3:0,3,45	0/0:2,0:2:6:0,6,89	0/0:2,0:2:6:0,6,130	0/0:4,0:4:12:0,12,154	0/0:1,0:1:3:0,3,45	0/0:3,0:3:9:0,9,142	0/0:2,0:2:6:0,6,80	0/0:3,0:3:9:0,9,135	0/0:1,0:1:3:0,3,45	./.	0/0:3,0:3:9:0,9,135	0/0:1,0:1:3:0,3,45	0/0:2,0:2:6:0,6,90	0/0:1,0:1:3:0,3,45	0/0:2,0:2:6:0,6,90	0/0:3,0:3:9:0,9,135	0/0:4,0:4:12:0,12,180	./.	0/0:2,0:2:6:0,6,90	./.	0/0:1,0:1:3:0,3,45	./.	./.	0/0:1,0:1:3:0,3,26	0/0:3,0:3:9:0,9,171	0/0:4,0:4:12:0,12,204	0/0:2,0:2:6:0,6,124	0/0:2,0:2:6:0,6,90	0/0:3,0:3:9:0,9,175	0/0:2,0:2:6:0,6,86	0/0:2,0:2:6:0,6,110	0/0:2,0:2:6:0,6,81	0/0:3,0:3:9:0,9,135	0/0:2,0:2:6:0,6,90	./.	0/0:1,0:1:3:0,3,45	0/0:3,0:3:9:0,9,169	0/0:2,0:2:6:0,6,90	./.	0/0:2,0:2:6:0,6,90	0/0:3,0:3:9:0,9,135	0/0:1,0:1:3:0,3,45	0/0:2,0:2:6:0,6,90	./.	0/0:2,0:2:6:0,6,90	0/0:2,0:2:6:0,6,90	./.	0/0:2,0:2:6:0,6,90	0/0:2,0:2:6:0,6,90	0/0:1,0:1:3:0,3,45	./.	0/0:4,0:4:12:0,12,180	0/0:2,0:2:6:0,6,90	0/0:1,0:1:3:0,3,45	0/1:1,3:4:33:123,0,33	0/0:2,0:2:6:0,6,90	0/0:1,0:1:3:0,3,45	0/0:2,0:2:6:0,6,90	0/0:1,0:1:3:0,3,45	0/0:1,0:1:3:0,3,45	./.	0/0:1,0:1:3:0,3,45
scaffold_22	13033	.	C	G	85.21	.	AC=1;AF=6.944e-03;AN=144;BaseQRankSum=-0.709;ClippingRankSum=-0.227;DP=156;FS=0.000;InbreedingCoeff=-0.1326;MLEAC=1;MLEAF=6.944e-03;MQ=59.98;MQ0=0;MQRankSum=-0.865;QD=21.30;ReadPosRankSum=1.844;SOR=1.045	GT:AD:DP:GQ:PL	0/0:1,0:1:3:0,3,45	0/0:1,0:1:3:0,3,45	0/0:1,0:1:3:0,3,45	0/0:2,0:2:6:0,6,90	0/0:3,0:3:9:0,9,135	0/0:3,0:3:9:0,9,179	0/0:4,0:4:12:0,12,213	./.	0/0:1,0:1:3:0,3,45	0/0:1,0:1:3:0,3,45	0/0:1,0:1:3:0,3,45	0/0:1,0:1:3:0,3,39	0/0:2,0:2:6:0,6,122	0/0:1,0:1:3:0,3,45	0/0:1,0:1:3:0,3,45	0/0:3,0:3:9:0,9,135	./.	0/0:1,0:1:3:0,3,45	./.	./.	0/0:1,0:1:3:0,3,39	0/0:2,0:2:6:0,6,90	0/0:1,0:1:3:0,3,83	0/0:3,0:3:9:0,9,135	0/0:3,0:3:9:0,9,135	./.	./.	./.	0/0:1,0:1:3:0,3,45	0/0:2,0:2:6:0,6,89	0/0:2,0:2:6:0,6,130	0/0:4,0:4:12:0,12,154	0/0:1,0:1:3:0,3,45	0/0:3,0:3:9:0,9,142	0/0:2,0:2:6:0,6,80	0/0:3,0:3:9:0,9,135	0/0:1,0:1:3:0,3,45	./.	0/0:3,0:3:9:0,9,135	0/0:1,0:1:3:0,3,45	0/0:2,0:2:6:0,6,90	0/0:1,0:1:3:0,3,45	0/0:2,0:2:6:0,6,90	0/0:3,0:3:9:0,9,135	0/0:4,0:4:12:0,12,180	./.	0/0:2,0:2:6:0,6,90	./.	0/0:1,0:1:3:0,3,45	./.	./.	0/0:1,0:1:3:0,3,26	0/0:3,0:3:9:0,9,171	0/0:4,0:4:12:0,12,204	0/0:2,0:2:6:0,6,124	0/0:2,0:2:6:0,6,90	0/0:3,0:3:9:0,9,175	0/0:2,0:2:6:0,6,86	0/0:2,0:2:6:0,6,110	0/0:1,0:1:6:0,6,81	0/0:3,0:3:9:0,9,135	0/0:2,0:2:6:0,6,90	./.	0/0:1,0:1:3:0,3,45	0/0:3,0:3:9:0,9,169	0/0:2,0:2:6:0,6,90	./.	0/0:2,0:2:6:0,6,90	0/0:3,0:3:9:0,9,135	0/0:1,0:1:3:0,3,45	0/0:2,0:2:6:0,6,90	./.	0/0:2,0:2:6:0,6,90	0/0:2,0:2:6:0,6,90	./.	0/0:2,0:2:6:0,6,90	0/0:2,0:2:6:0,6,90	0/0:1,0:1:3:0,3,45	./.	0/0:4,0:4:12:0,12,180	0/0:2,0:2:6:0,6,90	0/0:1,0:1:3:0,3,45	0/1:1,3:4:33:123,0,33	0/0:2,0:2:6:0,6,90	0/0:1,0:1:3:0,3,45	0/0:2,0:2:6:0,6,90	0/0:1,0:1:3:0,3,45	0/0:1,0:1:3:0,3,45	./.	0/0:1,0:1:3:0,3,45
scaffold_22	13294	.	G	A	652.39	.	AC=22;AF=0.167;AN=132;BaseQRankSum=0.473;ClippingRankSum=0.672;DP=139;FS=0.000;InbreedingCoeff=0.0975;MLEAC=22;MLEAF=0.167;MQ=60.00;MQ0=0;MQRankSum=0.019;QD=18.12;ReadPosRankSum=0.971;SOR=0.970	GT:AD:DP:GQ:PL	0/0:3,0:3:9:0,9,131	0/0:2,0:2:6:0,6,55	0/0:1,0:1:3:0,3,46	0/0:3,0:3:9:0,9,133	./.	./.	0/0:2,0:2:6:0,6,89	0/0:2,0:2:6:0,6,49	0/0:1,0:1:3:0,3,43	0/0:1,0:1:3:0,3,42	0/0:2,0:2:6:0,6,76	./.	./.	0/0:1,0:1:3:0,3,37	0/0:2,0:2:6:0,6,86	./.	./.	./.	0/0:1,0:1:3:0,3,35	1/1:0,1:1:3:41,3,0	0/0:3,0:3:9:0,9,99	./.	1/1:0,1:1:3:45,3,0	0/0:1,0:1:3:0,3,45	0/0:2,0:2:6:0,6,90	./.	./.	0/0:1,0:1:3:0,3,46	0/0:2,0:2:6:0,6,84	0/0:3,0:3:9:0,9,135	0/1:1,1:2:36:36,0,37	1/1:0,1:1:3:42,3,0	1/1:0,1:1:3:45,3,0	0/0:3,0:3:9:0,9,128	0/1:1,2:3:36:81,0,36	0/0:2,0:2:6:0,6,87	0/0:1,0:1:3:0,3,40	0/0:1,0:1:3:0,3,45	0/0:3,0:3:9:0,9,105	0/0:2,0:2:6:0,6,90	0/0:1,0:1:3:0,3,45	0/0:2,0:2:6:0,6,88	0/0:1,0:1:3:0,3,45	0/0:1,0:1:3:0,3,43	0/0:2,0:2:6:0,6,89	./.	0/0:1,0:1:3:0,3,40	./.	./.	0/1:1,1:2:38:38,0,39	./.	./.	0/0:2,0:2:6:0,6,90	./.	0/0:4,0:4:12:0,12,163	0/0:1,0:1:3:0,3,45	0/0:3,0:3:9:0,9,134	./.	./.	0/0:1,0:1:3:0,3,46	0/0:4,0:4:12:0,12,169	0/0:5,0:5:15:0,15,195	1/1:0,1:1:3:45,3,0	0/0:3,0:3:9:0,9,122	0/1:2,1:3:35:35,0,67	1/1:0,2:2:6:90,6,0	./.	./.	0/0:1,0:1:3:0,3,42	0/0:1,0:1:3:0,3,44	0/0:1,0:1:3:0,3,42	0/0:2,0:2:6:0,6,86	0/0:4,0:4:12:0,12,175	0/1:1,3:4:30:102,0,30	1/1:0,2:2:6:87,6,0	0/0:4,0:4:12:0,12,136	0/0:2,0:2:6:0,6,91	0/0:2,0:2:6:0,6,88	0/1:2,1:3:36:36,0,61	0/1:2,2:4:62:62,0,78	./.	0/1:1,1:2:33:37,0,33	0/0:2,0:2:6:0,6,90	0/0:1,0:1:3:0,3,46	0/0:1,0:1:3:0,3,45	0/0:1,0:1:3:0,3,36	./.	0/0:2,0:2:6:0,6,84	./.	./.
scaffold_22	13339	.	G	C	35.87	.	AC=4;AF=0.031;AN=128;BaseQRankSum=-1.568;ClippingRankSum=0.048;DP=134;FS=0.000;InbreedingCoeff=0.0332;MLEAC=1;MLEAF=7.813e-03;MQ=59.93;MQ0=0;MQRankSum=-1.232;QD=11.96;ReadPosRankSum=0.880;SOR=1.157	GT:AD:DP:GQ:PL	0/0:1,0:1:3:0,3,37	0/0:2,0:2:6:0,6,80	0/0:2,0:2:6:0,6,84	0/0:3,0:3:9:0,9,130	./.	./.	0/0:3,0:3:9:0,9,93	0/0:1,0:1:3:0,3,45	0/0:1,0:1:3:0,3,41	./.	0/0:2,0:2:6:0,6,85	./.	0/0:1,0:1:3:0,3,32	0/0:1,0:1:3:0,3,38	0/0:4,0:4:12:0,12,165	./.	0/0:1,0:1:3:0,3,34	0/0:1,0:1:3:0,3,45	./.	0/0:1,0:1:3:0,3,45	0/0:3,0:3:9:0,9,121	./.	0/0:1,0:1:3:0,3,23	0/0:1,0:1:3:0,3,45	./.	./.	0/0:1,0:1:3:0,3,40	0/0:1,0:1:3:0,3,44	0/0:2,0:2:6:0,6,85	0/0:3,0:3:9:0,9,119	./.	0/0:1,0:1:3:0,3,44	0/0:1,0:1:3:0,3,40	0/0:4,0:4:12:0,12,164	0/0:2,0:2:6:0,6,86	0/0:1,0:1:3:0,3,45	0/0:1,0:1:3:0,3,46	0/0:1,0:1:3:0,3,42	0/0:1,0:1:3:0,3,45	./.	./.	0/0:1,0:1:3:0,3,44	0/0:1,0:1:3:0,3,44	1/1:0,2:2:6:78,6,0	0/0:3,0:3:9:0,9,119	./.	1/1:0,1:1:3:10,3,0	./.	./.	0/0:2,0:2:6:0,6,88	./.	0/0:2,0:2:6:0,6,84	0/0:1,0:1:3:0,3,39	0/0:1,0:1:3:0,3,40	0/0:3,0:3:9:0,9,124	0/0:2,0:2:6:0,6,83	0/0:2,0:2:6:0,6,91	./.	./.	0/0:4,0:4:12:0,12,169	0/0:2,0:2:6:0,6,74	0/0:5,0:5:15:0,15,217	0/0:1,0:1:3:0,3,35	0/0:3,0:3:9:0,9,118	0/0:3,0:3:9:0,9,120	0/0:3,0:3:9:0,9,124	./.	./.	./.	./.	0/0:1,0:1:3:0,3,46	0/0:2,0:2:6:0,6,84	0/0:3,0:3:9:0,9,131	0/0:3,0:3:9:0,9,117	./.	0/0:2,0:2:6:0,6,90	0/0:1,0:1:3:0,3,45	0/0:2,0:2:6:0,6,79	0/0:1,0:1:3:0,3,36	0/0:2,0:2:6:0,6,84	0/0:2,0:2:6:0,6,78	0/0:4,0:4:12:0,12,128	0/0:3,0:3:9:0,9,132	0/0:3,0:3:9:0,9,120	0/0:4,0:4:12:0,12,126	0/0:2,0:2:6:0,6,77	./.	0/0:1,0:1:3:0,3,42	./.	./.
scaffold_22	13727	.	A	G	329.77	.	AC=13;AF=0.120;AN=108;BaseQRankSum=-0.514;ClippingRankSum=0.161;DP=101;FS=0.000;InbreedingCoeff=0.0636;MLEAC=13;MLEAF=0.120;MQ=60.00;MQ0=0;MQRankSum=0.375;QD=14.34;ReadPosRankSum=0.910;SOR=1.026	GT:AD:DP:GQ:PL	0/0:1,0:1:3:0,3,45	0/0:2,0:2:6:0,6,86	0/0:4,0:4:12:0,12,130	1/1:0,1:1:3:36,3,0	./.	./.	./.	./.	./.	./.	0/0:1,0:1:3:0,3,41	./.	0/0:1,0:1:3:0,3,42	./.	./.	0/0:3,0:3:9:0,9,114	./.	0/0:1,0:1:3:0,3,45	0/0:1,0:1:3:0,3,45	./.	0/0:1,0:1:3:0,3,39	./.	0/0:3,0:3:9:0,9,126	0/0:1,0:1:3:0,3,40	1/1:0,2:2:6:87,6,0	0/0:1,0:1:3:0,3,32	./.	./.	0/0:3,0:3:9:0,9,122	0/0:2,0:2:6:0,6,85	0/0:2,0:2:6:0,6,87	0/0:2,0:2:6:0,6,80	./.	0/1:3,1:4:33:33,0,100	0/0:2,0:2:6:0,6,90	0/1:1,1:2:4:4,0,38	./.	0/0:1,0:1:3:0,3,44	0/0:1,0:1:3:0,3,30	./.	0/1:1,1:2:28:28,0,38	./.	./.	0/0:1,0:1:3:0,3,44	0/0:1,0:1:3:0,3,40	./.	0/0:1,0:1:3:0,3,38	0/0:1,0:1:3:0,3,38	./.	0/0:1,0:1:3:0,3,37	./.	0/0:2,0:2:6:0,6,80	0/0:1,0:1:3:0,3,45	./.	1/1:0,3:3:9:116,9,0	./.	0/0:2,0:2:6:0,6,49	0/0:1,0:1:3:0,3,39	./.	0/0:1,0:1:3:0,3,44	0/0:4,0:4:12:0,12,151	0/0:1,0:1:3:0,3,45	0/0:1,0:1:3:0,3,45	0/0:3,0:3:9:0,9,120	0/0:5,0:5:15:0,15,200	./.	./.	./.	0/0:1,0:1:3:0,3,38	./.	./.	0/0:1,0:1:3:0,3,36	0/0:2,0:2:6:0,6,83	0/0:1,0:1:3:0,3,45	./.	0/0:3,0:3:9:0,9,82	0/1:1,1:2:19:36,0,19	0/0:1,0:1:3:0,3,40	0/0:1,0:1:3:0,3,40	./.	./.	0/1:2,1:3:31:31,0,40	0/0:1,0:1:3:0,3,39	1/1:0,2:2:6:78,6,0	0/0:2,0:2:6:0,6,76	0/0:1,0:1:3:0,3,45	./.	0/0:2,0:2:6:0,6,83	./.	./.
scaffold_22	14879	.	T	A	2893.07	.	AC=77;AF=0.611;AN=126;BaseQRankSum=-0.275;ClippingRankSum=0.270;DP=131;FS=9.071;InbreedingCoeff=0.1977;MLEAC=79;MLEAF=0.627;MQ=60.00;MQ0=0;MQRankSum=0.231;QD=28.64;ReadPosRankSum=0.874;SOR=1.153	GT:AD:DP:GQ:PL	0/0:1,0:1:3:0,3,41	0/0:2,0:2:6:0,6,85	./.	1/1:0,2:2:6:90,6,0	1/1:0,2:2:6:83,6,0	0/0:1,0:1:3:0,3,45	./.	./.	./.	1/1:0,1:1:3:45,3,0	./.	0/1:2,2:4:74:74,0,75	1/1:0,1:1:3:35,3,0	./.	1/1:0,1:1:3:37,3,0	1/1:0,3:3:9:132,9,0	0/0:2,0:2:6:0,6,84	./.	1/1:0,1:1:3:33,3,0	1/1:0,3:3:9:126,9,0	0/0:2,0:2:6:0,6,84	1/1:0,3:3:9:132,9,0	0/0:1,0:1:3:0,3,46	1/1:0,1:1:3:45,3,0	0/1:1,3:4:33:78,0,33	0/0:1,0:1:3:0,3,27	./.	1/1:0,3:3:9:131,9,0	1/1:0,2:2:6:49,6,0	0/0:1,0:1:3:0,3,44	0/0:3,0:3:9:0,9,118	1/1:0,2:2:6:88,6,0	0/0:1,0:1:3:0,3,44	0/0:2,0:2:6:0,6,91	./.	0/0:1,0:1:3:0,3,40	./.	0/1:1,1:2:35:35,0,40	1/1:0,1:1:3:43,3,0	0/0:2,0:2:6:0,6,90	0/0:1,0:1:3:0,3,41	1/1:0,3:3:9:126,9,0	1/1:0,1:1:3:45,3,0	./.	1/1:0,3:3:9:135,9,0	./.	0/0:1,0:1:3:0,3,46	./.	1/1:0,1:1:3:45,3,0	0/0:1,0:1:3:0,3,44	./.	./.	0/1:1,1:2:34:39,0,34	0/0:1,0:1:3:0,3,45	0/0:1,0:1:3:0,3,41	1/1:0,1:1:3:44,3,0	0/1:1,1:2:35:35,0,40	./.	1/1:0,2:2:6:88,6,0	./.	0/1:3,3:6:99:112,0,114	1/1:0,4:4:12:137,12,0	1/1:0,4:4:12:150,12,0	./.	./.	0/1:1,3:4:33:82,0,33	1/1:0,2:2:6:87,6,0	./.	./.	1/1:0,1:1:3:45,3,0	./.	1/1:0,1:1:3:45,3,0	0/1:1,2:3:37:71,0,37	0/0:1,0:1:3:0,3,46	0/1:2,1:3:35:35,0,40	1/1:0,2:2:6:85,6,0	./.	0/1:1,1:2:30:30,0,40	./.	./.	1/1:0,1:1:3:45,3,0	./.	0/1:2,1:3:36:36,0,75	./.	1/1:0,3:3:9:131,9,0	1/1:0,1:1:3:45,3,0	1/1:0,1:1:3:45,3,0	1/1:0,1:1:3:45,3,0	1/1:0,1:1:3:35,3,0	1/1:0,1:1:3:44,3,0
scaffold_22	15013	.	A	C	89.08	.	AC=3;AF=0.027;AN=110;BaseQRankSum=1.962;ClippingRankSum=0.008;DP=114;FS=3.080;InbreedingCoeff=-0.1620;MLEAC=4;MLEAF=0.036;MQ=60.00;MQ0=0;MQRankSum=0.320;QD=9.90;ReadPosRankSum=-0.435;SOR=2.567	GT:AD:DP:GQ:PL	./.	0/0:1,0:1:3:0,3,37	./.	./.	0/0:2,0:2:6:0,6,78	0/0:1,0:1:3:0,3,45	./.	0/0:1,0:1:3:0,3,43	./.	0/0:1,0:1:3:0,3,43	./.	0/0:1,0:1:3:0,3,45	./.	./.	./.	0/0:1,0:1:3:0,3,44	0/1:1,1:2:35:35,0,39	0/0:3,0:3:9:0,9,119	0/0:2,0:2:6:0,6,90	0/0:1,0:1:3:0,3,37	0/0:3,0:3:9:0,9,123	./.	./.	0/0:1,0:1:3:0,3,39	0/0:1,0:1:3:0,3,45	0/0:1,0:1:3:0,3,45	0/1:1,1:2:34:39,0,34	./.	./.	0/0:2,0:2:6:0,6,86	0/0:2,0:2:6:0,6,84	0/0:5,0:5:15:0,15,216	./.	0/0:2,0:2:6:0,6,68	./.	./.	./.	0/0:1,0:1:3:0,3,26	0/0:2,0:2:6:0,6,88	./.	./.	0/0:1,0:1:3:0,3,41	0/0:3,0:3:9:0,9,117	0/0:3,0:3:9:0,9,129	0/0:4,0:4:12:0,12,157	./.	./.	0/0:3,0:3:9:0,9,126	0/0:3,0:3:9:0,9,122	./.	./.	0/0:2,0:2:6:0,6,80	0/0:1,0:1:3:0,3,45	0/0:1,0:1:3:0,3,42	./.	0/0:1,0:1:3:0,3,42	0/0:3,0:3:9:0,9,132	0/0:1,0:1:3:0,3,40	./.	0/0:1,0:1:3:0,3,42	0/0:2,0:2:6:0,6,82	0/0:2,0:2:6:0,6,87	0/0:4,0:4:12:0,12,162	0/0:3,0:3:9:0,9,116	0/0:1,0:1:3:0,3,45	0/0:1,0:1:3:0,3,45	./.	./.	0/0:2,0:2:6:0,6,87	./.	0/0:1,0:1:3:0,3,26	./.	0/0:2,0:2:6:0,6,87	0/0:1,0:1:3:0,3,44	./.	0/0:1,0:1:3:0,3,39	./.	0/0:1,0:1:3:0,3,42	./.	./.	./.	0/0:2,0:2:6:0,6,49	0/1:3,2:5:75:75,0,113	0/0:5,0:5:15:0,15,205	0/0:3,0:3:9:0,9,117	0/0:1,0:1:3:0,3,44	0/0:3,0:3:9:0,9,133	0/0:1,0:1:3:0,3,44	0/0:1,0:1:3:0,3,43	./.
scaffold_22	15117	.	G	T	4214.61	.	AC=107;AF=0.823;AN=130;BaseQRankSum=0.690;ClippingRankSum=1.794;DP=144;FS=5.772;InbreedingCoeff=0.0732;MLEAC=107;MLEAF=0.823;MQ=60.00;MQ0=0;MQRankSum=0.923;QD=31.69;ReadPosRankSum=0.674;SOR=0.416	GT:AD:DP:GQ:PL	0/0:1,0:1:3:0,3,36	0/0:2,0:2:6:0,6,90	1/1:0,2:2:6:49,6,0	./.	1/1:0,1:1:3:45,3,0	1/1:0,1:1:3:41,3,0	0/0:1,0:1:3:0,3,37	./.	./.	1/1:0,2:2:6:81,6,0	0/0:1,0:1:3:0,3,44	1/1:0,6:6:18:256,18,0	1/1:0,2:2:6:84,6,0	./.	./.	1/1:0,2:2:6:78,6,0	1/1:0,1:1:3:45,3,0	1/1:0,2:2:6:82,6,0	./.	1/1:0,1:1:3:37,3,0	0/1:2,2:4:58:71,0,58	1/1:0,2:2:6:81,6,0	0/0:1,0:1:3:0,3,42	0/1:2,1:3:31:31,0,78	1/1:0,3:3:9:129,9,0	./.	1/1:0,1:1:3:45,3,0	1/1:0,1:1:3:38,3,0	./.	1/1:0,3:3:9:124,9,0	1/1:0,3:3:9:134,9,0	0/1:4,2:6:68:68,0,142	1/1:0,1:1:3:40,3,0	./.	1/1:0,1:1:3:40,3,0	./.	1/1:0,2:2:6:82,6,0	1/1:0,4:4:12:161,12,0	1/1:0,2:2:6:90,6,0	1/1:0,1:1:3:37,3,0	1/1:0,1:1:3:43,3,0	1/1:0,3:3:9:124,9,0	./.	1/1:0,1:1:3:40,3,0	1/1:0,1:1:3:45,3,0	./.	./.	0/1:1,1:2:35:35,0,36	1/1:0,1:1:3:45,3,0	1/1:0,2:2:6:81,6,0	./.	1/1:0,1:1:3:42,3,0	0/1:2,1:3:36:36,0,74	1/1:0,1:1:3:42,3,0	1/1:0,4:4:12:176,12,0	1/1:0,2:2:6:80,6,0	1/1:0,2:2:6:90,6,0	./.	0/0:1,0:1:3:0,3,43	1/1:0,2:2:6:73,6,0	0/1:1,1:2:26:26,0,26	1/1:0,1:1:3:37,3,0	1/1:0,2:2:6:88,6,0	0/1:4,1:5:30:30,0,141	./.	./.	./.	./.	1/1:0,2:2:6:77,6,0	./.	1/1:0,1:1:3:37,3,0	1/1:0,3:3:9:125,9,0	0/1:2,2:4:66:66,0,66	1/1:0,2:2:6:74,6,0	1/1:0,1:1:3:44,3,0	1/1:0,1:1:3:37,3,0	1/1:0,1:1:3:42,3,0	1/1:0,2:2:6:81,6,0	0/0:1,0:1:3:0,3,44	./.	./.	0/1:1,1:2:23:39,0,23	1/1:0,3:3:9:128,9,0	./.	1/1:0,6:6:18:239,18,0	1/1:0,2:2:6:87,6,0	1/1:0,3:3:9:117,9,0	1/1:0,3:3:9:90,9,0	./.	./.
scaffold_22	15594	.	C	T	59.74	.	AC=2;AF=0.016;AN=128;BaseQRankSum=1.009;ClippingRankSum=-1.078;DP=128;FS=0.000;InbreedingCoeff=-0.1440;MLEAC=2;MLEAF=0.016;MQ=60.00;MQ0=0;MQRankSum=0.233;QD=9.96;ReadPosRankSum=1.267;SOR=1.053	GT:AD:DP:GQ:PL	0/0:1,0:1:3:0,3,44	0/0:1,0:1:3:0,3,45	0/0:1,0:1:3:0,3,45	0/0:2,0:2:6:0,6,90	0/0:1,0:1:3:0,3,45	0/0:1,0:1:3:0,3,45	./.	0/0:2,0:2:6:0,6,87	0/0:2,0:2:6:0,6,90	0/0:1,0:1:3:0,3,45	./.	0/0:2,0:2:6:0,6,63	0/0:2,0:2:6:0,6,84	./.	./.	0/0:5,0:5:15:0,15,225	./.	0/0:1,0:1:3:0,3,45	./.	0/0:3,0:3:9:0,9,124	0/0:1,0:1:3:0,3,41	0/0:1,0:1:3:0,3,45	0/0:1,0:1:3:0,3,42	0/0:1,0:1:3:0,3,45	0/0:3,0:3:9:0,9,121	./.	0/1:1,1:2:33:34,0,33	0/0:1,0:1:3:0,3,45	0/0:2,0:2:6:0,6,90	0/0:3,0:3:12:0,12,154	0/0:3,0:3:9:0,9,113	0/0:6,0:6:21:0,21,295	0/0:1,0:1:3:0,3,45	0/0:1,0:1:3:0,3,40	./.	0/0:1,0:1:3:0,3,45	./.	0/0:2,0:2:6:0,6,90	0/0:1,0:1:3:0,3,45	0/0:1,0:1:3:0,3,45	./.	./.	0/0:1,0:1:3:0,3,45	0/0:2,0:2:6:0,6,90	0/0:1,0:1:3:0,3,45	./.	0/0:2,0:2:6:0,6,53	0/0:2,0:2:6:0,6,90	./.	0/0:2,0:2:6:0,6,51	./.	0/0:1,0:1:3:0,3,33	./.	0/0:1,0:1:3:0,3,34	0/0:4,0:4:12:0,12,132	./.	0/0:1,0:1:6:0,6,90	./.	./.	0/0:1,0:1:3:0,3,44	0/0:2,0:2:6:0,6,90	0/0:2,0:2:6:0,6,90	0/0:4,0:4:12:0,12,168	0/0:2,0:2:6:0,6,87	0/0:2,0:2:6:0,6,81	0/0:3,0:3:9:0,9,59	0/0:1,0:1:6:0,6,79	0/0:3,0:3:9:0,9,83	0/0:1,0:1:3:0,3,45	./.	./.	0/0:2,0:2:6:0,6,90	0/0:1,0:1:3:0,3,45	./.	./.	0/0:1,0:1:3:0,3,10	0/0:2,0:2:6:0,6,85	0/0:2,0:2:6:0,6,55	./.	./.	./.	./.	0/1:2,2:4:76:76,0,78	0/0:1,0:1:3:0,3,45	0/0:2,0:2:6:0,6,90	0/0:1,0:1:3:0,3,45	0/0:2,0:2:6:0,6,87	0/0:2,0:2:6:0,6,86	0/0:1,0:1:3:0,3,45	0/0:2,0:2:9:0,9,135
scaffold_22	15617	.	A	C	2440.72	.	AC=78;AF=0.565;AN=138;BaseQRankSum=0.758;ClippingRankSum=0.569;DP=139;FS=0.000;InbreedingCoeff=0.1841;MLEAC=79;MLEAF=0.572;MQ=59.86;MQ0=0;MQRankSum=0.803;QD=24.91;ReadPosRankSum=2.728;SOR=0.722	GT:AD:DP:GQ:PL	0/0:1,0:1:3:0,3,40	1/1:0,1:1:3:35,3,0	1/1:0,2:2:6:70,6,0	1/1:0,2:2:6:90,6,0	1/1:0,1:1:3:39,3,0	0/1:1,1:2:34:35,0,34	0/0:2,0:2:6:0,6,87	1/1:0,2:2:6:83,6,0	0/1:2,1:3:33:33,0,46	1/1:0,1:1:3:37,3,0	0/0:1,0:1:3:0,3,36	0/0:1,0:1:3:0,3,44	1/1:0,1:1:3:45,3,0	./.	1/1:0,1:1:3:40,3,0	1/1:0,5:5:15:209,15,0	./.	1/1:0,1:1:3:38,3,0	./.	0/1:3,1:4:33:33,0,114	0/0:1,0:1:3:0,3,36	1/1:0,1:1:3:45,3,0	0/0:1,0:1:3:0,3,44	1/1:0,2:2:6:78,6,0	0/1:2,1:3:31:31,0,75	0/0:2,0:2:6:0,6,83	0/0:1,0:1:3:0,3,45	1/1:0,1:1:3:45,3,0	1/1:0,2:2:6:76,6,0	0/1:2,1:3:31:31,0,73	0/0:2,0:2:6:0,6,80	0/1:4,5:9:99:177,0,117	0/0:1,0:1:3:0,3,45	0/0:1,0:1:3:0,3,45	./.	./.	1/1:0,1:1:3:42,3,0	0/1:1,1:2:34:34,0,39	1/1:0,1:1:3:44,3,0	1/1:0,1:1:3:43,3,0	./.	1/1:0,2:2:6:90,6,0	1/1:0,1:1:3:42,3,0	1/1:0,2:2:6:80,6,0	1/1:0,1:1:3:37,3,0	./.	0/0:2,0:2:6:0,6,68	1/1:0,3:3:9:84,9,0	./.	0/0:1,0:1:3:0,3,45	0/0:1,0:1:3:0,3,40	0/0:1,0:1:3:0,3,33	./.	0/0:1,0:1:3:0,3,11	0/0:1,0:1:3:0,3,40	./.	0/1:2,2:4:66:73,0,66	./.	./.	./.	0/1:2,1:3:31:31,0,69	1/1:0,2:2:6:90,6,0	1/1:0,1:1:3:36,3,0	0/1:2,1:3:29:29,0,71	0/0:2,0:2:6:0,6,85	0/0:2,0:2:6:0,6,49	1/1:0,2:2:6:64,6,0	0/0:2,0:2:6:0,6,84	1/1:0,1:1:3:33,3,0	./.	./.	1/1:0,1:1:3:45,3,0	./.	./.	./.	./.	0/0:1,0:1:3:0,3,11	0/1:1,2:3:29:59,0,29	0/0:2,0:2:6:0,6,77	./.	0/0:1,0:1:3:0,3,34	./.	0/1:1,2:3:36:64,0,36	0/0:1,0:1:3:0,3,42	1/1:0,2:2:6:85,6,0	1/1:0,1:1:3:43,3,0	1/1:0,1:1:3:45,3,0	1/1:0,1:1:3:45,3,0	1/1:0,1:1:3:43,3,0	1/1:0,3:3:9:132,9,0
scaffold_22	16333	.	G	T	3224.34	.	AC=74;AF=0.607;AN=122;BaseQRankSum=-0.767;ClippingRankSum=-0.304;DP=145;FS=9.037;InbreedingCoeff=0.1044;MLEAC=74;MLEAF=0.607;MQ=60.00;MQ0=0;MQRankSum=1.450;QD=28.04;ReadPosRankSum=0.556;SOR=0.648	GT:AD:DP:GQ:PL	1/1:0,1:1:3:45,3,0	0/0:1,0:1:3:0,3,35	0/1:1,1:2:39:39,0,40	1/1:0,2:2:6:90,6,0	1/1:0,1:1:3:40,3,0	1/1:0,1:1:3:44,3,0	./.	./.	./.	./.	0/1:1,1:2:33:34,0,33	1/1:0,1:1:3:45,3,0	1/1:0,2:2:6:81,6,0	./.	./.	1/1:0,3:3:9:125,9,0	./.	1/1:0,5:5:15:201,15,0	./.	./.	0/0:4,0:4:12:0,12,163	./.	./.	./.	1/1:0,1:1:3:38,3,0	0/0:1,0:1:3:0,3,38	./.	1/1:0,2:2:6:78,6,0	./.	0/0:1,0:1:3:0,3,43	0/0:2,0:2:6:0,6,91	0/1:3,3:6:83:108,0,83	0/0:1,0:1:3:0,3,45	0/1:3,1:4:26:26,0,109	0/0:2,0:2:6:0,6,92	0/0:2,0:2:6:0,6,84	1/1:0,1:1:3:36,3,0	1/1:0,3:3:9:120,9,0	1/1:0,2:2:6:88,6,0	0/1:2,1:3:36:36,0,82	./.	1/1:0,1:1:3:45,3,0	1/1:0,4:4:12:168,12,0	0/1:3,3:6:99:107,0,104	1/1:0,4:4:12:163,12,0	./.	0/1:2,1:3:31:31,0,77	0/1:2,1:3:34:34,0,75	0/0:1,0:1:3:0,3,38	1/1:0,1:1:3:40,3,0	./.	0/1:1,1:2:39:39,0,39	0/0:1,0:1:3:0,3,38	0/1:1,1:2:36:36,0,38	0/0:1,0:1:3:0,3,44	./.	./.	./.	1/1:0,1:1:3:45,3,0	./.	0/1:2,4:6:65:139,0,65	./.	1/1:0,1:1:3:45,3,0	1/1:0,1:1:3:45,3,0	./.	./.	./.	0/0:1,0:1:3:0,3,46	1/1:0,5:5:15:170,15,0	./.	0/1:1,3:4:32:115,0,32	1/1:0,2:2:6:83,6,0	1/1:0,1:1:3:45,3,0	0/1:1,2:3:31:80,0,31	./.	1/1:0,2:2:6:89,6,0	0/0:4,0:4:12:0,12,169	0/1:2,1:3:36:36,0,82	0/0:3,0:3:9:0,9,135	0/1:2,1:3:29:29,0,75	./.	0/0:2,0:2:6:0,6,91	0/0:1,0:1:3:0,3,45	0/1:1,1:2:39:39,0,40	1/1:0,2:2:6:88,6,0	1/1:0,4:4:12:168,12,0	1/1:0,1:1:3:45,3,0	./.	1/1:0,4:4:12:172,12,0	1/1:0,2:2:6:81,6,0
scaffold_22	16352	.	C	T	26.78	LowQual	AC=1;AF=7.937e-03;AN=126;BaseQRankSum=-0.757;ClippingRankSum=-1.078;DP=141;FS=7.112;InbreedingCoeff=-0.1225;MLEAC=1;MLEAF=7.937e-03;MQ=60.00;MQ0=0;MQRankSum=0.169;QD=5.36;ReadPosRankSum=0.294;SOR=2.273	GT:AD:DP:GQ:PL	0/0:1,0:1:3:0,3,45	0/0:2,0:2:6:0,6,71	0/0:2,0:2:6:0,6,87	0/0:2,0:2:6:0,6,90	./.	0/0:2,0:2:6:0,6,74	./.	0/0:1,0:1:3:0,3,43	./.	0/0:1,0:1:3:0,3,45	./.	0/0:1,0:1:3:0,3,43	0/0:1,0:1:3:0,3,39	./.	./.	0/0:1,0:1:3:0,3,44	./.	0/0:3,0:3:9:0,9,110	0/0:1,0:1:3:0,3,43	./.	0/0:4,0:4:12:0,12,174	./.	0/0:1,0:1:3:0,3,40	0/0:1,0:1:3:0,3,40	0/0:1,0:1:3:0,3,40	0/0:1,0:1:3:0,3,35	./.	0/0:1,0:1:3:0,3,10	./.	0/0:2,0:2:6:0,6,84	0/0:3,0:3:9:0,9,128	0/0:7,0:7:21:0,21,278	./.	0/0:4,0:4:12:0,12,129	0/0:2,0:2:6:0,6,91	0/0:1,0:1:3:0,3,44	0/0:2,0:2:6:0,6,71	0/0:3,0:3:9:0,9,133	./.	0/0:3,0:3:9:0,9,131	./.	0/0:1,0:1:3:0,3,30	0/0:2,0:2:6:0,6,86	0/1:3,2:5:64:64,0,97	0/0:5,0:5:15:0,15,204	./.	0/0:2,0:2:6:0,6,83	0/0:3,0:3:9:0,9,123	0/0:1,0:1:3:0,3,38	./.	./.	0/0:2,0:2:6:0,6,89	0/0:1,0:1:3:0,3,40	0/0:1,0:1:3:0,3,43	0/0:1,0:1:3:0,3,44	./.	0/0:1,0:1:3:0,3,39	./.	0/0:1,0:1:3:0,3,44	0/0:1,0:1:3:0,3,39	0/0:5,0:5:15:0,15,208	./.	0/0:1,0:1:3:0,3,43	0/0:1,0:1:3:0,3,45	./.	./.	./.	0/0:1,0:1:3:0,3,45	0/0:5,0:5:15:0,15,208	./.	0/0:3,0:3:9:0,9,132	0/0:2,0:2:6:0,6,53	0/0:1,0:1:3:0,3,45	0/0:1,0:1:3:0,3,39	./.	0/0:3,0:3:9:0,9,124	0/0:3,0:3:9:0,9,124	0/0:4,0:4:12:0,12,168	0/0:2,0:2:6:0,6,88	0/0:3,0:3:9:0,9,89	./.	0/0:2,0:2:6:0,6,83	0/0:2,0:2:6:0,6,75	0/0:3,0:3:9:0,9,93	0/0:5,0:5:15:0,15,204	0/0:1,0:1:3:0,3,44	0/0:3,0:3:9:0,9,127	./.	0/0:4,0:4:12:0,12,167	0/0:2,0:2:6:0,6,84
scaffold_22	16640	.	T	C	44.44	.	AC=1;AF=7.937e-03;AN=126;BaseQRankSum=1.373;ClippingRankSum=0.406;DP=115;FS=3.100;InbreedingCoeff=-0.1517;MLEAC=1;MLEAF=7.937e-03;MQ=60.00;MQ0=0;MQRankSum=0.319;QD=14.81;ReadPosRankSum=1.615;SOR=2.289	GT:AD:DP:GQ:PL	0/0:4,0:4:12:0,12,175	./.	0/0:1,0:1:3:0,3,38	0/0:2,0:2:6:0,6,82	./.	./.	0/0:1,0:1:3:0,3,43	./.	0/0:1,0:1:3:0,3,44	./.	0/0:3,0:3:9:0,9,112	0/0:1,0:1:3:0,3,45	0/0:2,0:2:6:0,6,90	./.	0/0:1,0:1:3:0,3,45	0/0:1,0:1:3:0,3,39	0/0:1,0:1:3:0,3,41	0/0:3,0:3:9:0,9,114	./.	0/0:5,0:5:15:0,15,181	./.	0/0:1,0:1:3:0,3,34	0/0:1,0:1:3:0,3,45	0/0:1,0:1:3:0,3,45	0/0:2,0:2:6:0,6,75	./.	0/0:1,0:1:3:0,3,39	./.	./.	0/0:2,0:2:6:0,6,85	0/0:1,0:1:3:0,3,45	0/0:5,0:5:15:0,15,223	0/0:1,0:1:3:0,3,43	0/0:3,0:3:9:0,9,135	0/0:2,0:2:6:0,6,77	./.	0/0:1,0:1:3:0,3,41	0/0:1,0:1:3:0,3,41	0/0:2,0:2:6:0,6,88	0/0:1,0:1:3:0,3,39	0/0:2,0:2:6:0,6,90	./.	0/0:1,0:1:3:0,3,45	0/0:3,0:3:9:0,9,134	0/0:2,0:2:6:0,6,75	./.	./.	0/0:1,0:1:3:0,3,41	0/0:1,0:1:3:0,3,24	0/0:2,0:2:6:0,6,83	./.	./.	./.	0/0:1,0:1:3:0,3,44	0/0:3,0:3:9:0,9,126	0/0:1,0:1:3:0,3,45	0/0:1,0:1:3:0,3,44	./.	0/0:1,0:1:3:0,3,45	0/0:1,0:1:3:0,3,44	0/0:2,0:2:6:0,6,88	./.	0/0:3,0:3:9:0,9,129	0/0:1,0:1:3:0,3,39	./.	./.	0/0:2,0:2:6:0,6,85	0/0:1,0:1:3:0,3,45	0/0:1,0:1:3:0,3,41	./.	0/0:2,0:2:6:0,6,80	0/0:1,0:1:3:0,3,45	0/0:2,0:2:6:0,6,77	0/0:1,0:1:3:0,3,45	0/0:2,0:2:6:0,6,49	0/0:3,0:3:9:0,9,128	0/0:1,0:1:3:0,3,45	0/0:3,0:3:9:0,9,126	0/0:1,0:1:3:0,3,43	0/0:1,0:1:3:0,3,43	0/0:1,0:1:3:0,3,43	./.	0/1:1,2:3:36:81,0,36	./.	0/0:1,0:1:3:0,3,33	0/0:5,0:5:15:0,15,206	./.	0/0:1,0:1:3:0,3,45	./.	0/0:3,0:3:9:0,9,127
scaffold_22	16651	.	A	G	48.03	.	AC=3;AF=0.024;AN=126;BaseQRankSum=0.920;ClippingRankSum=0.009;DP=116;FS=0.000;InbreedingCoeff=-0.0520;MLEAC=1;MLEAF=7.937e-03;MQ=60.00;MQ0=0;MQRankSum=0.080;QD=12.01;ReadPosRankSum=1.295;SOR=1.137	GT:AD:DP:GQ:PL	0/0:4,0:4:12:0,12,167	0/0:1,0:1:3:0,3,42	0/1:1,1:2:4:4,0,38	0/0:2,0:2:6:0,6,90	./.	./.	0/0:1,0:1:3:0,3,45	./.	0/0:1,0:1:3:0,3,39	./.	0/0:3,0:3:9:0,9,117	0/0:1,0:1:3:0,3,45	1/1:0,2:2:6:90,6,0	./.	0/0:1,0:1:3:0,3,45	0/0:1,0:1:3:0,3,45	0/0:2,0:2:6:0,6,81	0/0:2,0:2:6:0,6,74	./.	0/0:5,0:5:15:0,15,211	./.	0/0:1,0:1:3:0,3,37	0/0:1,0:1:3:0,3,45	0/0:1,0:1:3:0,3,45	0/0:1,0:1:3:0,3,45	./.	0/0:1,0:1:3:0,3,38	./.	./.	0/0:2,0:2:6:0,6,74	0/0:3,0:3:9:0,9,124	0/0:5,0:5:15:0,15,225	0/0:1,0:1:3:0,3,45	0/0:3,0:3:9:0,9,131	0/0:1,0:1:3:0,3,42	./.	0/0:1,0:1:3:0,3,34	0/0:1,0:1:3:0,3,42	0/0:3,0:3:9:0,9,128	0/0:1,0:1:3:0,3,44	0/0:2,0:2:6:0,6,88	./.	0/0:1,0:1:3:0,3,45	0/0:3,0:3:9:0,9,126	0/0:2,0:2:6:0,6,82	./.	./.	0/0:1,0:1:3:0,3,45	0/0:1,0:1:3:0,3,39	0/0:2,0:2:6:0,6,88	./.	./.	./.	0/0:1,0:1:3:0,3,43	0/0:2,0:2:6:0,6,85	0/0:1,0:1:3:0,3,45	0/0:1,0:1:3:0,3,45	./.	0/0:1,0:1:3:0,3,40	0/0:1,0:1:3:0,3,45	0/0:2,0:2:6:0,6,81	./.	0/0:3,0:3:9:0,9,123	./.	./.	./.	0/0:1,0:1:3:0,3,45	0/0:1,0:1:3:0,3,45	0/0:1,0:1:3:0,3,43	./.	0/0:2,0:2:6:0,6,89	0/0:2,0:2:6:0,6,77	0/0:1,0:1:3:0,3,45	0/0:1,0:1:3:0,3,43	0/0:2,0:2:6:0,6,49	0/0:4,0:4:12:0,12,163	0/0:1,0:1:3:0,3,43	0/0:4,0:4:12:0,12,178	0/0:1,0:1:3:0,3,42	0/0:1,0:1:3:0,3,10	0/0:1,0:1:3:0,3,45	./.	0/0:3,0:3:9:0,9,134	./.	0/0:2,0:2:6:0,6,75	0/0:3,0:3:9:0,9,122	./.	0/0:1,0:1:3:0,3,45	./.	0/0:3,0:3:9:0,9,125
scaffold_22	16685	.	A	G	726.57	.	AC=21;AF=0.167;AN=126;BaseQRankSum=-1.506;ClippingRankSum=1.197;DP=116;FS=7.397;InbreedingCoeff=0.0210;MLEAC=23;MLEAF=0.183;MQ=60.00;MQ0=0;MQRankSum=0.319;QD=20.18;ReadPosRankSum=-1.422;SOR=0.763	GT:AD:DP:GQ:PL	0/0:2,0:2:6:0,6,82	0/0:1,0:1:3:0,3,45	0/0:2,0:2:6:0,6,85	0/0:2,0:2:6:0,6,90	./.	0/0:1,0:1:3:0,3,44	0/0:1,0:1:3:0,3,45	./.	./.	./.	0/0:3,0:3:9:0,9,136	1/1:0,1:1:3:40,3,0	0/0:1,0:1:3:0,3,45	./.	0/0:1,0:1:3:0,3,45	0/0:2,0:2:6:0,6,85	0/0:1,0:1:3:0,3,45	0/0:1,0:1:3:0,3,31	./.	0/1:1,2:3:36:74,0,36	./.	0/0:1,0:1:3:0,3,40	./.	0/0:2,0:2:6:0,6,82	./.	./.	./.	./.	0/0:2,0:2:6:0,6,49	0/0:2,0:2:6:0,6,78	0/1:2,2:4:74:74,0,76	0/1:3,3:6:99:110,0,112	./.	0/0:1,0:1:3:0,3,36	0/1:1,2:3:37:63,0,37	./.	1/1:0,2:2:6:87,6,0	0/1:1,1:2:30:30,0,40	0/0:3,0:3:9:0,9,133	0/0:1,0:1:3:0,3,41	0/0:2,0:2:6:0,6,80	0/0:1,0:1:3:0,3,41	./.	0/0:3,0:3:9:0,9,129	0/0:1,0:1:3:0,3,37	./.	0/0:1,0:1:3:0,3,45	0/0:1,0:1:3:0,3,45	./.	0/1:1,1:2:39:39,0,39	./.	./.	0/0:1,0:1:3:0,3,32	0/0:1,0:1:3:0,3,39	0/0:1,0:1:3:0,3,45	0/0:1,0:1:3:0,3,45	0/0:2,0:2:6:0,6,90	0/0:1,0:1:3:0,3,44	0/0:2,0:2:6:0,6,90	0/0:1,0:1:3:0,3,45	0/0:1,0:1:3:0,3,45	0/0:1,0:1:3:0,3,36	0/1:1,1:2:33:36,0,33	./.	1/1:0,1:1:3:38,3,0	./.	./.	./.	0/0:3,0:3:9:0,9,122	./.	0/0:2,0:2:6:0,6,89	0/0:1,0:1:3:0,3,45	./.	1/1:0,1:1:3:44,3,0	1/1:0,1:1:3:36,3,0	0/0:4,0:4:12:0,12,162	0/0:1,0:1:3:0,3,45	0/1:1,2:3:33:80,0,33	0/1:1,2:3:30:54,0,30	1/1:0,2:2:6:81,6,0	0/0:2,0:2:6:0,6,88	./.	0/0:2,0:2:6:0,6,87	0/0:2,0:2:6:0,6,90	0/0:3,0:3:9:0,9,122	0/0:1,0:1:3:0,3,42	0/0:1,0:1:3:0,3,35	./.	0/0:1,0:1:3:0,3,41	0/0:3,0:3:9:0,9,121
scaffold_22	16732	.	A	G	161.78	.	AC=6;AF=0.047;AN=128;BaseQRankSum=-1.023;ClippingRankSum=0.239;DP=121;FS=0.000;InbreedingCoeff=0.0936;MLEAC=4;MLEAF=0.031;MQ=60.00;MQ0=0;MQRankSum=0.300;QD=26.96;ReadPosRankSum=-1.354;SOR=1.516	GT:AD:DP:GQ:PL	./.	0/0:1,0:1:3:0,3,42	0/0:2,0:2:6:0,6,86	./.	0/0:1,0:1:3:0,3,45	0/0:1,0:1:3:0,3,45	0/0:1,0:1:3:0,3,44	./.	./.	0/0:2,0:2:6:0,6,51	0/0:3,0:3:9:0,9,124	0/0:3,0:3:9:0,9,127	0/0:1,0:1:3:0,3,36	./.	0/0:1,0:1:3:0,3,45	0/0:2,0:2:6:0,6,90	0/0:1,0:1:3:0,3,44	0/0:1,0:1:3:0,3,45	0/0:1,0:1:3:0,3,45	./.	./.	0/0:2,0:2:6:0,6,54	0/0:1,0:1:3:0,3,43	0/0:2,0:2:6:0,6,87	0/0:1,0:1:3:0,3,45	0/0:1,0:1:3:0,3,27	./.	./.	0/0:2,0:2:6:0,6,34	./.	0/0:3,0:3:9:0,9,126	0/0:3,0:3:9:0,9,135	0/0:1,0:1:3:0,3,45	0/0:2,0:2:6:0,6,83	0/0:4,0:4:12:0,12,172	./.	0/0:2,0:2:6:0,6,81	0/0:4,0:4:12:0,12,154	0/0:5,0:5:15:0,15,209	0/0:1,0:1:3:0,3,45	0/0:1,0:1:3:0,3,45	0/0:1,0:1:3:0,3,24	./.	0/0:1,0:1:3:0,3,45	0/0:3,0:3:9:0,9,121	./.	0/0:1,0:1:3:0,3,44	./.	0/0:1,0:1:3:0,3,44	0/0:3,0:3:9:0,9,130	./.	./.	0/0:1,0:1:3:0,3,29	0/0:1,0:1:3:0,3,45	./.	./.	0/0:4,0:4:12:0,12,174	0/0:1,0:1:3:0,3,40	0/0:2,0:2:6:0,6,90	./.	0/0:2,0:2:6:0,6,86	0/0:4,0:4:12:0,12,175	0/0:1,0:1:3:0,3,45	0/0:1,0:1:3:0,3,45	0/0:1,0:1:3:0,3,37	0/0:1,0:1:3:0,3,10	0/0:1,0:1:3:0,3,33	./.	0/0:6,0:6:18:0,18,254	./.	1/1:0,2:2:6:75,6,0	0/0:1,0:1:3:0,3,39	0/0:1,0:1:3:0,3,45	0/0:1,0:1:3:0,3,45	./.	0/0:3,0:3:9:0,9,131	1/1:0,2:2:6:75,6,0	0/0:1,0:1:3:0,3,39	0/0:2,0:2:6:0,6,74	0/0:2,0:2:6:0,6,88	0/0:1,0:1:3:0,3,43	./.	0/0:1,0:1:3:0,3,45	1/1:0,2:2:6:90,6,0	0/0:4,0:4:12:0,12,172	./.	0/0:1,0:1:3:0,3,45	./.	0/0:2,0:2:6:0,6,79	./.
scaffold_22	16868	.	T	C	4580.46	.	AC=120;AF=0.896;AN=134;BaseQRankSum=0.047;ClippingRankSum=-0.662;DP=141;FS=12.544;InbreedingCoeff=0.1578;MLEAC=121;MLEAF=0.903;MQ=60.00;MQ0=0;MQRankSum=0.197;QD=28.13;ReadPosRankSum=-0.440;SOR=0.307	GT:AD:DP:GQ:PL	1/1:0,3:3:9:128,9,0	1/1:0,1:1:3:40,3,0	1/1:0,1:1:3:35,3,0	0/1:2,1:3:1:1,0,41	1/1:0,1:1:3:44,3,0	./.	./.	./.	./.	1/1:0,4:4:12:144,12,0	1/1:0,2:2:6:49,6,0	0/0:3,0:3:9:0,9,134	1/1:0,2:2:6:85,6,0	1/1:0,1:1:3:43,3,0	./.	1/1:0,2:2:6:82,6,0	./.	1/1:0,3:3:9:123,9,0	1/1:0,2:2:6:88,6,0	./.	1/1:0,1:1:3:35,3,0	./.	0/1:1,2:3:20:40,0,20	1/1:0,1:1:3:24,3,0	1/1:0,2:2:6:85,6,0	1/1:0,1:1:3:45,3,0	1/1:0,1:1:3:45,3,0	1/1:0,2:2:6:89,6,0	./.	1/1:0,1:1:3:40,3,0	0/1:1,2:3:36:78,0,36	0/0:2,0:2:6:0,6,82	1/1:0,1:1:3:45,3,0	1/1:0,2:2:6:76,6,0	1/1:0,1:1:3:40,3,0	1/1:0,4:4:12:168,12,0	1/1:0,3:3:9:74,9,0	0/0:1,0:1:3:0,3,44	1/1:0,2:2:6:90,6,0	1/1:0,1:1:3:39,3,0	1/1:0,1:1:3:41,3,0	1/1:0,3:3:9:125,9,0	1/1:0,5:5:15:194,15,0	1/1:0,4:4:12:149,12,0	1/1:0,2:2:6:49,6,0	./.	./.	1/1:0,2:2:6:85,6,0	1/1:0,1:1:3:36,3,0	1/1:0,1:1:3:43,3,0	1/1:0,1:1:3:45,3,0	./.	1/1:0,1:1:3:36,3,0	1/1:0,1:1:3:37,3,0	1/1:0,4:4:12:163,12,0	./.	1/1:0,3:3:9:130,9,0	1/1:0,2:2:6:90,6,0	1/1:0,2:2:6:77,6,0	./.	1/1:0,3:3:9:117,9,0	1/1:0,1:1:3:41,3,0	1/1:0,2:2:6:83,6,0	1/1:0,1:1:3:38,3,0	0/0:1,0:1:3:0,3,39	0/0:2,0:2:6:0,6,49	./.	./.	1/1:0,3:3:9:132,9,0	./.	1/1:0,2:2:6:89,6,0	1/1:0,2:2:6:90,6,0	1/1:0,3:3:9:123,9,0	1/1:0,1:1:3:40,3,0	1/1:0,1:1:3:25,3,0	./.	1/1:0,4:4:12:120,12,0	0/1:1,2:3:36:76,0,36	./.	./.	./.	1/1:0,1:1:3:41,3,0	1/1:0,1:1:3:40,3,0	./.	1/1:0,1:1:3:38,3,0	1/1:0,3:3:9:124,9,0	1/1:0,2:2:6:84,6,0	1/1:0,3:3:9:122,9,0	1/1:0,3:3:9:120,9,0	./.
scaffold_22	17586	.	C	T	58.11	.	AC=2;AF=0.016;AN=124;BaseQRankSum=-0.903;ClippingRankSum=-0.655;DP=120;FS=0.000;InbreedingCoeff=-0.1314;MLEAC=3;MLEAF=0.024;MQ=60.00;MQ0=0;MQRankSum=0.566;QD=11.62;ReadPosRankSum=-0.513;SOR=1.168	GT:AD:DP:GQ:PL	./.	./.	0/0:2,0:2:6:0,6,83	0/0:3,0:3:9:0,9,125	0/0:3,0:3:9:0,9,93	./.	./.	./.	0/0:1,0:1:3:0,3,44	0/0:1,0:1:3:0,3,10	0/0:1,0:1:3:0,3,43	0/0:2,0:2:6:0,6,83	0/0:1,0:1:3:0,3,45	./.	./.	0/0:1,0:1:3:0,3,39	0/1:1,1:2:33:36,0,33	0/0:2,0:2:6:0,6,80	0/0:1,0:1:3:0,3,10	0/0:1,0:1:3:0,3,45	0/0:1,0:1:3:0,3,40	0/0:2,0:2:6:0,6,90	./.	0/0:2,0:2:6:0,6,79	./.	./.	0/1:1,2:3:32:72,0,32	0/0:2,0:2:6:0,6,88	0/0:1,0:1:3:0,3,41	0/0:3,0:3:9:0,9,105	./.	0/0:4,0:4:12:0,12,169	0/0:1,0:1:3:0,3,45	./.	0/0:1,0:1:3:0,3,44	0/0:1,0:1:3:0,3,10	./.	./.	0/0:2,0:2:6:0,6,88	./.	./.	0/0:4,0:4:12:0,12,164	0/0:1,0:1:3:0,3,45	0/0:3,0:3:9:0,9,104	0/0:2,0:2:6:0,6,81	./.	0/0:2,0:2:6:0,6,85	0/0:1,0:1:3:0,3,45	0/0:1,0:1:3:0,3,39	0/0:1,0:1:3:0,3,39	0/0:1,0:1:3:0,3,38	0/0:2,0:2:6:0,6,88	0/0:1,0:1:3:0,3,43	0/0:1,0:1:3:0,3,41	0/0:1,0:1:3:0,3,43	./.	0/0:2,0:2:6:0,6,83	./.	0/0:3,0:3:9:0,9,93	0/0:2,0:2:6:0,6,83	0/0:4,0:4:12:0,12,164	0/0:2,0:2:6:0,6,84	0/0:1,0:1:3:0,3,45	./.	0/0:1,0:1:3:0,3,45	./.	./.	./.	0/0:1,0:1:3:0,3,39	./.	./.	0/0:5,0:5:15:0,15,219	0/0:4,0:4:12:0,12,171	0/0:1,0:1:3:0,3,43	./.	0/0:1,0:1:3:0,3,45	0/0:2,0:2:6:0,6,90	0/0:3,0:3:9:0,9,133	0/0:2,0:2:6:0,6,82	./.	0/0:3,0:3:9:0,9,131	0/0:1,0:1:3:0,3,45	0/0:1,0:1:3:0,3,39	0/0:1,0:1:3:0,3,45	0/0:2,0:2:6:0,6,90	0/0:2,0:2:6:0,6,71	./.	0/0:2,0:2:6:0,6,87	0/0:1,0:1:3:0,3,45	0/0:2,0:2:6:0,6,90
scaffold_22	17631	.	G	T	2428.39	.	AC=79;AF=0.637;AN=124;BaseQRankSum=-0.126;ClippingRankSum=0.254;DP=109;FS=0.000;InbreedingCoeff=0.1716;MLEAC=79;MLEAF=0.637;MQ=60.00;MQ0=0;MQRankSum=1.149;QD=29.26;ReadPosRankSum=1.671;SOR=0.450	GT:AD:DP:GQ:PL	./.	./.	1/1:0,1:1:3:42,3,0	0/1:1,1:2:36:36,0,39	1/1:0,3:3:9:94,9,0	./.	0/0:1,0:1:3:0,3,39	./.	0/0:1,0:1:3:0,3,40	1/1:0,2:2:6:87,6,0	./.	0/1:1,1:2:39:39,0,39	0/1:1,1:2:33:35,0,33	./.	./.	1/1:0,1:1:3:40,3,0	0/0:1,0:1:3:0,3,10	1/1:0,2:2:6:70,6,0	./.	./.	1/1:0,1:1:3:36,3,0	./.	0/0:2,0:2:6:0,6,84	1/1:0,2:2:6:73,6,0	0/1:1,1:2:36:36,0,39	./.	0/0:3,0:3:9:0,9,128	1/1:0,1:1:3:44,3,0	1/1:0,1:1:3:45,3,0	0/1:1,3:4:32:98,0,32	0/0:1,0:1:3:0,3,43	0/1:2,1:3:36:36,0,81	0/0:1,0:1:3:0,3,45	./.	1/1:0,1:1:3:45,3,0	1/1:0,2:2:6:72,6,0	./.	0/0:1,0:1:3:0,3,42	1/1:0,2:2:6:89,6,0	./.	0/0:1,0:1:3:0,3,45	1/1:0,2:2:6:86,6,0	1/1:0,1:1:3:39,3,0	0/0:2,0:2:6:0,6,76	1/1:0,2:2:6:90,6,0	./.	0/0:2,0:2:6:0,6,90	1/1:0,1:1:3:45,3,0	0/0:1,0:1:3:0,3,44	1/1:0,1:1:3:45,3,0	1/1:0,2:2:6:49,6,0	1/1:0,1:1:3:44,3,0	./.	1/1:0,1:1:3:37,3,0	./.	./.	0/1:1,1:2:36:36,0,39	./.	0/1:1,1:2:39:39,0,39	1/1:0,1:1:3:44,3,0	0/0:3,0:3:9:0,9,113	1/1:0,2:2:6:90,6,0	./.	./.	./.	./.	1/1:0,1:1:3:45,3,0	0/1:1,1:2:19:39,0,19	1/1:0,1:1:3:45,3,0	./.	./.	1/1:0,2:2:6:90,6,0	1/1:0,2:2:6:79,6,0	0/0:1,0:1:3:0,3,43	0/1:2,1:3:25:25,0,40	./.	0/0:1,0:1:3:0,3,41	1/1:0,2:2:6:87,6,0	0/0:2,0:2:6:0,6,84	0/0:1,0:1:3:0,3,45	0/1:3,2:5:63:63,0,107	./.	./.	1/1:0,1:1:3:43,3,0	1/1:0,2:2:6:87,6,0	1/1:0,3:3:9:129,9,0	1/1:0,1:1:3:45,3,0	1/1:0,1:1:3:43,3,0	1/1:0,2:2:6:81,6,0	1/1:0,2:2:6:82,6,0
scaffold_22	17782	.	T	C	118.70	.	AC=5;AF=0.043;AN=116;BaseQRankSum=1.465;ClippingRankSum=-1.212;DP=119;FS=3.195;InbreedingCoeff=-0.0610;MLEAC=5;MLEAF=0.043;MQ=60.00;MQ0=0;MQRankSum=-0.564;QD=13.19;ReadPosRankSum=1.198;SOR=0.983	GT:AD:DP:GQ:PL	0/0:1,0:1:3:0,3,44	0/0:1,0:1:3:0,3,41	./.	0/0:2,0:2:6:0,6,54	0/0:1,0:1:3:0,3,32	./.	0/0:2,0:2:6:0,6,91	0/0:1,0:1:3:0,3,42	./.	0/0:4,0:4:12:0,12,170	./.	0/0:2,0:2:6:0,6,91	0/0:2,0:2:6:0,6,87	./.	0/0:3,0:3:9:0,9,133	0/0:2,0:2:6:0,6,88	./.	0/0:1,0:1:3:0,3,40	0/0:2,0:2:6:0,6,90	0/0:3,0:3:9:0,9,134	0/0:1,0:1:3:0,3,45	0/1:2,1:3:35:35,0,75	0/0:2,0:2:6:0,6,89	./.	./.	0/0:2,0:2:6:0,6,51	1/1:0,2:2:6:89,6,0	./.	./.	0/0:2,0:2:6:0,6,77	0/0:2,0:2:6:0,6,85	0/0:4,0:4:12:0,12,126	0/0:1,0:1:3:0,3,42	0/0:3,0:3:9:0,9,124	0/0:1,0:1:3:0,3,43	0/1:1,1:2:31:39,0,31	./.	0/0:1,0:1:3:0,3,40	0/0:5,0:5:15:0,15,203	0/0:3,0:3:9:0,9,122	./.	0/0:1,0:1:3:0,3,27	0/0:2,0:2:6:0,6,55	0/0:2,0:2:6:0,6,86	0/0:2,0:2:6:0,6,85	./.	0/0:1,0:1:3:0,3,41	0/0:1,0:1:3:0,3,46	0/0:1,0:1:3:0,3,38	0/0:2,0:2:6:0,6,86	0/0:1,0:1:3:0,3,39	./.	0/0:2,0:2:6:0,6,86	./.	0/0:2,0:2:6:0,6,86	./.	0/0:4,0:4:12:0,12,166	./.	./.	0/0:1,0:1:3:0,3,29	./.	./.	0/0:2,0:2:6:0,6,76	0/0:3,0:3:9:0,9,119	0/0:1,0:1:3:0,3,34	./.	./.	./.	0/0:1,0:1:3:0,3,37	0/0:1,0:1:3:0,3,10	./.	0/0:1,0:1:3:0,3,46	./.	0/0:3,0:3:9:0,9,132	./.	0/0:1,0:1:3:0,3,45	0/1:1,1:2:32:32,0,34	0/0:3,0:3:9:0,9,111	0/0:1,0:1:3:0,3,45	0/0:1,0:1:3:0,3,41	0/0:1,0:1:3:0,3,42	0/0:1,0:1:3:0,3,38	./.	./.	./.	0/0:3,0:3:9:0,9,133	./.	0/0:4,0:4:12:0,12,167	./.	./.
scaffold_22	17917	.	A	T	838.52	.	AC=23;AF=0.198;AN=116;BaseQRankSum=1.943;ClippingRankSum=0.375;DP=136;FS=0.000;InbreedingCoeff=0.1510;MLEAC=23;MLEAF=0.198;MQ=59.98;MQ0=0;MQRankSum=0.547;QD=23.29;ReadPosRankSum=1.828;SOR=0.727	GT:AD:DP:GQ:PL	./.	./.	0/0:2,0:2:6:0,6,82	./.	./.	./.	1/1:0,1:1:3:40,3,0	./.	1/1:0,2:2:6:90,6,0	0/0:1,0:1:3:0,3,44	0/1:2,1:3:36:36,0,68	./.	0/0:1,0:1:3:0,3,43	./.	0/0:2,0:2:6:0,6,86	0/0:1,0:1:3:0,3,44	./.	0/0:2,0:2:6:0,6,79	./.	./.	0/0:1,0:1:3:0,3,45	./.	0/1:1,1:2:35:39,0,35	0/0:2,0:2:6:0,6,89	./.	1/1:0,2:2:6:86,6,0	./.	0/0:3,0:3:9:0,9,125	./.	0/0:2,0:2:6:0,6,73	0/1:1,4:5:25:158,0,25	0/0:10,0:10:30:0,30,408	0/0:3,0:3:9:0,9,135	1/1:0,3:3:9:117,9,0	0/0:2,0:2:6:0,6,86	./.	./.	./.	./.	0/0:2,0:2:6:0,6,79	./.	0/0:3,0:3:9:0,9,119	0/0:2,0:2:6:0,6,82	0/0:1,0:1:3:0,3,44	0/0:2,0:2:6:0,6,79	./.	./.	0/0:5,0:5:15:0,15,196	0/0:2,0:2:6:0,6,89	./.	0/0:2,0:2:6:0,6,60	./.	0/1:1,2:3:27:80,0,27	0/0:1,0:1:3:0,3,40	1/1:0,1:1:3:36,3,0	0/0:1,0:1:3:0,3,45	0/0:3,0:3:9:0,9,123	./.	1/1:0,1:1:3:45,3,0	0/0:1,0:1:3:0,3,32	0/1:1,3:4:28:112,0,28	0/0:1,0:1:3:0,3,37	./.	1/1:0,1:1:3:44,3,0	0/1:1,1:2:37:38,0,37	./.	1/1:0,1:1:3:44,3,0	./.	0/0:1,0:1:3:0,3,39	0/0:1,0:1:3:0,3,45	./.	0/0:3,0:3:9:0,9,112	./.	./.	0/0:1,0:1:3:0,3,45	0/0:2,0:2:6:0,6,87	0/0:1,0:1:3:0,3,45	0/0:2,0:2:6:0,6,76	0/1:1,1:2:31:39,0,31	0/0:1,0:1:3:0,3,43	0/0:2,0:2:6:0,6,84	0/0:1,0:1:3:0,3,45	0/0:2,0:2:6:0,6,76	0/0:1,0:1:3:0,3,41	0/0:1,0:1:3:0,3,39	0/0:1,0:1:3:0,3,45	./.	0/0:6,0:6:18:0,18,200	0/0:1,0:1:3:0,3,40	0/0:3,0:3:9:0,9,114
scaffold_22	17953	.	A	AAAAAAAAAAATAATTATAAGATAATAAAAAGT,AAAAAAAATAATAATTATAAGATAATAAAAAGT	3622.53	.	AC=27,65;AF=0.201,0.485;AN=134;BaseQRankSum=-0.954;ClippingRankSum=0.664;DP=141;FS=4.123;InbreedingCoeff=0.3454;MLEAC=20,60;MLEAF=0.149,0.448;MQ=59.70;MQ0=0;MQRankSum=0.093;QD=32.06;ReadPosRankSum=-4.479;SOR=0.671	GT:AD:DP:GQ:PL	./.	./.	2/2:0,0,1:1:3:45,42,41,3,3,0	1/1:0,2,0:2:6:121,9,0,82,6,79	2/2:0,0,1:1:3:35,37,41,3,3,0	2/2:0,0,1:1:3:30,33,40,3,3,0	0/0:0,0,0:0:0:0,3,42,0,3,0	./.	0/0:0,0,0:0:0:0,3,42,0,4,1	0/0:0,0,0:0:0:0,3,10,0,3,0	2/2:0,0,1:1:3:39,42,108,3,9,0	./.	1/1:0,3,0:3:9:115,9,0,86,9,83	1/1:.:.:3:45,3,0,41,3,39	2/2:0,0,1:1:3:33,34,36,3,3,0	1/1:0,1,0:1:3:45,3,0,44,3,44	0/0:1,0,0:1:3:0,3,33,3,36,45	2/2:0,0,1:1:3:39,29,68,3,6,0	./.	./.	2/2:0,0,1:1:6:80,46,76,6,6,0	./.	0/1:2,1,0:3:31:31,0,81,37,84,121	0/1:1,1,0:2:38:38,0,39,41,42,83	./.	1/2:0,3,1:4:28:183,37,28,92,0,83	./.	1/2:0,2,1:3:31:115,33,31,82,0,77	2/2:0,0,3:3:9:115,112,112,9,9,0	0/0:0,0,0:0:0:0,6,61,0,7,1	0/0:1,0,0:1:3:0,3,46,3,46,46	0/2:5,0,1:6:65:65,80,323,0,213,204	0/0:4,0,0:4:12:0,12,180,12,180,180	./.	0/0:1,0,0:1:3:0,3,45,3,45,45	2/2:0,0,2:2:6:59,50,54,6,6,0	2/2:.:.:3:37,35,34,3,3,0	./.	./.	2/2:0,0,1:1:3:39,40,41,3,3,0	./.	2/2:0,0,2:2:9:118,85,127,9,9,0	1/1:0,1,0:1:3:89,6,0,45,3,41	2/2:0,0,0:0:3:82,9,38,6,3,0	2/2:0,0,2:2:6:113,79,80,9,6,0	./.	./.	2/2:0,0,1:1:3:36,38,45,3,6,0	0/0:.:.:0:0,0,1,0,1,1	0/0:1,0,0:1:3:0,3,45,3,45,45	0/0:0,0,0:0:0:0,0,1,0,1,1	1/1:.:.:0:30,3,0,3,0,0	2/2:0,0,1:1:3:45,43,48,3,6,0	2/2:0,0,3:3:12:164,163,162,12,12,0	2/2:0,0,1:1:3:38,16,53,3,6,0	0/0:1,0,0:1:3:0,3,45,3,45,45	2/2:0,0,1:1:6:81,47,111,6,9,0	./.	./.	0/0:0,0,0:0:0:0,3,10,0,3,0	2/2:0,0,2:2:9:83,52,114,9,9,0	2/2:0,0,1:1:3:34,34,34,3,3,0	./.	2/2:0,0,1:1:3:73,34,31,5,3,0	0/0:1,0,0:1:3:0,3,45,3,45,45	0/0:1,0,0:1:3:0,3,45,3,45,45	1/1:0,2,0:2:6:125,9,0,84,6,81	./.	2/2:0,0,2:2:9:111,74,110,9,9,0	2/2:0,0,1:1:3:39,37,36,3,3,0	./.	2/2:0,0,2:2:6:72,76,85,6,6,0	./.	./.	0/2:1,0,0:1:9:19,9,49,0,42,39	2/2:0,0,1:1:3:30,12,10,3,3,0	1/1:.:.:0:45,3,0,3,0,0	0/1:2,0,0:2:0:34,0,81,0,81,81	0/2:1,0,2:3:36:56,58,106,0,42,36	0/0:1,0,0:1:3:0,3,45,3,45,45	0/0:1,0,0:1:3:0,3,45,3,45,45	0/1:1,1,0:2:21:47,0,36,21,39,61	0/2:1,0,2:3:69:77,83,208,0,81,69	./.	1/1:0,1,0:1:9:135,9,0,123,9,118	2/2:0,0,1:1:3:44,46,83,3,6,0	2/2:0,0,2:2:6:78,75,73,6,6,0	1/1:0,3,0:3:9:125,9,0,125,9,126	2/2:0,0,1:1:3:79,29,23,6,3,0	1/2:0,2,2:4:69:203,78,69,84,0,73
scaffold_22	17954	.	A	AAAAAAATAATAATTATAAGATAATAAAAAGTT	39.87	.	AC=3;AF=0.023;AN=130;BaseQRankSum=0.859;ClippingRankSum=1.304;DP=135;FS=3.010;InbreedingCoeff=0.0667;MLEAC=2;MLEAF=0.015;MQ=59.88;MQ0=0;MQRankSum=0.032;QD=7.97;ReadPosRankSum=0.117;SOR=2.268	GT:AD:DP:GQ:PL	./.	./.	0/0:1,0:1:3:0,3,45	0/0:2,0:2:9:0,9,121	0/0:1,0:1:3:0,3,35	0/0:2,0:2:6:0,6,70	./.	./.	0/0:0,0:0:0:0,0,1	./.	0/0:1,0:1:3:0,3,39	./.	0/0:1,0:1:9:0,9,117	0/0:1,0:1:3:0,3,45	0/0:1,0:1:3:0,3,33	0/0:1,0:1:3:0,3,45	1/1:0,1:1:3:33,3,0	0/0:1,0:1:3:0,3,39	./.	./.	0/0:2,0:2:6:0,6,80	./.	0/0:2,0:2:9:0,9,130	0/0:1,0:1:6:0,6,89	./.	0/0:3,0:3:15:0,15,195	./.	0/0:2,0:2:9:0,9,124	0/0:3,0:3:9:0,9,115	0/0:0,0:0:0:0,0,1	0/0:1,0:1:3:0,3,46	0/0:7,0:7:21:0,21,312	0/0:4,0:4:12:0,12,180	./.	0/0:1,0:1:3:0,3,45	0/0:2,0:2:6:0,6,59	0/0:1,0:1:3:0,3,37	./.	./.	0/0:1,0:1:3:0,3,39	./.	0/0:3,0:3:9:0,9,119	0/0:2,0:2:6:0,6,91	0/0:2,0:2:6:0,6,82	0/0:3,0:3:9:0,9,114	./.	./.	0/0:1,0:1:3:0,3,36	0/0:.:.:0:0,0,1	0/0:1,0:1:3:0,3,45	0/0:0,0:0:0:0,0,1	0/0:1,0:1:3:0,3,30	0/0:1,0:1:3:0,3,45	0/0:4,0:4:12:0,12,164	0/0:1,0:1:3:0,3,38	0/0:1,0:1:3:0,3,45	0/0:2,0:2:6:0,6,81	0/0:.:.:0:0,0,1	./.	./.	0/0:3,0:3:9:0,9,83	0/0:1,0:1:3:0,3,34	./.	0/0:3,0:3:9:0,9,115	0/0:1,0:1:3:0,3,45	0/0:1,0:1:3:0,3,45	0/0:2,0:2:9:0,9,125	./.	0/0:3,0:3:9:0,9,111	0/0:2,0:2:6:0,6,76	./.	0/0:2,0:2:6:0,6,73	./.	./.	0/0:2,0:2:6:0,6,70	0/0:1,0:1:3:0,3,30	0/0:1,0:1:3:0,3,45	0/0:4,0:4:12:0,12,171	0/0:3,0:3:9:0,9,111	0/0:1,0:1:3:0,3,45	0/0:1,0:1:3:0,3,45	0/0:2,0:2:9:0,9,101	0/1:2,1:3:69:69,0,77	./.	0/0:3,0:3:9:0,9,135	0/0:1,0:1:3:0,3,46	0/0:2,0:2:6:0,6,78	0/0:2,0:2:12:0,12,163	0/0:2,0:2:6:0,6,79	0/0:5,0:5:15:0,15,215
scaffold_22	18052	.	A	G	41.76	.	AC=3;AF=0.024;AN=126;BaseQRankSum=-0.551;ClippingRankSum=0.703;DP=127;FS=3.310;InbreedingCoeff=-0.0535;MLEAC=1;MLEAF=7.937e-03;MQ=59.93;MQ0=0;MQRankSum=-0.568;QD=8.35;ReadPosRankSum=-0.432;SOR=1.040	GT:AD:DP:GQ:PL	0/0:2,0:2:6:0,6,49	0/0:1,0:1:3:0,3,39	0/0:1,0:1:3:0,3,43	./.	0/0:2,0:2:6:0,6,87	0/0:4,0:4:12:0,12,165	0/0:1,0:1:3:0,3,45	./.	0/0:1,0:1:3:0,3,44	./.	0/0:3,0:3:9:0,9,126	0/0:2,0:2:6:0,6,82	0/0:1,0:1:3:0,3,45	./.	0/0:3,0:3:9:0,9,121	0/0:1,0:1:3:0,3,39	0/0:2,0:2:6:0,6,85	0/0:2,0:2:6:0,6,87	0/0:1,0:1:3:0,3,40	0/0:1,0:1:3:0,3,46	./.	0/0:5,0:5:15:0,15,145	0/0:1,0:1:3:0,3,40	0/0:1,0:1:3:0,3,45	0/0:1,0:1:3:0,3,45	./.	./.	0/0:1,0:1:3:0,3,37	0/0:3,0:3:9:0,9,132	0/0:1,0:1:3:0,3,46	0/0:1,0:1:3:0,3,39	0/0:5,0:5:15:0,15,205	0/0:6,0:6:18:0,18,254	0/0:1,0:1:3:0,3,44	./.	./.	0/0:1,0:1:3:0,3,41	0/0:3,0:3:9:0,9,84	./.	./.	0/0:2,0:2:6:0,6,83	0/1:2,1:3:1:1,0,79	0/0:4,0:4:12:0,12,168	./.	./.	./.	./.	0/0:1,0:1:3:0,3,38	0/0:1,0:1:3:0,3,46	./.	./.	0/0:1,0:1:3:0,3,45	0/0:1,0:1:3:0,3,27	0/0:1,0:1:3:0,3,46	./.	0/0:2,0:2:6:0,6,85	0/0:2,0:2:6:0,6,82	0/0:1,0:1:3:0,3,40	0/0:1,0:1:3:0,3,39	0/0:1,0:1:3:0,3,39	./.	0/0:4,0:4:12:0,12,177	./.	0/0:2,0:2:6:0,6,74	0/0:1,0:1:3:0,3,46	./.	0/0:3,0:3:9:0,9,126	0/0:3,0:3:9:0,9,129	0/0:2,0:2:6:0,6,88	./.	./.	0/0:1,0:1:3:0,3,46	0/0:1,0:1:3:0,3,35	0/0:1,0:1:3:0,3,36	0/0:1,0:1:3:0,3,38	0/0:1,0:1:3:0,3,24	0/0:1,0:1:3:0,3,36	0/0:5,0:5:15:0,15,206	0/0:1,0:1:3:0,3,44	./.	0/0:3,0:3:9:0,9,119	./.	1/1:0,2:2:6:84,6,0	0/0:3,0:3:9:0,9,130	0/0:1,0:1:3:0,3,46	./.	./.	0/0:2,0:2:6:0,6,85	0/0:1,0:1:3:0,3,46	0/0:1,0:1:3:0,3,46
scaffold_22	18311	.	A	T	67.48	.	AC=4;AF=0.031;AN=128;BaseQRankSum=-0.392;ClippingRankSum=0.054;DP=136;FS=0.000;InbreedingCoeff=0.0468;MLEAC=2;MLEAF=0.016;MQ=60.00;MQ0=0;MQRankSum=0.977;QD=22.49;ReadPosRankSum=1.531;SOR=2.810	GT:AD:DP:GQ:PL	0/0:2,0:2:6:0,6,89	./.	0/0:1,0:1:3:0,3,46	0/0:4,0:4:12:0,12,175	./.	0/0:1,0:1:3:0,3,45	0/0:2,0:2:6:0,6,80	0/0:1,0:1:3:0,3,46	./.	0/0:1,0:1:3:0,3,46	0/0:1,0:1:3:0,3,40	0/0:3,0:3:9:0,9,94	./.	0/0:2,0:2:6:0,6,88	0/0:3,0:3:9:0,9,130	./.	./.	0/0:1,0:1:3:0,3,37	./.	./.	./.	0/0:6,0:6:18:0,18,226	0/0:2,0:2:6:0,6,89	0/0:2,0:2:6:0,6,73	./.	0/0:3,0:3:9:0,9,128	1/1:0,1:1:3:45,3,0	0/0:2,0:2:6:0,6,78	0/0:2,0:2:6:0,6,90	0/0:3,0:3:9:0,9,116	0/0:3,0:3:9:0,9,134	0/0:5,0:5:15:0,15,208	0/0:3,0:3:9:0,9,131	./.	0/0:1,0:1:3:0,3,42	0/0:1,0:1:3:0,3,36	./.	0/0:2,0:2:6:0,6,88	0/0:1,0:1:3:0,3,45	0/0:1,0:1:3:0,3,43	./.	0/0:2,0:2:6:0,6,58	0/0:3,0:3:9:0,9,97	0/0:3,0:3:9:0,9,128	./.	./.	0/0:1,0:1:3:0,3,46	0/0:3,0:3:9:0,9,128	0/0:1,0:1:3:0,3,46	0/0:2,0:2:6:0,6,91	./.	0/0:1,0:1:3:0,3,44	0/0:2,0:2:6:0,6,88	./.	0/0:2,0:2:6:0,6,87	./.	0/0:4,0:4:12:0,12,132	0/0:1,0:1:3:0,3,41	0/0:3,0:3:9:0,9,120	0/0:2,0:2:6:0,6,91	0/0:2,0:2:6:0,6,89	0/0:3,0:3:9:0,9,132	0/0:2,0:2:6:0,6,88	./.	0/0:1,0:1:3:0,3,40	0/0:2,0:2:6:0,6,81	0/0:2,0:2:6:0,6,54	0/0:3,0:3:9:0,9,128	0/0:1,0:1:3:0,3,41	0/0:1,0:1:3:0,3,45	./.	./.	0/0:1,0:1:3:0,3,46	0/0:1,0:1:3:0,3,46	0/0:2,0:2:6:0,6,49	0/0:2,0:2:6:0,6,92	0/0:2,0:2:6:0,6,83	0/0:3,0:3:9:0,9,125	./.	0/0:4,0:4:12:0,12,165	0/0:1,0:1:3:0,3,41	0/0:1,0:1:3:0,3,44	1/1:0,2:2:6:82,6,0	./.	./.	0/0:1,0:1:3:0,3,42	./.	0/0:1,0:1:3:0,3,43	./.	0/0:3,0:3:9:0,9,137
scaffold_22	18943	.	C	T	68.41	.	AC=3;AF=0.024;AN=126;BaseQRankSum=1.591;ClippingRankSum=0.336;DP=117;FS=0.000;InbreedingCoeff=-0.0801;MLEAC=3;MLEAF=0.024;MQ=60.00;MQ0=0;MQRankSum=0.355;QD=13.68;ReadPosRankSum=0.318;SOR=0.854	GT:AD:DP:GQ:PL	0/0:1,0:1:3:0,3,41	0/0:1,0:1:3:0,3,35	./.	0/0:3,0:3:9:0,9,93	0/0:1,0:1:3:0,3,42	./.	0/0:1,0:1:3:0,3,37	0/0:1,0:1:3:0,3,45	0/0:1,0:1:3:0,3,42	./.	0/0:1,0:1:3:0,3,30	0/0:1,0:1:3:0,3,43	./.	0/0:1,0:1:3:0,3,46	./.	0/0:2,0:2:6:0,6,80	0/0:1,0:1:3:0,3,42	0/0:1,0:1:3:0,3,45	0/0:2,0:2:6:0,6,78	0/0:2,0:2:6:0,6,91	0/1:2,2:4:65:78,0,65	./.	0/0:2,0:2:6:0,6,91	./.	0/0:1,0:1:3:0,3,44	0/0:2,0:2:6:0,6,83	0/0:1,0:1:3:0,3,28	0/0:1,0:1:3:0,3,34	./.	0/0:3,0:3:9:0,9,118	0/0:2,0:2:6:0,6,85	0/0:5,0:5:15:0,15,187	0/0:2,0:2:6:0,6,84	0/0:1,0:1:3:0,3,44	0/0:1,0:1:3:0,3,45	0/0:1,0:1:3:0,3,45	./.	./.	0/0:1,0:1:3:0,3,43	0/0:1,0:1:3:0,3,44	./.	0/0:3,0:3:9:0,9,134	0/0:1,0:1:3:0,3,45	./.	./.	./.	0/0:1,0:1:3:0,3,37	0/0:1,0:1:3:0,3,41	0/0:4,0:4:12:0,12,175	./.	./.	./.	./.	0/0:1,0:1:3:0,3,39	0/0:3,0:3:9:0,9,132	./.	0/0:2,0:2:6:0,6,77	./.	0/0:2,0:2:6:0,6,84	./.	0/0:1,0:1:3:0,3,41	1/1:0,1:1:3:43,3,0	0/0:3,0:3:9:0,9,127	0/0:1,0:1:3:0,3,44	0/0:1,0:1:3:0,3,45	0/0:2,0:2:6:0,6,49	0/0:2,0:2:6:0,6,49	0/0:2,0:2:6:0,6,81	0/0:1,0:1:3:0,3,46	0/0:2,0:2:6:0,6,88	./.	0/0:1,0:1:3:0,3,35	0/0:1,0:1:3:0,3,42	./.	0/0:1,0:1:3:0,3,37	./.	0/0:1,0:1:3:0,3,30	./.	0/0:2,0:2:6:0,6,71	./.	./.	0/0:1,0:1:3:0,3,40	0/0:5,0:5:15:0,15,215	0/0:4,0:4:12:0,12,176	0/0:2,0:2:6:0,6,79	0/0:2,0:2:6:0,6,91	0/0:2,0:2:6:0,6,70	0/0:2,0:2:6:0,6,82	0/0:2,0:2:6:0,6,83	0/0:3,0:3:9:0,9,130
scaffold_22	19041	.	CT	C	255.65	.	AC=19;AF=0.146;AN=130;BaseQRankSum=0.789;ClippingRankSum=-1.868;DP=134;FS=0.000;InbreedingCoeff=0.0431;MLEAC=19;MLEAF=0.146;MQ=60.08;MQ0=0;MQRankSum=0.625;QD=7.99;ReadPosRankSum=-1.352;SOR=0.796	GT:AD:DP:GQ:PL	./.	./.	0/0:1,0:1:3:0,3,33	./.	./.	0/0:2,0:2:6:0,6,71	0/0:4,0:4:12:0,12,142	./.	./.	./.	./.	0/0:1,0:1:3:0,3,35	0/0:2,0:2:6:0,6,71	0/0:3,0:3:9:0,9,106	0/0:1,0:1:3:0,3,35	0/0:3,0:3:9:0,9,106	0/0:1,0:1:3:0,3,28	0/0:1,0:1:3:0,3,35	0/0:1,0:1:3:0,3,35	./.	0/0:1,0:1:3:0,3,35	./.	0/1:1,2:3:26:62,0,26	0/0:1,0:1:3:0,3,35	0/0:1,0:1:3:0,3,35	./.	0/0:1,0:1:3:0,3,35	0/0:1,0:1:3:0,3,35	0/0:1,0:1:3:0,3,35	0/0:3,0:3:9:0,9,106	./.	0/1:3,1:4:23:23,0,94	0/1:1,1:2:29:29,0,29	0/0:1,0:1:3:0,3,35	1/1:0,1:1:3:35,3,0	./.	0/1:2,1:3:26:26,0,62	0/1:3,1:4:23:23,0,91	0/0:3,0:3:9:0,9,105	0/0:1,0:1:3:0,3,32	0/0:1,0:1:3:0,3,35	0/0:1,0:1:3:0,3,35	0/0:2,0:2:6:0,6,71	./.	0/0:2,0:2:6:0,6,71	./.	0/0:4,0:4:12:0,12,142	0/0:1,0:1:3:0,3,35	1/1:0,1:1:3:35,3,0	0/0:1,0:1:3:0,3,35	./.	1/1:0,1:1:3:28,3,0	0/0:3,0:3:9:0,9,106	0/0:1,0:1:3:0,3,35	0/0:1,0:1:3:0,3,35	1/1:0,1:1:3:35,3,0	0/0:1,0:1:3:0,3,35	./.	0/0:2,0:2:6:0,6,71	0/0:2,0:2:6:0,6,71	0/0:1,0:1:3:0,3,35	./.	1/1:0,1:1:3:36,3,0	0/0:1,0:1:3:0,3,35	0/1:2,1:3:26:26,0,62	0/0:1,0:1:3:0,3,35	0/0:2,0:2:6:0,6,71	./.	0/0:3,0:3:9:0,9,106	0/0:1,0:1:3:0,3,35	0/0:2,0:2:6:0,6,71	0/0:5,0:5:15:0,15,177	./.	1/1:0,1:1:3:35,3,0	0/0:1,0:1:3:0,3,35	0/0:1,0:1:3:0,3,35	0/0:3,0:3:9:0,9,103	0/0:1,0:1:3:0,3,35	./.	./.	0/0:2,0:2:6:0,6,69	./.	0/0:1,0:1:3:0,3,35	./.	0/0:2,0:2:6:0,6,71	0/0:1,0:1:3:0,3,35	0/0:2,0:2:6:0,6,71	./.	0/0:4,0:4:12:0,12,142	0/1:4,1:5:20:20,0,127
scaffold_22	19088	.	AAATC	A	174.25	.	AC=2;AF=0.015;AN=130;BaseQRankSum=1.678;ClippingRankSum=-0.153;DP=140;FS=11.425;InbreedingCoeff=-0.1433;MLEAC=2;MLEAF=0.015;MQ=60.08;MQ0=0;MQRankSum=0.594;QD=21.78;ReadPosRankSum=-1.338;SOR=1.802	GT:AD:DP:GQ:PL	0/0:2,0:2:6:0,6,90	0/0:1,0:1:3:0,3,45	0/0:1,0:1:3:0,3,45	0/0:1,0:1:3:0,3,45	0/0:3,0:3:9:0,9,160	0/0:1,0:1:3:0,3,45	0/0:4,0:4:12:0,12,180	./.	./.	./.	./.	0/0:1,0:1:3:0,3,45	0/0:2,0:2:6:0,6,117	0/0:2,0:2:6:0,6,90	./.	0/0:2,0:2:6:0,6,90	0/0:2,0:2:6:0,6,90	./.	./.	0/0:1,0:1:3:0,3,45	0/0:1,0:1:3:0,3,45	0/0:1,0:1:3:0,3,45	0/0:3,0:3:9:0,9,162	./.	0/0:2,0:2:6:0,6,117	./.	./.	0/0:1,0:1:3:0,3,72	0/0:1,0:1:3:0,3,45	0/0:5,0:5:15:0,15,225	0/0:1,0:1:3:0,3,45	0/0:3,0:3:9:0,9,135	./.	0/0:1,0:1:3:0,3,45	0/0:1,0:1:3:0,3,45	0/0:1,0:1:3:0,3,45	0/0:2,0:2:6:0,6,90	./.	0/0:4,0:4:12:0,12,180	0/0:1,0:1:3:0,3,45	0/0:1,0:1:3:0,3,45	0/0:5,0:5:15:0,15,225	0/0:1,0:1:3:0,3,45	./.	0/0:3,0:3:9:0,9,135	./.	0/0:3,0:3:9:0,9,162	0/0:1,0:1:3:0,3,45	0/0:1,0:1:3:0,3,45	0/0:1,0:1:3:0,3,45	./.	0/0:2,0:2:6:0,6,90	0/0:4,0:4:12:0,12,207	0/0:2,0:2:6:0,6,90	0/0:2,0:2:6:0,6,90	0/0:1,0:1:3:0,3,45	0/0:4,0:4:12:0,12,180	./.	0/0:4,0:4:12:0,12,180	0/0:3,0:3:9:0,9,162	0/0:6,0:6:18:0,18,270	0/0:1,0:1:3:0,3,45	0/0:1,0:1:3:0,3,45	0/0:1,0:1:3:0,3,45	0/0:2,0:2:6:0,6,90	./.	0/0:1,0:1:3:0,3,45	./.	0/0:2,0:2:6:0,6,90	./.	0/0:3,0:3:9:0,9,126	0/0:4,0:4:12:0,12,180	0/0:1,0:1:3:0,3,45	0/0:1,0:1:3:0,3,45	0/0:2,0:2:6:0,6,117	0/0:2,0:2:6:0,6,90	0/0:1,0:1:3:0,3,45	0/0:4,0:4:12:0,12,180	./.	./.	./.	./.	./.	0/0:1,0:1:3:0,3,45	./.	0/0:3,0:3:9:0,9,135	0/0:1,0:1:3:0,3,45	0/1:1,1:2:39:39,0,39	0/0:3,0:3:9:0,9,135	0/1:1,5:6:27:195,0,27
scaffold_22	19486	.	G	A	114.05	.	AC=6;AF=0.059;AN=102;BaseQRankSum=-0.196;ClippingRankSum=0.140;DP=98;FS=0.000;InbreedingCoeff=0.1033;MLEAC=4;MLEAF=0.039;MQ=59.99;MQ0=0;MQRankSum=-0.626;QD=19.01;ReadPosRankSum=0.775;SOR=1.956	GT:AD:DP:GQ:PL	./.	0/0:1,0:1:3:0,3,39	./.	./.	./.	./.	1/1:0,3:3:9:106,9,0	./.	./.	0/0:1,0:1:3:0,3,45	./.	0/0:1,0:1:3:0,3,40	./.	./.	0/0:1,0:1:3:0,3,37	./.	0/0:2,0:2:6:0,6,82	./.	./.	./.	0/0:1,0:1:3:0,3,24	0/0:2,0:2:6:0,6,83	0/0:2,0:2:6:0,6,88	./.	./.	./.	./.	./.	./.	0/0:2,0:2:6:0,6,87	./.	./.	0/0:1,0:1:3:0,3,38	0/0:1,0:1:3:0,3,40	0/0:2,0:2:6:0,6,80	./.	0/0:2,0:2:6:0,6,83	0/0:1,0:1:3:0,3,45	0/0:1,0:1:3:0,3,31	0/0:2,0:2:6:0,6,82	./.	0/0:1,0:1:3:0,3,38	0/0:2,0:2:6:0,6,80	./.	0/0:1,0:1:3:0,3,38	./.	0/0:1,0:1:3:0,3,45	0/0:4,0:4:12:0,12,150	0/0:1,0:1:3:0,3,40	./.	0/0:1,0:1:3:0,3,45	./.	0/0:1,0:1:3:0,3,33	./.	./.	0/0:3,0:3:9:0,9,119	0/0:3,0:3:9:0,9,113	0/0:1,0:1:3:0,3,40	1/1:0,1:1:3:39,3,0	0/0:2,0:2:6:0,6,72	0/0:2,0:2:6:0,6,84	0/0:1,0:1:3:0,3,45	0/0:3,0:3:9:0,9,90	./.	./.	./.	0/0:1,0:1:3:0,3,25	1/1:0,1:1:3:41,3,0	0/0:1,0:1:3:0,3,45	0/0:2,0:2:6:0,6,45	./.	0/0:1,0:1:3:0,3,36	0/0:2,0:2:6:0,6,84	0/0:2,0:2:6:0,6,48	0/0:2,0:2:6:0,6,87	0/0:1,0:1:3:0,3,42	0/0:2,0:2:6:0,6,77	./.	./.	./.	0/0:3,0:3:9:0,9,96	0/0:3,0:3:9:0,9,122	0/0:1,0:1:3:0,3,42	0/0:1,0:1:3:0,3,45	0/0:1,0:1:3:0,3,37	0/0:3,0:3:9:0,9,114	./.	0/0:2,0:2:6:0,6,88	0/0:2,0:2:6:0,6,70	./.
scaffold_22	19547	.	G	A	26.80	LowQual	AC=3;AF=0.027;AN=110;BaseQRankSum=0.663;ClippingRankSum=0.636;DP=107;FS=0.000;InbreedingCoeff=-0.0767;MLEAC=3;MLEAF=0.027;MQ=60.00;MQ0=0;MQRankSum=1.638;QD=8.93;ReadPosRankSum=-0.799;SOR=0.479	GT:AD:DP:GQ:PL	0/0:1,0:1:3:0,3,45	0/0:2,0:2:6:0,6,82	./.	0/0:1,0:1:3:0,3,45	0/0:1,0:1:3:0,3,42	0/0:1,0:1:3:0,3,45	0/0:4,0:4:12:0,12,161	./.	./.	0/0:1,0:1:3:0,3,36	./.	0/0:2,0:2:6:0,6,55	./.	./.	0/0:1,0:1:3:0,3,45	./.	0/0:1,0:1:3:0,3,42	./.	0/0:1,0:1:3:0,3,39	./.	0/0:1,0:1:3:0,3,26	0/0:2,0:2:6:0,6,67	0/0:2,0:2:6:0,6,76	./.	0/0:2,0:2:6:0,6,85	./.	1/1:0,1:1:3:45,3,0	./.	./.	./.	./.	0/0:2,0:2:6:0,6,85	0/0:1,0:1:3:0,3,40	./.	./.	./.	0/0:3,0:3:9:0,9,94	./.	0/0:1,0:1:3:0,3,29	0/0:1,0:1:3:0,3,45	./.	0/0:1,0:1:3:0,3,32	0/0:3,0:3:9:0,9,123	./.	0/0:2,0:2:6:0,6,84	./.	./.	0/0:3,0:3:9:0,9,130	0/0:1,0:1:3:0,3,45	./.	./.	0/0:1,0:1:3:0,3,40	0/0:2,0:2:6:0,6,78	./.	./.	0/0:4,0:4:12:0,12,172	0/0:4,0:4:12:0,12,131	./.	0/0:2,0:2:6:0,6,85	0/0:1,0:1:3:0,3,43	0/0:1,0:1:3:0,3,45	0/0:1,0:1:3:0,3,38	0/0:3,0:3:9:0,9,123	0/0:1,0:1:3:0,3,35	./.	0/0:2,0:2:6:0,6,68	0/0:1,0:1:3:0,3,25	0/0:2,0:2:6:0,6,88	0/0:1,0:1:3:0,3,40	0/0:1,0:1:3:0,3,25	./.	0/0:1,0:1:3:0,3,44	./.	0/0:2,0:2:6:0,6,89	0/0:1,0:1:3:0,3,25	0/0:1,0:1:3:0,3,43	0/0:2,0:2:6:0,6,79	0/0:2,0:2:6:0,6,49	./.	./.	0/0:2,0:2:6:0,6,85	0/0:3,0:3:9:0,9,92	0/1:1,1:2:33:33,0,37	./.	0/0:2,0:2:6:0,6,79	./.	0/0:1,0:1:3:0,3,43	0/0:1,0:1:3:0,3,40	0/0:1,0:1:3:0,3,38	0/0:1,0:1:3:0,3,44
scaffold_22	19587	.	CCCCTCCCTCCCTCCCTCCCT	C	126.97	.	AC=3;AF=0.027;AN=112;BaseQRankSum=0.408;ClippingRankSum=0.292;DP=120;FS=1.979;InbreedingCoeff=-0.1805;MLEAC=4;MLEAF=0.036;MQ=59.40;MQ0=0;MQRankSum=0.375;QD=11.54;ReadPosRankSum=1.061;SOR=0.719	GT:AD:DP:GQ:PL	0/0:1,0:1:3:0,3,45	0/0:1,0:1:3:0,3,45	./.	./.	0/0:2,0:2:6:0,6,90	0/0:1,0:1:3:0,3,45	0/0:4,0:4:12:0,12,180	./.	./.	./.	./.	0/0:2,0:2:6:0,6,90	./.	./.	0/0:1,0:1:3:0,3,45	0/0:1,0:1:3:0,3,45	./.	0/0:1,0:1:3:0,3,45	0/0:1,0:1:3:0,3,45	./.	0/0:1,0:1:3:0,3,45	0/0:2,0:2:6:0,6,90	0/0:1,0:1:3:0,3,45	./.	0/0:3,0:3:9:0,9,135	./.	0/0:1,0:1:3:0,3,45	./.	./.	./.	0/0:1,0:1:3:0,3,36	0/0:3,0:3:9:0,9,135	0/0:1,0:1:3:0,3,45	./.	./.	./.	0/0:1,0:1:3:0,3,45	0/0:1,0:1:3:0,3,45	0/0:3,0:3:9:0,9,135	0/0:2,0:2:6:0,6,90	./.	./.	0/0:1,0:1:3:0,3,45	./.	0/0:1,0:1:3:0,3,45	./.	./.	0/0:2,0:2:6:0,6,90	0/0:1,0:1:3:0,3,45	0/0:1,0:1:3:0,3,45	./.	0/0:1,0:1:3:0,3,45	0/0:1,0:1:3:0,3,45	./.	0/0:1,0:1:3:0,3,45	0/1:2,2:4:78:78,0,78	0/0:1,0:1:3:0,3,45	./.	0/0:2,0:2:6:0,6,90	0/0:1,0:1:3:0,3,45	0/0:1,0:1:3:0,3,45	0/0:1,0:1:3:0,3,45	0/1:2,2:4:78:78,0,78	0/0:2,0:2:6:0,6,90	0/0:1,0:1:3:0,3,45	0/0:1,0:1:3:0,3,45	0/0:1,0:1:3:0,3,45	0/0:2,0:2:6:0,6,90	0/0:1,0:1:3:0,3,45	0/0:2,0:2:6:0,6,90	./.	0/0:2,0:2:6:0,6,90	./.	0/0:1,0:1:3:0,3,45	0/0:1,0:1:3:0,3,45	0/0:4,0:4:12:0,12,180	0/0:2,0:2:6:0,6,90	0/0:3,0:3:9:0,9,129	./.	0/0:1,0:1:3:0,3,45	0/0:2,0:2:6:0,6,90	0/0:5,0:5:15:0,15,225	0/1:1,1:2:39:39,0,39	./.	0/0:3,0:3:9:0,9,135	./.	./.	./.	./.	0/0:1,0:1:3:0,3,34
scaffold_22	19940	.	C	G	33.03	.	AC=1;AF=8.197e-03;AN=122;BaseQRankSum=0.130;ClippingRankSum=-0.410;DP=129;FS=9.271;InbreedingCoeff=-0.1353;MLEAC=1;MLEAF=8.197e-03;MQ=60.00;MQ0=0;MQRankSum=0.870;QD=8.26;ReadPosRankSum=0.050;SOR=2.231	GT:AD:DP:GQ:PL	./.	0/0:2,0:2:6:0,6,86	./.	./.	0/0:1,0:1:3:0,3,46	0/0:2,0:2:6:0,6,90	./.	./.	./.	0/0:2,0:2:6:0,6,73	0/0:1,0:1:3:0,3,38	0/0:1,0:1:3:0,3,45	./.	0/0:2,0:2:6:0,6,85	0/0:3,0:3:9:0,9,120	0/0:3,0:3:9:0,9,115	0/0:1,0:1:3:0,3,43	0/0:2,0:2:6:0,6,48	0/0:1,0:1:3:0,3,44	0/0:1,0:1:3:0,3,44	0/0:2,0:2:6:0,6,47	0/0:2,0:2:6:0,6,83	0/0:3,0:3:9:0,9,122	0/0:1,0:1:3:0,3,46	0/0:1,0:1:3:0,3,31	./.	0/0:3,0:3:9:0,9,130	0/0:1,0:1:3:0,3,42	./.	0/0:3,0:3:9:0,9,128	./.	0/0:1,0:1:3:0,3,37	./.	./.	./.	0/0:1,0:1:3:0,3,38	./.	./.	0/0:1,0:1:3:0,3,41	./.	0/0:2,0:2:6:0,6,91	0/0:2,0:2:6:0,6,85	0/0:1,0:1:3:0,3,33	0/0:1,0:1:3:0,3,38	0/0:5,0:5:15:0,15,194	./.	0/0:3,0:3:9:0,9,114	0/0:3,0:3:9:0,9,125	0/0:2,0:2:6:0,6,71	./.	./.	0/0:1,0:1:3:0,3,39	0/0:2,0:2:6:0,6,84	./.	0/0:4,0:4:12:0,12,172	./.	./.	./.	./.	0/0:4,0:4:12:0,12,165	0/0:3,0:3:9:0,9,130	0/0:1,0:1:3:0,3,40	0/0:5,0:5:15:0,15,213	./.	./.	0/0:3,0:3:9:0,9,92	0/0:1,0:1:3:0,3,45	0/0:3,0:3:9:0,9,94	0/0:1,0:1:3:0,3,42	0/0:2,0:2:6:0,6,49	0/0:1,0:1:3:0,3,42	0/0:2,0:2:6:0,6,91	0/0:1,0:1:3:0,3,34	0/0:2,0:2:6:0,6,73	./.	0/0:1,0:1:3:0,3,40	0/1:2,2:4:37:70,0,37	0/0:4,0:4:12:0,12,158	0/0:2,0:2:6:0,6,78	0/0:1,0:1:3:0,3,31	0/0:2,0:2:6:0,6,74	0/0:4,0:4:12:0,12,135	0/0:3,0:3:9:0,9,123	0/0:1,0:1:3:0,3,23	0/0:1,0:1:3:0,3,46	0/0:1,0:1:3:0,3,45	./.	0/0:1,0:1:3:0,3,41	0/0:2,0:2:6:0,6,87	./.
scaffold_22	20264	.	T	C	74.46	.	AC=1;AF=7.353e-03;AN=136;BaseQRankSum=-0.279;ClippingRankSum=-1.164;DP=145;FS=0.000;InbreedingCoeff=-0.1291;MLEAC=1;MLEAF=7.353e-03;MQ=60.00;MQ0=0;MQRankSum=-0.421;QD=18.61;ReadPosRankSum=0.664;SOR=1.101	GT:AD:DP:GQ:PL	0/0:1,0:1:3:0,3,25	0/0:2,0:2:6:0,6,49	0/0:3,0:3:9:0,9,135	0/0:1,0:1:3:0,3,45	0/0:1,0:1:3:0,3,41	./.	./.	./.	0/0:1,0:1:3:0,3,45	0/0:2,0:2:6:0,6,80	0/0:3,0:3:9:0,9,85	0/0:1,0:1:3:0,3,45	./.	0/0:1,0:1:3:0,3,41	0/0:3,0:3:9:0,9,129	0/0:4,0:4:12:0,12,173	./.	0/0:1,0:1:3:0,3,45	0/0:1,0:1:3:0,3,45	0/0:4,0:4:12:0,12,159	./.	0/0:3,0:3:9:0,9,120	0/0:2,0:2:6:0,6,90	0/0:2,0:2:6:0,6,88	0/0:2,0:2:6:0,6,86	0/0:1,0:1:3:0,3,42	0/0:1,0:1:3:0,3,45	0/0:1,0:1:3:0,3,43	0/0:1,0:1:3:0,3,44	0/0:2,0:2:6:0,6,88	0/0:1,0:1:3:0,3,44	0/0:3,0:3:9:0,9,110	./.	0/0:4,0:4:12:0,12,182	0/0:4,0:4:12:0,12,178	0/0:1,0:1:3:0,3,43	0/0:2,0:2:6:0,6,83	0/0:1,0:1:3:0,3,42	0/0:2,0:2:6:0,6,88	0/0:3,0:3:9:0,9,119	0/0:4,0:4:12:0,12,177	0/0:1,0:1:3:0,3,45	0/0:4,0:4:12:0,12,175	0/1:1,3:4:18:112,0,18	0/0:2,0:2:6:0,6,74	./.	./.	0/0:1,0:1:3:0,3,45	./.	./.	./.	0/0:2,0:2:6:0,6,86	0/0:3,0:3:9:0,9,123	0/0:1,0:1:3:0,3,44	0/0:1,0:1:3:0,3,32	0/0:1,0:1:3:0,3,45	0/0:2,0:2:6:0,6,89	./.	./.	./.	0/0:3,0:3:9:0,9,128	0/0:2,0:2:6:0,6,89	./.	0/0:6,0:6:18:0,18,243	0/0:1,0:1:3:0,3,41	0/0:2,0:2:6:0,6,49	0/0:1,0:1:3:0,3,43	./.	0/0:3,0:3:9:0,9,121	./.	./.	0/0:1,0:1:3:0,3,45	0/0:2,0:2:6:0,6,90	0/0:2,0:2:6:0,6,54	0/0:1,0:1:3:0,3,25	0/0:4,0:4:12:0,12,173	0/0:1,0:1:3:0,3,38	0/0:3,0:3:9:0,9,123	0/0:2,0:2:6:0,6,81	0/0:1,0:1:3:0,3,45	0/0:3,0:3:9:0,9,130	./.	0/0:1,0:1:3:0,3,41	0/0:3,0:3:9:0,9,124	0/0:2,0:2:6:0,6,86	./.	./.	0/0:3,0:3:9:0,9,130	0/0:1,0:1:3:0,3,44	0/0:2,0:2:6:0,6,82
scaffold_22	20332	.	C	G	3652.65	.	AC=108;AF=0.794;AN=136;BaseQRankSum=-2.299;ClippingRankSum=-0.727;DP=128;FS=6.755;InbreedingCoeff=0.2073;MLEAC=109;MLEAF=0.801;MQ=60.00;MQ0=0;MQRankSum=0.150;QD=34.14;ReadPosRankSum=-0.359;SOR=0.354	GT:AD:DP:GQ:PL	1/1:0,3:3:9:86,9,0	0/0:1,0:1:3:0,3,46	1/1:0,1:1:3:44,3,0	./.	1/1:0,1:1:3:40,3,0	0/0:1,0:1:3:0,3,40	0/0:1,0:1:3:0,3,39	./.	./.	1/1:0,2:2:6:88,6,0	0/0:1,0:1:3:0,3,42	1/1:0,3:3:9:126,9,0	1/1:0,1:1:3:43,3,0	1/1:0,4:4:12:154,12,0	0/0:1,0:1:3:0,3,10	1/1:0,3:3:9:133,9,0	1/1:0,1:1:3:39,3,0	1/1:0,1:1:3:31,3,0	./.	./.	1/1:0,1:1:3:42,3,0	./.	0/1:1,2:3:35:67,0,35	1/1:0,1:1:3:45,3,0	0/1:1,1:2:33:34,0,33	0/0:1,0:1:3:0,3,39	1/1:0,3:3:9:129,9,0	./.	1/1:0,1:1:3:42,3,0	1/1:0,3:3:9:118,9,0	0/1:1,1:2:38:38,0,38	1/1:0,6:6:18:252,18,0	1/1:0,1:1:3:44,3,0	0/0:3,0:3:9:0,9,124	1/1:0,2:2:6:82,6,0	1/1:0,2:2:6:80,6,0	1/1:0,1:1:3:43,3,0	1/1:0,1:1:3:43,3,0	1/1:0,1:1:3:41,3,0	1/1:0,2:2:6:84,6,0	0/0:1,0:1:3:0,3,44	./.	1/1:0,1:1:3:39,3,0	0/1:2,1:3:35:35,0,75	1/1:0,2:2:6:78,6,0	./.	0/0:4,0:4:12:0,12,178	./.	1/1:0,1:1:3:42,3,0	./.	./.	1/1:0,1:1:3:41,3,0	0/1:1,1:2:36:38,0,36	./.	./.	1/1:0,1:1:3:38,3,0	1/1:0,2:2:6:81,6,0	./.	0/0:2,0:2:6:0,6,86	1/1:0,2:2:6:82,6,0	1/1:0,3:3:9:80,9,0	1/1:0,1:1:3:45,3,0	1/1:0,1:1:3:43,3,0	1/1:0,1:1:3:10,3,0	./.	1/1:0,1:1:3:42,3,0	./.	./.	1/1:0,2:2:6:87,6,0	./.	1/1:0,2:2:6:43,6,0	1/1:0,2:2:6:82,6,0	1/1:0,1:1:3:39,3,0	1/1:0,2:2:6:86,6,0	./.	./.	1/1:0,3:3:9:129,9,0	1/1:0,3:3:9:123,9,0	0/1:3,1:4:28:28,0,119	1/1:0,1:1:3:44,3,0	1/1:0,2:2:6:76,6,0	1/1:0,2:2:6:77,6,0	1/1:0,2:2:6:89,6,0	1/1:0,1:1:3:45,3,0	1/1:0,1:1:3:42,3,0	0/0:1,0:1:3:0,3,45	1/1:0,2:2:6:74,6,0	./.	1/1:0,2:2:6:78,6,0	1/1:0,1:1:3:40,3,0
scaffold_22	20566	.	G	T	209.88	.	AC=5;AF=0.035;AN=142;BaseQRankSum=-0.716;ClippingRankSum=1.471;DP=152;FS=1.877;InbreedingCoeff=-0.0876;MLEAC=5;MLEAF=0.035;MQ=60.00;MQ0=0;MQRankSum=-0.909;QD=17.49;ReadPosRankSum=1.524;SOR=1.038	GT:AD:DP:GQ:PL	0/0:4,0:4:12:0,12,159	0/0:2,0:2:6:0,6,79	0/0:2,0:2:6:0,6,89	0/0:2,0:2:6:0,6,78	./.	0/0:1,0:1:3:0,3,46	0/0:3,0:3:9:0,9,118	./.	0/0:1,0:1:3:0,3,45	0/0:2,0:2:6:0,6,88	./.	0/0:2,0:2:6:0,6,76	./.	0/0:2,0:2:6:0,6,81	0/0:1,0:1:3:0,3,33	0/0:2,0:2:6:0,6,83	0/0:1,0:1:3:0,3,45	0/0:3,0:3:9:0,9,117	./.	0/1:1,1:2:33:38,0,33	0/0:1,0:1:3:0,3,45	0/0:4,0:4:12:0,12,139	0/0:4,0:4:12:0,12,175	0/0:1,0:1:3:0,3,43	0/0:1,0:1:3:0,3,45	0/0:4,0:4:12:0,12,171	0/0:2,0:2:6:0,6,92	0/0:1,0:1:3:0,3,44	0/0:1,0:1:3:0,3,43	0/0:1,0:1:3:0,3,46	0/0:2,0:2:6:0,6,88	0/1:2,5:7:66:185,0,66	0/0:1,0:1:3:0,3,44	0/0:2,0:2:6:0,6,86	0/0:3,0:3:9:0,9,118	0/0:1,0:1:3:0,3,35	0/0:2,0:2:6:0,6,79	./.	./.	0/1:1,1:2:30:30,0,37	./.	0/0:2,0:2:6:0,6,80	0/0:3,0:3:9:0,9,107	0/0:1,0:1:3:0,3,40	0/0:1,0:1:3:0,3,45	./.	./.	0/0:3,0:3:9:0,9,119	0/0:1,0:1:3:0,3,40	0/0:1,0:1:3:0,3,45	./.	0/0:1,0:1:3:0,3,44	0/0:5,0:5:15:0,15,205	./.	./.	./.	0/0:1,0:1:3:0,3,43	./.	0/0:2,0:2:6:0,6,92	0/0:6,0:6:18:0,18,216	0/0:3,0:3:9:0,9,128	0/0:1,0:1:3:0,3,42	0/0:2,0:2:6:0,6,71	0/0:3,0:3:9:0,9,116	0/0:2,0:2:6:0,6,87	./.	0/0:1,0:1:3:0,3,36	0/0:1,0:1:3:0,3,44	0/0:1,0:1:3:0,3,40	./.	0/0:1,0:1:3:0,3,46	0/0:2,0:2:6:0,6,84	0/0:2,0:2:6:0,6,81	0/0:1,0:1:3:0,3,46	./.	0/0:1,0:1:3:0,3,44	0/0:2,0:2:6:0,6,69	0/0:4,0:4:12:0,12,162	0/0:2,0:2:6:0,6,86	0/0:1,0:1:3:0,3,45	./.	0/0:3,0:3:9:0,9,94	1/1:0,1:1:3:34,3,0	0/0:3,0:3:9:0,9,120	0/0:1,0:1:3:0,3,42	0/0:2,0:2:6:0,6,90	0/0:1,0:1:3:0,3,41	0/0:1,0:1:3:0,3,38	0/0:2,0:2:6:0,6,82	0/0:2,0:2:6:0,6,90
scaffold_22	20935	.	GT	G	104.02	.	AC=6;AF=0.048;AN=126;BaseQRankSum=0.257;ClippingRankSum=-0.108;DP=175;FS=1.939;InbreedingCoeff=-0.0942;MLEAC=7;MLEAF=0.056;MQ=60.00;MQ0=0;MQRankSum=-0.959;QD=7.43;ReadPosRankSum=-0.217;SOR=0.683	GT:AD:DP:GQ:PL	0/0:1,0:1:3:0,3,35	0/1:1,1:2:29:29,0,29	0/0:1,0:1:3:0,3,35	0/0:3,0:3:9:0,9,102	0/0:1,0:1:3:0,3,35	0/0:2,0:2:6:0,6,70	./.	./.	./.	0/0:1,0:1:3:0,3,35	0/0:1,0:1:3:0,3,35	0/0:2,0:2:6:0,6,70	./.	./.	0/0:2,0:2:6:0,6,64	0/0:2,0:2:6:0,6,67	0/0:3,0:3:9:0,9,120	0/0:5,0:5:15:0,15,175	0/0:2,0:2:6:0,6,70	./.	./.	0/0:9,0:9:27:0,27,304	0/0:5,0:5:15:0,15,170	0/0:2,0:2:6:0,6,68	0/0:2,0:2:6:0,6,70	0/0:1,0:1:3:0,3,35	./.	0/0:1,0:1:3:0,3,35	0/0:12,0:12:36:0,36,419	./.	0/0:3,0:3:9:0,9,105	0/0:4,0:4:12:0,12,140	./.	0/0:4,0:4:12:0,12,140	./.	0/0:1,0:1:3:0,3,35	./.	./.	0/0:3,0:3:9:0,9,105	0/0:1,0:1:3:0,3,35	./.	./.	0/0:2,0:2:6:0,6,70	0/0:2,0:2:6:0,6,68	./.	0/0:1,0:1:3:0,3,35	0/0:1,0:1:3:0,3,35	0/0:3,0:3:9:0,9,102	0/0:1,0:1:3:0,3,35	0/0:1,0:1:3:0,3,35	./.	./.	0/0:3,0:3:9:0,9,104	./.	0/0:1,0:1:3:0,3,35	0/0:1,0:1:3:0,3,35	./.	./.	./.	0/0:1,0:1:3:0,3,35	0/0:1,0:1:3:0,3,35	./.	0/0:1,0:1:3:0,3,35	0/0:2,0:2:6:0,6,67	0/0:3,0:3:9:0,9,105	0/0:3,0:3:9:0,9,105	0/0:5,0:5:15:0,15,149	0/0:3,0:3:9:0,9,91	0/0:1,0:1:3:0,3,35	0/0:1,0:1:3:0,3,35	./.	0/0:1,0:1:3:0,3,35	0/0:1,0:1:3:0,3,35	0/1:3,1:4:23:23,0,90	0/0:2,0:2:6:0,6,70	0/0:1,0:1:3:0,3,35	0/1:1,1:2:29:29,0,29	0/0:1,0:1:3:0,3,35	0/0:1,0:1:3:0,3,35	./.	0/0:1,0:1:3:0,3,35	0/0:1,0:1:3:0,3,35	./.	0/1:2,3:5:55:90,0,55	./.	0/0:2,0:2:6:0,6,70	0/0:1,0:1:3:0,3,35	0/0:1,0:1:3:0,3,35	1/1:0,1:1:3:26,3,0	0/0:5,0:5:15:0,15,147
scaffold_22	20936	.	T	C	63.73	.	AC=2;AF=0.015;AN=136;BaseQRankSum=-0.745;ClippingRankSum=0.174;DP=175;FS=0.000;InbreedingCoeff=-0.0116;MLEAC=1;MLEAF=7.353e-03;MQ=60.00;MQ0=0;MQRankSum=0.087;QD=21.24;ReadPosRankSum=-0.360;SOR=0.997	GT:AD:DP:GQ:PL	0/0:1,0:1:3:0,3,45	0/0:2,0:2:6:0,6,90	0/0:1,0:1:3:0,3,45	0/0:4,0:4:12:0,12,173	0/0:1,0:1:6:0,6,55	0/0:2,0:2:6:0,6,90	./.	./.	./.	0/0:2,0:2:6:0,6,85	0/0:1,0:1:3:0,3,45	0/0:2,0:2:6:0,6,90	./.	./.	0/0:3,0:3:9:0,9,130	0/0:3,0:3:9:0,9,89	1/1:0,3:3:9:110,9,0	0/0:5,0:5:15:0,15,225	0/0:2,0:2:6:0,6,90	./.	./.	0/0:9,0:9:27:0,27,393	0/0:7,0:7:21:0,21,286	0/0:2,0:2:6:0,6,83	0/0:2,0:2:6:0,6,90	0/0:1,0:1:3:0,3,45	0/0:1,0:1:3:0,3,38	0/0:1,0:1:3:0,3,45	0/0:12,0:12:36:0,36,523	./.	0/0:3,0:3:9:0,9,135	0/0:5,0:5:15:0,15,219	./.	0/0:4,0:4:12:0,12,180	./.	0/0:1,0:1:3:0,3,45	./.	./.	0/0:3,0:3:9:0,9,135	0/0:1,0:1:3:0,3,45	./.	./.	0/0:2,0:2:6:0,6,90	0/0:2,0:2:6:0,6,87	./.	0/0:1,0:1:3:0,3,45	0/0:1,0:1:3:0,3,45	0/0:3,0:3:9:0,9,130	0/0:1,0:1:3:0,3,45	0/0:1,0:1:3:0,3,45	./.	0/0:1,0:1:3:0,3,38	0/0:3,0:3:9:0,9,132	0/0:1,0:1:3:0,3,32	0/0:1,0:1:3:0,3,45	0/0:1,0:1:3:0,3,45	./.	./.	./.	0/0:2,0:2:6:0,6,79	0/0:1,0:1:3:0,3,45	./.	0/0:1,0:1:3:0,3,45	0/0:3,0:3:9:0,9,110	0/0:4,0:4:12:0,12,145	0/0:3,0:3:9:0,9,124	0/0:5,0:5:15:0,15,209	0/0:3,0:3:9:0,9,135	0/0:3,0:3:9:0,9,124	0/0:1,0:1:3:0,3,45	./.	0/0:1,0:1:3:0,3,45	0/0:1,0:1:3:0,3,45	0/0:4,0:4:12:0,12,158	0/0:2,0:2:6:0,6,60	0/0:1,0:1:3:0,3,45	0/0:2,0:2:6:0,6,90	0/0:1,0:1:3:0,3,45	0/0:1,0:1:3:0,3,45	./.	0/0:1,0:1:3:0,3,45	0/0:1,0:1:6:0,6,70	0/0:1,0:1:3:0,3,38	0/0:5,0:5:15:0,15,225	0/0:.:.:3:0,3,38	0/0:5,0:5:15:0,15,203	0/0:1,0:1:3:0,3,45	0/0:1,0:1:3:0,3,45	0/0:1,0:1:3:0,3,36	0/0:5,0:5:15:0,15,222
scaffold_22	20947	.	C	T	63.86	.	AC=2;AF=0.015;AN=132;BaseQRankSum=-1.597;ClippingRankSum=-0.255;DP=166;FS=0.000;InbreedingCoeff=-0.0097;MLEAC=1;MLEAF=7.576e-03;MQ=60.00;MQ0=0;MQRankSum=0.067;QD=21.29;ReadPosRankSum=-1.195;SOR=1.052	GT:AD:DP:GQ:PL	0/0:1,0:1:3:0,3,45	0/0:2,0:2:6:0,6,90	0/0:1,0:1:3:0,3,45	0/0:3,0:3:9:0,9,135	0/0:2,0:2:6:0,6,55	0/0:2,0:2:6:0,6,90	0/0:1,0:1:3:0,3,25	./.	0/0:1,0:1:3:0,3,36	0/0:1,0:1:3:0,3,45	0/0:1,0:1:3:0,3,45	0/0:2,0:2:6:0,6,90	./.	./.	0/0:2,0:2:6:0,6,90	0/0:1,0:1:6:0,6,55	1/1:0,3:3:9:110,9,0	0/0:5,0:5:15:0,15,225	0/0:2,0:2:6:0,6,90	./.	./.	0/0:9,0:9:27:0,27,393	0/0:4,0:4:18:0,18,246	0/0:1,0:1:6:0,6,83	0/0:2,0:2:6:0,6,90	0/0:1,0:1:3:0,3,45	./.	0/0:1,0:1:3:0,3,45	0/0:12,0:12:36:0,36,523	./.	0/0:4,0:4:12:0,12,171	0/0:4,0:4:12:0,12,180	./.	0/0:5,0:5:15:0,15,215	./.	0/0:1,0:1:3:0,3,45	./.	./.	0/0:4,0:4:12:0,12,172	0/0:1,0:1:3:0,3,45	./.	./.	0/0:2,0:2:6:0,6,90	0/0:2,0:2:6:0,6,87	./.	0/0:1,0:1:3:0,3,45	0/0:1,0:1:3:0,3,45	0/0:3,0:3:9:0,9,130	0/0:1,0:1:3:0,3,45	0/0:1,0:1:3:0,3,45	./.	./.	0/0:3,0:3:9:0,9,132	./.	0/0:1,0:1:3:0,3,45	0/0:1,0:1:3:0,3,45	./.	./.	./.	0/0:1,0:1:3:0,3,45	0/0:1,0:1:3:0,3,45	./.	0/0:1,0:1:3:0,3,45	0/0:2,0:2:9:0,9,110	0/0:3,0:3:9:0,9,135	0/0:3,0:3:9:0,9,124	0/0:4,0:4:15:0,15,209	0/0:3,0:3:9:0,9,135	0/0:1,0:1:6:0,6,86	0/0:2,0:2:6:0,6,83	./.	0/0:1,0:1:3:0,3,45	0/0:2,0:2:6:0,6,55	0/0:4,0:4:12:0,12,158	0/0:2,0:2:6:0,6,60	0/0:1,0:1:3:0,3,45	0/0:2,0:2:6:0,6,90	0/0:1,0:1:3:0,3,45	0/0:2,0:2:6:0,6,83	./.	0/0:1,0:1:3:0,3,45	0/0:2,0:2:6:0,6,70	./.	0/0:5,0:5:15:0,15,225	0/0:1,0:1:3:0,3,38	0/0:2,0:2:6:0,6,90	0/0:1,0:1:3:0,3,45	0/0:1,0:1:3:0,3,45	0/0:1,0:1:3:0,3,36	0/0:5,0:5:15:0,15,222
scaffold_22	20983	.	T	C	98.95	.	AC=5;AF=0.042;AN=120;BaseQRankSum=0.454;ClippingRankSum=1.162;DP=132;FS=8.094;InbreedingCoeff=-0.0889;MLEAC=5;MLEAF=0.042;MQ=60.00;MQ0=0;MQRankSum=-1.429;QD=12.37;ReadPosRankSum=-1.109;SOR=1.951	GT:AD:DP:GQ:PL	./.	0/1:1,1:2:17:17,0,39	0/0:2,0:2:6:0,6,90	0/0:2,0:2:6:0,6,90	0/0:2,0:2:6:0,6,85	0/0:1,0:1:3:0,3,43	0/0:1,0:1:3:0,3,25	./.	0/0:1,0:1:3:0,3,45	0/0:2,0:2:6:0,6,88	0/0:1,0:1:3:0,3,34	0/0:1,0:1:3:0,3,45	./.	./.	0/0:1,0:1:3:0,3,45	0/0:1,0:1:3:0,3,42	0/0:1,0:1:3:0,3,45	0/0:3,0:3:9:0,9,134	0/0:2,0:2:6:0,6,77	./.	0/0:1,0:1:3:0,3,45	0/0:8,0:8:24:0,24,282	0/1:1,2:3:36:81,0,36	0/0:1,0:1:3:0,3,45	0/0:1,0:1:3:0,3,34	0/0:1,0:1:3:0,3,37	0/0:1,0:1:3:0,3,45	0/0:1,0:1:3:0,3,45	0/0:7,0:7:21:0,21,274	0/0:1,0:1:3:0,3,45	0/0:3,0:3:9:0,9,123	0/0:2,0:2:6:0,6,70	./.	0/0:6,0:6:18:0,18,228	./.	0/0:1,0:1:3:0,3,45	0/0:2,0:2:6:0,6,90	./.	0/0:4,0:4:12:0,12,180	./.	./.	./.	0/0:3,0:3:9:0,9,124	./.	./.	0/0:1,0:1:3:0,3,44	./.	0/0:2,0:2:6:0,6,90	0/0:2,0:2:6:0,6,90	./.	./.	./.	0/1:1,1:2:30:30,0,39	./.	./.	0/0:1,0:1:3:0,3,45	./.	./.	./.	0/0:1,0:1:3:0,3,45	0/0:2,0:2:6:0,6,90	./.	0/0:2,0:2:6:0,6,90	1/1:0,1:1:3:44,3,0	0/0:1,0:1:3:0,3,45	0/0:3,0:3:9:0,9,126	0/0:3,0:3:9:0,9,80	0/0:2,0:2:6:0,6,70	0/0:2,0:2:6:0,6,90	0/0:1,0:1:3:0,3,45	./.	0/0:1,0:1:3:0,3,44	0/0:2,0:2:6:0,6,90	0/0:2,0:2:6:0,6,85	0/0:1,0:1:3:0,3,45	./.	0/0:2,0:2:6:0,6,87	0/0:1,0:1:3:0,3,45	0/0:2,0:2:6:0,6,90	./.	./.	0/0:2,0:2:9:0,9,135	./.	0/0:3,0:3:9:0,9,132	0/0:1,0:1:3:0,3,45	0/0:1,0:1:3:0,3,30	0/0:1,0:1:3:0,3,45	./.	./.	0/0:4,0:4:12:0,12,171
scaffold_22	20989	.	C	CTTTATTT	2526.27	.	AC=89;AF=0.781;AN=114;BaseQRankSum=0.163;ClippingRankSum=0.539;DP=115;FS=4.043;InbreedingCoeff=0.1475;MLEAC=89;MLEAF=0.781;MQ=60.00;MQ0=0;MQRankSum=0.322;QD=27.16;ReadPosRankSum=-1.668;SOR=0.501	GT:AD:DP:GQ:PL	./.	0/1:1,1:2:17:33,0,17	1/1:0,2:2:6:69,6,0	1/1:0,2:2:6:73,6,0	1/1:0,1:1:3:42,3,0	0/0:1,0:1:3:0,3,45	0/1:1,0:1:36:36,0,39	./.	0/0:1,0:1:3:0,3,45	1/1:0,1:1:3:45,3,0	1/1:0,0:0:3:45,3,0	1/1:0,1:1:6:78,6,0	./.	./.	1/1:0,1:1:3:42,3,0	./.	0/1:1,1:2:39:39,0,39	1/1:0,1:1:3:26,3,0	1/1:0,1:1:3:10,3,0	1/1:.:.:3:41,3,0	0/0:1,0:1:3:0,3,45	1/1:0,3:3:9:112,9,0	0/1:2,1:3:31:31,0,81	1/1:0,1:1:3:45,3,0	0/0:1,0:1:3:0,3,45	0/0:1,0:1:3:0,3,45	1/1:0,1:1:3:10,3,0	1/1:0,1:1:3:36,3,0	1/1:0,5:5:18:169,18,0	1/1:0,1:1:3:45,3,0	0/0:3,0:3:9:0,9,135	./.	./.	0/0:4,0:4:12:0,12,172	./.	1/1:0,1:1:3:45,3,0	1/1:0,2:2:9:131,9,0	./.	1/1:0,4:4:12:153,12,0	./.	./.	./.	1/1:0,1:1:6:86,6,0	./.	./.	./.	./.	1/1:0,2:2:6:55,6,0	1/1:0,2:2:6:90,6,0	./.	./.	./.	1/1:0,1:1:3:39,3,0	./.	./.	1/1:0,1:1:3:42,3,0	./.	./.	./.	1/1:0,1:1:3:32,3,0	0/1:1,1:2:36:36,0,39	./.	1/1:0,2:2:6:78,6,0	0/0:1,0:1:3:0,3,44	1/1:0,1:1:3:44,3,0	0/1:1,1:2:4:39,0,4	0/0:1,0:1:3:0,3,45	1/1:0,0:0:3:44,3,0	1/1:0,2:2:6:78,6,0	1/1:0,1:1:3:45,3,0	1/1:.:.:3:33,3,0	./.	1/1:0,2:2:6:68,6,0	1/1:0,1:1:3:23,3,0	1/1:0,1:1:3:32,3,0	./.	1/1:0,1:1:3:35,3,0	1/1:0,1:1:3:44,3,0	0/1:1,1:2:39:39,0,39	./.	./.	1/1:0,3:3:9:111,9,0	./.	1/1:0,2:2:6:83,6,0	1/1:0,1:1:3:45,3,0	./.	1/1:0,1:1:3:33,3,0	./.	./.	1/1:0,2:2:6:88,6,0
scaffold_22	21086	.	TA	T	2986.33	.	AC=99;AF=0.786;AN=126;BaseQRankSum=0.415;ClippingRankSum=0.476;DP=146;FS=7.031;InbreedingCoeff=0.1878;MLEAC=99;MLEAF=0.786;MQ=60.22;MQ0=0;MQRankSum=0.347;QD=24.48;ReadPosRankSum=0.962;SOR=0.518	GT:AD:DP:GQ:PL	0/0:1,0:1:3:0,3,35	./.	1/1:0,2:2:6:68,6,0	0/0:1,0:1:3:0,3,30	./.	./.	0/0:2,0:2:6:0,6,70	./.	./.	1/1:0,3:3:9:105,9,0	./.	./.	1/1:0,2:2:6:70,6,0	1/1:0,4:4:12:140,12,0	./.	1/1:0,1:1:3:35,3,0	1/1:0,1:1:3:35,3,0	1/1:0,1:1:3:33,3,0	0/1:1,1:2:29:29,0,29	./.	./.	1/1:0,4:4:12:140,12,0	0/1:2,1:3:26:26,0,61	./.	0/1:1,2:3:26:61,0,26	0/0:1,0:1:3:0,3,35	1/1:0,1:1:3:35,3,0	./.	1/1:0,3:3:9:105,9,0	1/1:0,1:1:3:35,3,0	0/1:2,3:5:55:90,0,55	1/1:0,3:3:9:105,9,0	1/1:0,2:2:6:70,6,0	0/0:1,0:1:3:0,3,35	1/1:0,1:1:3:35,3,0	1/1:0,2:2:6:70,6,0	1/1:0,3:3:9:104,9,0	./.	1/1:0,2:2:6:70,6,0	1/1:0,2:2:6:70,6,0	./.	1/1:0,1:1:3:35,3,0	1/1:0,1:1:3:35,3,0	0/1:2,2:4:58:58,0,58	1/1:0,4:4:12:140,12,0	./.	1/1:0,1:1:3:35,3,0	1/1:0,2:2:6:70,6,0	1/1:0,1:1:3:35,3,0	1/1:0,1:1:3:35,3,0	0/0:2,0:2:6:0,6,70	1/1:0,1:1:3:35,3,0	0/0:4,0:4:12:0,12,135	./.	0/0:1,0:1:3:0,3,35	1/1:0,2:2:6:70,6,0	1/1:0,1:1:3:35,3,0	./.	1/1:0,2:2:6:70,6,0	1/1:0,1:1:3:35,3,0	0/1:2,1:3:26:26,0,61	./.	1/1:0,1:1:3:35,3,0	0/1:1,1:2:29:29,0,29	0/0:2,0:2:6:0,6,70	./.	0/0:2,0:2:6:0,6,70	1/1:0,1:1:3:35,3,0	1/1:0,1:1:3:35,3,0	./.	1/1:0,2:2:6:70,6,0	./.	1/1:0,2:2:6:70,6,0	./.	1/1:0,1:1:3:35,3,0	1/1:0,1:1:3:35,3,0	1/1:0,2:2:6:70,6,0	1/1:0,4:4:12:140,12,0	./.	1/1:0,1:1:3:35,3,0	./.	1/1:0,1:1:3:33,3,0	1/1:0,2:2:6:70,6,0	1/1:0,1:1:3:35,3,0	1/1:0,2:2:6:70,6,0	1/1:0,1:1:3:35,3,0	./.	./.	./.	1/1:0,3:3:9:105,9,0
scaffold_22	21263	.	T	C	3550.69	.	AC=107;AF=0.849;AN=126;BaseQRankSum=-0.889;ClippingRankSum=1.619;DP=107;FS=0.000;InbreedingCoeff=0.0948;MLEAC=107;MLEAF=0.849;MQ=60.00;MQ0=0;MQRankSum=0.930;QD=31.11;ReadPosRankSum=-0.447;SOR=0.104	GT:AD:DP:GQ:PL	./.	1/1:0,1:1:3:40,3,0	1/1:0,1:1:3:45,3,0	1/1:0,1:1:3:45,3,0	./.	1/1:0,2:2:6:76,6,0	1/1:0,3:3:9:122,9,0	1/1:0,1:1:3:44,3,0	0/1:1,1:2:34:34,0,34	1/1:0,1:1:3:44,3,0	1/1:0,3:3:9:129,9,0	./.	./.	1/1:0,1:1:3:45,3,0	./.	1/1:0,2:2:6:80,6,0	0/1:1,1:2:38:39,0,38	1/1:0,2:2:6:74,6,0	./.	0/0:1,0:1:3:0,3,43	1/1:0,1:1:3:44,3,0	1/1:0,1:1:3:45,3,0	./.	./.	./.	1/1:0,1:1:3:32,3,0	./.	./.	1/1:0,3:3:9:130,9,0	1/1:0,2:2:6:90,6,0	1/1:0,2:2:6:86,6,0	1/1:0,1:1:3:41,3,0	0/0:1,0:1:3:0,3,41	1/1:0,1:1:3:40,3,0	0/0:1,0:1:3:0,3,45	1/1:0,1:1:3:42,3,0	./.	./.	1/1:0,3:3:9:129,9,0	1/1:0,1:1:3:44,3,0	1/1:0,2:2:6:66,6,0	./.	1/1:0,3:3:9:120,9,0	1/1:0,2:2:6:89,6,0	./.	./.	1/1:0,2:2:6:90,6,0	1/1:0,1:1:3:43,3,0	0/0:1,0:1:3:0,3,46	0/1:1,2:3:32:80,0,32	./.	0/1:1,3:4:34:116,0,34	1/1:0,1:1:3:38,3,0	1/1:0,1:1:3:39,3,0	1/1:0,1:1:3:40,3,0	0/1:1,2:3:37:46,0,37	1/1:0,2:2:6:90,6,0	./.	1/1:0,1:1:3:38,3,0	1/1:0,3:3:9:126,9,0	1/1:0,2:2:6:84,6,0	1/1:0,1:1:3:40,3,0	./.	1/1:0,1:1:3:33,3,0	1/1:0,1:1:3:40,3,0	./.	1/1:0,1:1:3:45,3,0	./.	1/1:0,2:2:6:85,6,0	./.	./.	./.	./.	0/0:1,0:1:3:0,3,38	./.	1/1:0,3:3:9:127,9,0	1/1:0,2:2:6:89,6,0	1/1:0,1:1:3:44,3,0	0/0:1,0:1:3:0,3,45	0/0:1,0:1:3:0,3,41	1/1:0,1:1:3:40,3,0	./.	1/1:0,1:1:3:36,3,0	1/1:0,1:1:3:34,3,0	1/1:0,1:1:3:45,3,0	1/1:0,4:4:12:149,12,0	1/1:0,1:1:3:33,3,0	1/1:0,1:1:3:39,3,0	1/1:0,3:3:9:131,9,0	1/1:0,1:1:3:39,3,0
scaffold_22	21476	.	A	G	115.09	.	AC=4;AF=0.032;AN=126;BaseQRankSum=0.160;ClippingRankSum=0.659;DP=115;FS=0.000;InbreedingCoeff=-0.0526;MLEAC=3;MLEAF=0.024;MQ=60.00;MQ0=0;MQRankSum=-0.583;QD=12.79;ReadPosRankSum=1.005;SOR=0.640	GT:AD:DP:GQ:PL	0/0:1,0:1:3:0,3,45	0/0:1,0:1:3:0,3,38	0/0:2,0:2:6:0,6,88	0/0:4,0:4:12:0,12,168	./.	./.	0/0:1,0:1:3:0,3,40	./.	./.	0/0:1,0:1:3:0,3,40	./.	0/0:1,0:1:3:0,3,40	0/0:1,0:1:3:0,3,43	0/0:2,0:2:6:0,6,86	./.	0/0:1,0:1:3:0,3,43	0/1:1,2:3:26:81,0,26	0/0:4,0:4:12:0,12,168	./.	0/0:1,0:1:3:0,3,10	0/0:1,0:1:3:0,3,38	0/0:2,0:2:6:0,6,86	0/0:1,0:1:3:0,3,40	0/0:2,0:2:6:0,6,78	0/0:1,0:1:3:0,3,32	./.	0/0:1,0:1:3:0,3,40	0/0:2,0:2:6:0,6,64	0/0:1,0:1:3:0,3,41	0/0:1,0:1:3:0,3,32	0/0:1,0:1:3:0,3,46	0/0:4,0:4:12:0,12,144	./.	0/0:1,0:1:3:0,3,38	0/0:2,0:2:6:0,6,78	./.	0/0:1,0:1:3:0,3,40	./.	./.	./.	0/0:1,0:1:3:0,3,46	./.	0/0:2,0:2:6:0,6,67	0/0:3,0:3:9:0,9,125	0/0:4,0:4:12:0,12,161	0/0:1,0:1:3:0,3,39	0/0:2,0:2:6:0,6,76	0/0:1,0:1:3:0,3,44	0/0:1,0:1:3:0,3,45	./.	./.	0/1:2,1:3:1:1,0,76	0/0:1,0:1:3:0,3,38	./.	./.	0/0:2,0:2:6:0,6,88	0/0:1,0:1:3:0,3,40	./.	0/0:2,0:2:6:0,6,88	0/0:1,0:1:3:0,3,35	0/0:2,0:2:6:0,6,86	0/0:1,0:1:3:0,3,43	0/0:2,0:2:6:0,6,82	0/0:1,0:1:3:0,3,43	./.	./.	0/0:1,0:1:3:0,3,40	./.	0/0:3,0:3:9:0,9,124	./.	0/0:2,0:2:6:0,6,87	0/0:3,0:3:9:0,9,129	0/0:3,0:3:9:0,9,106	0/0:1,0:1:3:0,3,45	0/0:2,0:2:6:0,6,63	0/0:1,0:1:3:0,3,37	0/0:2,0:2:6:0,6,85	0/0:1,0:1:3:0,3,46	0/0:1,0:1:3:0,3,40	./.	0/0:2,0:2:6:0,6,49	0/0:4,0:4:12:0,12,166	1/1:0,3:3:9:92,9,0	0/0:2,0:2:6:0,6,78	0/0:2,0:2:6:0,6,65	0/0:2,0:2:6:0,6,85	./.	./.	./.	0/0:3,0:3:8:0,8,62
scaffold_22	21638	.	G	A	1740.28	.	AC=66;AF=0.559;AN=118;BaseQRankSum=0.287;ClippingRankSum=-0.592;DP=99;FS=5.180;InbreedingCoeff=0.3231;MLEAC=65;MLEAF=0.551;MQ=60.00;MQ0=0;MQRankSum=0.063;QD=30.53;ReadPosRankSum=-0.093;SOR=1.137	GT:AD:DP:GQ:PL	./.	./.	./.	./.	./.	0/1:1,1:2:33:39,0,33	0/0:2,0:2:6:0,6,71	1/1:0,1:1:3:40,3,0	0/1:1,2:3:33:73,0,33	./.	0/1:1,1:2:34:34,0,34	./.	./.	1/1:0,1:1:3:45,3,0	1/1:0,2:2:6:87,6,0	./.	./.	./.	1/1:0,2:2:6:86,6,0	0/0:2,0:2:6:0,6,85	./.	./.	0/0:3,0:3:9:0,9,117	./.	1/1:0,1:1:3:45,3,0	0/0:1,0:1:3:0,3,45	0/0:2,0:2:6:0,6,79	1/1:0,1:1:3:45,3,0	1/1:0,1:1:3:45,3,0	0/0:1,0:1:3:0,3,46	0/0:4,0:4:12:0,12,163	0/0:2,0:2:6:0,6,64	./.	0/0:2,0:2:6:0,6,87	./.	0/0:1,0:1:3:0,3,45	./.	0/0:1,0:1:3:0,3,38	1/1:0,2:2:6:81,6,0	1/1:0,1:1:3:45,3,0	0/0:6,0:6:18:0,18,263	./.	1/1:0,2:2:6:89,6,0	0/1:1,1:2:4:33,0,4	1/1:0,2:2:6:86,6,0	./.	0/0:1,0:1:3:0,3,40	1/1:0,2:2:6:75,6,0	0/0:2,0:2:6:0,6,84	0/1:1,1:2:38:39,0,38	./.	0/0:1,0:1:3:0,3,39	1/1:0,1:1:3:40,3,0	0/0:1,0:1:3:0,3,43	0/0:1,0:1:3:0,3,46	0/0:1,0:1:3:0,3,39	./.	0/0:1,0:1:3:0,3,43	1/1:0,1:1:3:44,3,0	./.	0/1:1,1:2:4:34,0,4	1/1:0,1:1:3:39,3,0	./.	0/0:2,0:2:6:0,6,89	./.	1/1:0,2:2:6:49,6,0	1/1:0,1:1:3:35,3,0	1/1:0,1:1:3:44,3,0	./.	1/1:0,1:1:3:25,3,0	1/1:0,1:1:3:42,3,0	1/1:0,1:1:3:42,3,0	1/1:0,1:1:3:42,3,0	./.	./.	1/1:0,2:2:6:83,6,0	./.	1/1:0,1:1:3:45,3,0	0/0:1,0:1:3:0,3,44	0/0:1,0:1:3:0,3,46	./.	./.	0/0:1,0:1:3:0,3,44	1/1:0,2:2:6:80,6,0	./.	1/1:0,1:1:3:45,3,0	1/1:0,3:3:9:119,9,0	1/1:0,1:1:3:45,3,0	1/1:0,2:2:6:77,6,0	1/1:0,1:1:3:38,3,0
scaffold_22	22008	.	G	A	62.74	.	AC=4;AF=0.030;AN=134;BaseQRankSum=-0.562;ClippingRankSum=-0.678;DP=129;FS=0.000;InbreedingCoeff=0.0206;MLEAC=3;MLEAF=0.022;MQ=60.00;MQ0=0;MQRankSum=0.099;QD=20.91;ReadPosRankSum=1.108;SOR=0.749	GT:AD:DP:GQ:PL	0/0:2,0:2:6:0,6,89	1/1:0,1:1:3:43,3,0	0/0:2,0:2:6:0,6,84	0/0:1,0:1:3:0,3,41	0/0:1,0:1:3:0,3,38	./.	0/0:3,0:3:9:0,9,134	./.	./.	0/0:2,0:2:6:0,6,85	0/0:2,0:2:6:0,6,83	0/0:1,0:1:3:0,3,44	./.	0/0:2,0:2:6:0,6,87	0/0:1,0:1:3:0,3,45	0/0:1,0:1:3:0,3,43	./.	./.	./.	0/0:2,0:2:6:0,6,89	0/0:1,0:1:3:0,3,43	./.	0/0:3,0:3:9:0,9,128	./.	0/0:1,0:1:3:0,3,46	0/0:1,0:1:3:0,3,46	0/0:1,0:1:3:0,3,46	0/0:4,0:4:12:0,12,160	./.	0/0:1,0:1:3:0,3,46	0/0:3,0:3:9:0,9,133	0/0:3,0:3:9:0,9,96	0/0:1,0:1:3:0,3,10	0/0:2,0:2:6:0,6,74	./.	1/1:0,2:2:6:79,6,0	0/0:1,0:1:3:0,3,45	0/0:2,0:2:6:0,6,86	0/0:1,0:1:3:0,3,44	0/0:1,0:1:3:0,3,42	0/0:1,0:1:3:0,3,32	0/0:1,0:1:3:0,3,35	0/0:2,0:2:6:0,6,88	./.	0/0:2,0:2:6:0,6,90	./.	0/0:3,0:3:9:0,9,123	0/0:2,0:2:6:0,6,84	0/0:1,0:1:3:0,3,43	0/0:1,0:1:3:0,3,46	./.	0/0:2,0:2:6:0,6,86	0/0:4,0:4:12:0,12,146	0/0:1,0:1:3:0,3,45	0/0:3,0:3:9:0,9,136	./.	./.	0/0:1,0:1:3:0,3,26	0/0:2,0:2:6:0,6,90	0/0:4,0:4:12:0,12,180	0/0:1,0:1:3:0,3,45	0/0:3,0:3:9:0,9,122	0/0:2,0:2:6:0,6,89	0/0:1,0:1:3:0,3,41	0/0:1,0:1:3:0,3,44	./.	0/0:2,0:2:6:0,6,88	./.	0/0:1,0:1:3:0,3,45	./.	0/0:2,0:2:6:0,6,73	0/0:3,0:3:9:0,9,125	0/0:2,0:2:6:0,6,79	./.	0/0:1,0:1:3:0,3,38	0/0:1,0:1:3:0,3,46	./.	0/0:1,0:1:3:0,3,46	./.	0/0:1,0:1:3:0,3,46	0/0:2,0:2:6:0,6,91	./.	0/0:3,0:3:9:0,9,116	0/0:4,0:4:12:0,12,168	0/0:1,0:1:3:0,3,42	0/0:1,0:1:3:0,3,43	0/0:2,0:2:6:0,6,85	0/0:2,0:2:6:0,6,65	0/0:2,0:2:6:0,6,87	0/0:4,0:4:12:0,12,155
scaffold_22	22319	.	G	T	2210.82	.	AC=58;AF=0.483;AN=120;BaseQRankSum=1.470;ClippingRankSum=0.451;DP=128;FS=6.176;InbreedingCoeff=0.2524;MLEAC=60;MLEAF=0.500;MQ=60.00;MQ0=0;MQRankSum=-0.031;QD=26.96;ReadPosRankSum=2.295;SOR=1.074	GT:AD:DP:GQ:PL	1/1:0,2:2:6:84,6,0	0/0:1,0:1:3:0,3,40	1/1:0,1:1:3:42,3,0	1/1:0,2:2:6:78,6,0	./.	0/0:1,0:1:3:0,3,37	0/0:2,0:2:6:0,6,85	./.	./.	1/1:0,3:3:9:132,9,0	./.	./.	1/1:0,1:1:3:45,3,0	1/1:0,1:1:3:42,3,0	1/1:0,2:2:6:85,6,0	./.	./.	./.	./.	0/0:2,0:2:6:0,6,89	./.	1/1:0,2:2:6:86,6,0	./.	0/1:1,1:2:4:38,0,4	0/0:1,0:1:3:0,3,45	./.	0/0:2,0:2:6:0,6,81	./.	./.	0/0:1,0:1:3:0,3,39	0/0:2,0:2:6:0,6,85	0/1:5,1:6:18:18,0,181	0/0:1,0:1:3:0,3,28	0/0:1,0:1:3:0,3,44	0/0:2,0:2:6:0,6,89	./.	./.	./.	./.	0/0:2,0:2:6:0,6,77	0/0:1,0:1:3:0,3,37	0/0:1,0:1:3:0,3,43	1/1:0,5:5:15:204,15,0	0/0:1,0:1:3:0,3,34	./.	0/0:1,0:1:3:0,3,42	0/0:1,0:1:3:0,3,43	0/1:1,1:2:30:39,0,30	0/1:2,2:4:37:37,0,73	0/1:2,1:3:26:26,0,74	./.	./.	0/1:1,1:2:36:39,0,36	0/1:1,2:3:23:80,0,23	0/0:2,0:2:6:0,6,81	./.	0/1:3,4:7:76:138,0,76	./.	0/0:1,0:1:3:0,3,38	1/1:0,1:1:3:44,3,0	1/1:0,1:1:3:38,3,0	1/1:0,1:1:3:42,3,0	0/0:2,0:2:6:0,6,84	0/0:1,0:1:3:0,3,40	0/0:2,0:2:6:0,6,88	./.	0/0:1,0:1:3:0,3,36	./.	1/1:0,2:2:6:87,6,0	./.	1/1:0,2:2:6:87,6,0	1/1:0,9:9:27:330,27,0	./.	0/0:2,0:2:6:0,6,51	1/1:0,1:1:3:25,3,0	1/1:0,2:2:6:81,6,0	1/1:0,1:1:3:40,3,0	1/1:0,2:2:6:89,6,0	0/0:5,0:5:15:0,15,209	0/1:1,1:2:34:37,0,34	1/1:0,1:1:3:27,3,0	0/1:1,1:2:33:37,0,33	1/1:0,2:2:6:89,6,0	0/0:2,0:2:6:0,6,78	./.	1/1:0,2:2:6:90,6,0	1/1:0,1:1:3:37,3,0	./.	1/1:0,1:1:3:44,3,0	./.
scaffold_22	22600	.	A	T	94.15	.	AC=2;AF=0.015;AN=130;BaseQRankSum=-0.177;ClippingRankSum=0.883;DP=140;FS=2.078;InbreedingCoeff=-0.1406;MLEAC=2;MLEAF=0.015;MQ=60.00;MQ0=0;MQRankSum=-0.713;QD=13.45;ReadPosRankSum=0.059;SOR=1.374	GT:AD:DP:GQ:PL	0/0:1,0:1:3:0,3,43	./.	0/0:1,0:1:3:0,3,45	0/0:2,0:2:6:0,6,87	./.	0/0:1,0:1:3:0,3,40	0/0:1,0:1:3:0,3,45	./.	./.	0/0:1,0:1:3:0,3,45	./.	0/0:3,0:3:9:0,9,132	0/0:1,0:1:3:0,3,42	0/0:1,0:1:3:0,3,38	0/0:3,0:3:9:0,9,121	./.	0/0:3,0:3:9:0,9,158	0/0:1,0:1:3:0,3,42	0/0:1,0:1:3:0,3,41	./.	0/0:2,0:2:6:0,6,49	0/0:2,0:2:6:0,6,87	0/0:1,0:1:3:0,3,45	0/0:3,0:3:9:0,9,120	0/0:1,0:1:3:0,3,45	0/0:2,0:2:6:0,6,90	0/0:1,0:1:3:0,3,45	0/0:1,0:1:3:0,3,40	0/0:2,0:2:6:0,6,79	0/0:3,0:3:9:0,9,133	0/0:1,0:1:3:0,3,78	0/0:2,0:2:6:0,6,82	./.	0/0:4,0:4:12:0,12,157	0/0:3,0:3:9:0,9,135	0/0:1,0:1:3:0,3,41	0/0:1,0:1:3:0,3,85	./.	0/0:3,0:3:9:0,9,121	0/0:2,0:2:6:0,6,84	./.	0/0:1,0:1:3:0,3,31	0/0:2,0:2:6:0,6,84	0/0:1,0:1:3:0,3,43	0/0:4,0:4:12:0,12,161	./.	0/0:1,0:1:3:0,3,39	0/0:3,0:3:9:0,9,121	0/0:2,0:2:6:0,6,81	0/0:1,0:1:3:0,3,86	./.	0/0:4,0:4:12:0,12,153	0/0:3,0:3:9:0,9,128	0/1:2,1:3:36:36,0,81	0/0:3,0:3:9:0,9,128	./.	0/0:3,0:3:9:0,9,123	0/0:1,0:1:3:0,3,40	0/0:3,0:3:9:0,9,122	./.	0/0:3,0:3:9:0,9,126	0/0:2,0:2:6:0,6,74	0/0:4,0:4:12:0,12,188	0/0:3,0:3:9:0,9,134	0/0:1,0:1:3:0,3,45	./.	./.	./.	./.	./.	./.	0/0:4,0:4:12:0,12,161	0/0:3,0:3:9:0,9,130	./.	./.	0/0:2,0:2:6:0,6,88	0/0:1,0:1:3:0,3,45	0/0:2,0:2:6:0,6,85	0/0:1,0:1:3:0,3,40	0/0:1,0:1:3:0,3,89	0/0:1,0:1:3:0,3,45	./.	0/0:4,0:4:12:0,12,162	0/1:1,3:4:33:109,0,33	0/0:1,0:1:3:0,3,43	0/0:1,0:1:3:0,3,41	./.	./.	0/0:2,0:2:6:0,6,83	0/0:4,0:4:12:0,12,192
scaffold_22	22602	.	C	T	4802.46	.	AC=117;AF=0.900;AN=130;BaseQRankSum=-0.470;ClippingRankSum=-2.578;DP=140;FS=1.593;InbreedingCoeff=0.0438;MLEAC=118;MLEAF=0.908;MQ=60.00;MQ0=0;MQRankSum=-0.697;QD=29.31;ReadPosRankSum=0.405;SOR=0.902	GT:AD:DP:GQ:PL	1/1:0,1:1:3:44,3,0	./.	1/1:0,1:1:3:45,3,0	1/1:0,2:2:6:84,6,0	./.	1/1:0,1:1:3:39,3,0	1/1:0,1:1:3:43,3,0	./.	./.	1/1:0,1:1:3:45,3,0	./.	1/1:0,3:3:9:131,9,0	1/1:0,1:1:3:32,3,0	1/1:0,1:1:3:32,3,0	1/1:0,3:3:9:117,9,0	./.	0/1:2,1:3:36:36,0,71	1/1:0,1:1:3:28,3,0	1/1:0,1:1:3:38,3,0	./.	1/1:0,2:2:6:49,6,0	1/1:0,2:2:6:87,6,0	1/1:0,1:1:3:45,3,0	1/1:0,3:3:9:98,9,0	1/1:0,1:1:3:45,3,0	1/1:0,2:2:6:89,6,0	1/1:0,1:1:3:45,3,0	1/1:0,1:1:3:41,3,0	1/1:0,2:2:6:75,6,0	1/1:0,3:3:9:133,9,0	0/0:1,0:1:3:0,3,39	1/1:0,2:2:6:87,6,0	./.	1/1:0,4:4:12:167,12,0	0/1:2,1:3:36:36,0,73	1/1:0,1:1:3:41,3,0	0/0:1,0:1:3:0,3,43	./.	1/1:0,3:3:9:118,9,0	1/1:0,2:2:6:82,6,0	./.	1/1:0,1:1:3:29,3,0	1/1:0,2:2:6:82,6,0	1/1:0,1:1:3:45,3,0	0/1:1,2:3:36:72,0,36	./.	1/1:0,1:1:3:45,3,0	1/1:0,4:4:12:158,12,0	1/1:0,1:1:3:45,3,0	0/0:1,0:1:3:0,3,43	./.	1/1:0,3:3:9:123,9,0	1/1:0,3:3:9:122,9,0	1/1:0,3:3:9:131,9,0	1/1:0,3:3:9:129,9,0	./.	1/1:0,3:3:9:119,9,0	1/1:0,1:1:3:42,3,0	1/1:0,3:3:9:124,9,0	./.	1/1:0,3:3:9:121,9,0	1/1:0,2:2:6:75,6,0	0/1:1,3:4:29:72,0,29	1/1:0,3:3:9:128,9,0	1/1:0,1:1:3:45,3,0	./.	./.	./.	./.	./.	./.	1/1:0,4:4:12:154,12,0	1/1:0,3:3:9:127,9,0	./.	./.	1/1:0,2:2:6:87,6,0	1/1:0,1:1:3:45,3,0	1/1:0,2:2:6:85,6,0	1/1:0,1:1:3:44,3,0	0/0:1,0:1:3:0,3,46	1/1:0,1:1:3:43,3,0	./.	1/1:0,5:5:15:197,15,0	1/1:0,4:4:12:180,12,0	1/1:0,1:1:3:45,3,0	1/1:0,2:2:6:74,6,0	./.	./.	1/1:0,2:2:6:68,6,0	0/1:1,3:4:25:119,0,25
scaffold_22	22640	.	C	A	138.80	.	AC=3;AF=0.024;AN=126;BaseQRankSum=0.832;ClippingRankSum=0.121;DP=116;FS=2.157;InbreedingCoeff=-0.1667;MLEAC=4;MLEAF=0.032;MQ=60.00;MQ0=0;MQRankSum=1.315;QD=17.35;ReadPosRankSum=-0.064;SOR=1.670	GT:AD:DP:GQ:PL	0/0:1,0:1:3:0,3,44	0/0:1,0:1:3:0,3,40	0/0:1,0:1:3:0,3,44	0/0:3,0:3:9:0,9,113	./.	0/0:1,0:1:3:0,3,44	0/0:1,0:1:3:0,3,44	./.	./.	0/0:1,0:1:3:0,3,45	./.	0/0:2,0:2:6:0,6,85	./.	0/0:1,0:1:3:0,3,45	0/0:1,0:1:3:0,3,44	./.	0/0:4,0:4:12:0,12,160	0/0:2,0:2:6:0,6,80	0/0:1,0:1:3:0,3,45	0/0:1,0:1:3:0,3,45	0/0:2,0:2:6:0,6,89	0/0:1,0:1:3:0,3,40	./.	0/0:3,0:3:9:0,9,118	0/0:1,0:1:3:0,3,40	0/0:3,0:3:9:0,9,127	0/0:1,0:1:3:0,3,40	0/0:2,0:2:6:0,6,80	0/0:2,0:2:6:0,6,88	0/1:1,2:3:36:81,0,36	0/0:1,0:1:3:0,3,42	0/0:3,0:3:9:0,9,127	./.	0/0:3,0:3:9:0,9,123	./.	0/0:1,0:1:3:0,3,38	0/0:3,0:3:9:0,9,130	./.	0/0:1,0:1:3:0,3,35	./.	./.	0/0:1,0:1:3:0,3,27	0/0:1,0:1:3:0,3,42	0/0:1,0:1:3:0,3,45	0/0:2,0:2:6:0,6,90	./.	0/1:1,1:2:34:38,0,34	0/0:3,0:3:9:0,9,132	0/0:1,0:1:3:0,3,44	0/0:1,0:1:3:0,3,44	./.	0/0:2,0:2:6:0,6,87	0/0:2,0:2:6:0,6,85	./.	0/0:1,0:1:3:0,3,40	./.	0/1:1,2:3:36:81,0,36	0/0:2,0:2:6:0,6,54	0/0:2,0:2:6:0,6,79	./.	0/0:2,0:2:6:0,6,86	0/0:1,0:1:3:0,3,45	0/0:4,0:4:12:0,12,147	0/0:2,0:2:6:0,6,86	0/0:2,0:2:6:0,6,90	./.	0/0:1,0:1:3:0,3,45	./.	./.	./.	./.	0/0:3,0:3:9:0,9,106	./.	0/0:1,0:1:3:0,3,44	./.	0/0:2,0:2:6:0,6,75	0/0:1,0:1:3:0,3,42	0/0:1,0:1:3:0,3,45	./.	0/0:1,0:1:3:0,3,44	0/0:1,0:1:3:0,3,44	./.	0/0:2,0:2:6:0,6,81	0/0:3,0:3:9:0,9,130	0/0:1,0:1:3:0,3,45	0/0:3,0:3:9:0,9,132	0/0:1,0:1:3:0,3,45	./.	0/0:1,0:1:3:0,3,44	0/0:3,0:3:9:0,9,101
scaffold_22	22646	.	T	A	33.20	.	AC=1;AF=7.813e-03;AN=128;BaseQRankSum=-0.982;ClippingRankSum=0.937;DP=114;FS=0.000;InbreedingCoeff=-0.1476;MLEAC=1;MLEAF=7.813e-03;MQ=60.00;MQ0=0;MQRankSum=-0.576;QD=8.30;ReadPosRankSum=-0.508;SOR=0.573	GT:AD:DP:GQ:PL	0/0:1,0:1:3:0,3,45	0/0:1,0:1:3:0,3,45	0/0:1,0:1:3:0,3,45	0/0:2,0:2:9:0,9,125	./.	0/0:1,0:1:3:0,3,45	0/0:1,0:1:3:0,3,45	./.	./.	0/0:1,0:1:3:0,3,45	./.	0/0:2,0:2:6:0,6,90	./.	0/0:1,0:1:3:0,3,45	0/0:1,0:1:3:0,3,45	./.	0/0:4,0:4:12:0,12,204	0/0:2,0:2:6:0,6,90	0/0:2,0:2:6:0,6,83	0/0:1,0:1:3:0,3,45	0/0:2,0:2:6:0,6,90	0/0:1,0:1:3:0,3,45	./.	0/0:3,0:3:9:0,9,135	0/0:1,0:1:3:0,3,45	0/0:2,0:2:9:0,9,132	0/0:.:.:3:0,3,40	0/0:2,0:2:6:0,6,90	0/0:2,0:2:6:0,6,90	0/1:2,2:4:69:70,0,69	0/0:1,0:1:3:0,3,84	0/0:3,0:3:9:0,9,135	./.	0/0:3,0:3:9:0,9,135	./.	0/0:1,0:1:3:0,3,45	0/0:3,0:3:9:0,9,164	./.	0/0:1,0:1:3:0,3,45	./.	./.	0/0:1,0:1:3:0,3,45	0/0:1,0:1:3:0,3,45	0/0:1,0:1:3:0,3,45	0/0:3,0:3:9:0,9,128	./.	0/0:2,0:2:6:0,6,87	0/0:3,0:3:9:0,9,135	0/0:1,0:1:3:0,3,45	0/0:1,0:1:3:0,3,88	./.	0/0:2,0:2:6:0,6,90	0/0:1,0:1:6:0,6,85	./.	0/0:1,0:1:3:0,3,45	./.	0/0:3,0:3:9:0,9,128	0/0:2,0:2:6:0,6,90	0/0:2,0:2:6:0,6,90	0/0:1,0:1:3:0,3,40	0/0:2,0:2:6:0,6,90	0/0:1,0:1:3:0,3,45	0/0:3,0:3:12:0,12,207	0/0:1,0:1:6:0,6,87	0/0:2,0:2:6:0,6,90	./.	0/0:1,0:1:3:0,3,45	./.	./.	./.	./.	0/0:3,0:3:9:0,9,135	./.	0/0:1,0:1:3:0,3,45	./.	0/0:2,0:2:6:0,6,90	0/0:1,0:1:3:0,3,45	0/0:1,0:1:3:0,3,45	./.	0/0:1,0:1:3:0,3,86	0/0:1,0:1:3:0,3,45	./.	0/0:2,0:2:6:0,6,90	0/0:3,0:3:9:0,9,135	0/0:1,0:1:3:0,3,45	0/0:3,0:3:9:0,9,135	0/0:1,0:1:3:0,3,45	./.	0/0:1,0:1:3:0,3,45	0/0:3,0:3:9:0,9,161
scaffold_22	22842	.	T	TA	3396	.	AC=128;AF=0.877;AN=146;BaseQRankSum=1.333;ClippingRankSum=-1.958;DP=158;FS=6.441;InbreedingCoeff=0.0051;MLEAC=127;MLEAF=0.870;MQ=60.21;MQ0=0;MQRankSum=0.650;QD=23.10;ReadPosRankSum=-0.101;SOR=0.865	GT:AD:DP:GQ:PL	1/1:0,3:3:9:102,9,0	0/0:2,0:2:6:0,6,68	1/1:0,1:1:3:34,3,0	1/1:0,1:1:3:34,3,0	1/1:0,1:1:3:34,3,0	1/1:0,1:1:3:34,3,0	1/1:0,2:2:6:68,6,0	1/1:0,1:1:3:34,3,0	./.	1/1:0,2:2:6:68,6,0	./.	1/1:0,1:1:3:34,3,0	1/1:0,1:1:3:34,3,0	1/1:0,1:1:3:34,3,0	0/1:1,2:3:25:59,0,25	./.	./.	./.	1/1:0,1:1:3:34,3,0	./.	1/1:0,1:1:3:31,3,0	1/1:0,1:1:3:34,3,0	1/1:0,1:1:3:34,3,0	1/1:0,2:2:6:68,6,0	1/1:0,1:1:3:34,3,0	1/1:0,1:1:3:34,3,0	1/1:0,1:1:3:34,3,0	1/1:0,2:2:6:68,6,0	1/1:0,5:5:18:194,18,0	./.	./.	0/1:4,2:6:50:50,0,92	1/1:.:.:3:31,3,0	1/1:0,3:3:9:102,9,0	0/1:1,1:2:28:28,0,28	1/1:0,1:1:3:34,3,0	0/0:1,0:1:3:0,3,34	./.	1/1:0,1:1:3:34,3,0	./.	1/1:0,1:1:3:34,3,0	1/1:0,1:1:6:66,6,0	1/1:0,2:2:6:68,6,0	1/1:0,2:2:6:44,6,0	./.	./.	1/1:0,3:3:9:102,9,0	1/1:0,1:1:3:34,3,0	1/1:0,1:1:3:34,3,0	./.	1/1:0,1:1:3:34,3,0	0/0:1,0:1:3:0,3,34	1/1:0,1:1:3:34,3,0	1/1:0,1:1:3:34,3,0	1/1:0,1:1:3:34,3,0	0/0:1,0:1:3:0,3,34	1/1:0,3:3:9:102,9,0	1/1:0,1:1:3:34,3,0	1/1:0,1:1:3:34,3,0	1/1:0,1:1:3:34,3,0	1/1:0,6:6:18:200,18,0	1/1:0,1:1:3:31,3,0	1/1:0,1:1:3:34,3,0	./.	0/0:2,0:2:6:0,6,68	0/1:4,2:6:71:71,0,113	1/1:0,1:1:6:58,6,0	1/1:0,4:4:12:136,12,0	./.	1/1:0,2:2:6:68,6,0	1/1:0,1:1:2:7,2,0	1/1:0,2:2:6:68,6,0	1/1:0,1:1:3:34,3,0	1/1:0,1:1:3:34,3,0	0/1:2,2:4:56:56,0,56	1/1:0,2:2:6:68,6,0	1/1:0,1:1:3:34,3,0	1/1:0,1:1:3:33,3,0	0/1:1,1:2:25:33,0,25	0/1:2,1:3:25:25,0,59	./.	./.	1/1:0,2:2:6:68,6,0	1/1:0,1:1:3:34,3,0	1/1:.:.:3:33,3,0	1/1:0,3:3:9:102,9,0	1/1:0,1:1:3:34,3,0	1/1:0,1:1:3:34,3,0	0/1:1,2:3:1:59,0,1	1/1:0,1:1:6:66,6,0
scaffold_22	22892	.	C	T	117.76	.	AC=6;AF=0.040;AN=150;BaseQRankSum=-1.782;ClippingRankSum=1.489;DP=173;FS=0.000;InbreedingCoeff=-0.0709;MLEAC=7;MLEAF=0.047;MQ=60.25;MQ0=0;MQRankSum=-0.431;QD=9.06;ReadPosRankSum=0.952;SOR=0.713	GT:AD:DP:GQ:PL	0/0:4,0:4:12:0,12,162	0/0:3,0:3:9:0,9,121	0/0:1,0:1:3:0,3,40	0/0:1,0:1:3:0,3,45	./.	0/0:1,0:1:3:0,3,32	1/1:0,3:3:9:88,9,0	0/0:2,0:2:6:0,6,76	0/1:1,1:2:32:36,0,32	0/0:1,0:1:3:0,3,32	./.	0/0:1,0:1:3:0,3,38	0/0:1,0:1:3:0,3,45	0/0:3,0:3:9:0,9,125	0/0:3,0:3:9:0,9,125	0/0:1,0:1:3:0,3,44	0/0:2,0:2:6:0,6,81	./.	0/0:1,0:1:3:0,3,25	0/0:1,0:1:3:0,3,36	./.	0/0:6,0:6:18:0,18,237	0/0:1,0:1:3:0,3,36	0/0:2,0:2:6:0,6,68	0/0:1,0:1:3:0,3,45	0/0:1,0:1:3:0,3,42	0/0:2,0:2:6:0,6,89	0/0:1,0:1:3:0,3,40	0/0:6,0:6:18:0,18,218	0/0:4,0:4:12:0,12,168	./.	0/0:8,0:8:24:0,24,325	./.	0/1:2,1:3:27:27,0,71	0/0:1,0:1:3:0,3,10	0/0:1,0:1:3:0,3,45	0/0:1,0:1:3:0,3,35	0/0:2,0:2:6:0,6,87	0/0:1,0:1:3:0,3,36	0/0:1,0:1:3:0,3,41	./.	0/0:3,0:3:9:0,9,121	0/0:2,0:2:6:0,6,80	0/0:1,0:1:3:0,3,45	./.	./.	0/1:2,1:3:36:36,0,41	0/0:2,0:2:6:0,6,82	0/0:1,0:1:3:0,3,40	./.	0/0:2,0:2:6:0,6,74	0/0:1,0:1:3:0,3,35	./.	0/0:1,0:1:3:0,3,45	./.	0/0:1,0:1:3:0,3,36	0/0:6,0:6:18:0,18,232	0/0:1,0:1:3:0,3,41	0/1:1,1:2:24:24,0,33	0/0:1,0:1:3:0,3,42	0/0:4,0:4:12:0,12,161	./.	0/0:2,0:2:6:0,6,84	0/0:2,0:2:6:0,6,84	0/0:1,0:1:3:0,3,35	0/0:7,0:7:21:0,21,292	0/0:7,0:7:21:0,21,280	0/0:3,0:3:9:0,9,126	0/0:1,0:1:3:0,3,41	0/0:1,0:1:3:0,3,40	0/0:1,0:1:3:0,3,35	0/0:2,0:2:6:0,6,90	0/0:1,0:1:3:0,3,40	0/0:2,0:2:6:0,6,83	0/0:5,0:5:15:0,15,187	0/0:3,0:3:9:0,9,115	0/0:2,0:2:6:0,6,73	./.	0/0:3,0:3:9:0,9,121	0/0:2,0:2:6:0,6,88	0/0:1,0:1:3:0,3,35	0/0:2,0:2:6:0,6,79	0/0:2,0:2:6:0,6,90	0/0:1,0:1:3:0,3,29	./.	0/0:2,0:2:6:0,6,80	0/0:2,0:2:6:0,6,70	0/0:2,0:2:6:0,6,65	0/0:1,0:1:3:0,3,28	0/0:2,0:2:6:0,6,83
scaffold_22	23097	.	ATT	A	89.42	.	AC=6;AF=0.045;AN=132;BaseQRankSum=-0.188;ClippingRankSum=0.591;DP=142;FS=0.000;InbreedingCoeff=0.0709;MLEAC=4;MLEAF=0.030;MQ=60.00;MQ0=0;MQRankSum=-0.675;QD=22.35;ReadPosRankSum=0.280;SOR=0.631	GT:AD:DP:GQ:PL	./.	1/1:0,1:1:3:37,3,0	0/0:1,0:1:3:0,3,52	0/0:1,0:1:3:0,3,52	0/0:1,0:1:3:0,3,52	0/0:3,0:3:9:0,9,157	0/0:3,0:3:9:0,9,157	0/0:2,0:2:6:0,6,105	./.	0/0:1,0:1:3:0,3,52	./.	0/0:2,0:2:6:0,6,105	./.	0/0:2,0:2:6:0,6,105	0/0:5,0:5:15:0,15,234	0/0:1,0:1:3:0,3,52	./.	0/0:1,0:1:3:0,3,52	1/1:0,1:1:3:45,3,0	0/0:1,0:1:3:0,3,39	0/0:2,0:2:6:0,6,105	0/0:1,0:1:3:0,3,52	./.	0/0:1,0:1:3:0,3,34	0/0:1,0:1:3:0,3,52	1/1:0,2:2:6:90,6,0	./.	0/0:2,0:2:6:0,6,105	./.	0/0:1,0:1:3:0,3,52	0/0:2,0:2:6:0,6,105	0/0:5,0:5:15:0,15,262	0/0:2,0:2:6:0,6,105	0/0:4,0:4:12:0,12,192	./.	0/0:1,0:1:3:0,3,52	./.	./.	0/0:2,0:2:6:0,6,105	./.	0/0:1,0:1:3:0,3,52	0/0:1,0:1:3:0,3,52	0/0:1,0:1:3:0,3,52	0/0:1,0:1:3:0,3,52	0/0:2,0:2:6:0,6,105	0/0:1,0:1:3:0,3,52	./.	0/0:3,0:3:9:0,9,150	0/0:2,0:2:6:0,6,105	0/0:2,0:2:6:0,6,104	./.	0/0:2,0:2:6:0,6,105	0/0:2,0:2:6:0,6,105	0/0:2,0:2:6:0,6,105	0/0:2,0:2:6:0,6,105	./.	0/0:6,0:6:18:0,18,288	0/0:1,0:1:3:0,3,52	0/0:1,0:1:3:0,3,52	0/0:1,0:1:3:0,3,52	0/0:6,0:6:18:0,18,314	./.	./.	0/0:2,0:2:6:0,6,104	0/0:2,0:2:6:0,6,91	0/0:1,0:1:3:0,3,52	0/0:1,0:1:3:0,3,52	0/0:1,0:1:3:0,3,52	0/0:2,0:2:6:0,6,105	./.	0/0:1,0:1:3:0,3,52	0/0:1,0:1:3:0,3,52	./.	0/0:1,0:1:3:0,3,52	./.	0/0:5,0:5:15:0,15,262	0/0:2,0:2:6:0,6,87	0/0:2,0:2:6:0,6,105	0/0:1,0:1:3:0,3,52	./.	0/0:1,0:1:3:0,3,52	./.	0/0:2,0:2:6:0,6,105	./.	0/0:3,0:3:9:0,9,157	0/0:3,0:3:9:0,9,157	./.	0/0:3,0:3:9:0,9,155	0/0:1,0:1:3:0,3,52	0/0:2,0:2:6:0,6,105
scaffold_22	23293	.	C	A	60.86	.	AC=3;AF=0.023;AN=132;BaseQRankSum=-0.212;ClippingRankSum=-0.144;DP=122;FS=0.000;InbreedingCoeff=-0.0725;MLEAC=3;MLEAF=0.023;MQ=60.00;MQ0=0;MQRankSum=-0.042;QD=15.21;ReadPosRankSum=0.551;SOR=1.087	GT:AD:DP:GQ:PL	0/0:2,0:2:6:0,6,85	0/0:2,0:2:6:0,6,87	0/0:1,0:1:3:0,3,45	0/0:2,0:2:6:0,6,49	0/0:1,0:1:3:0,3,29	0/0:1,0:1:3:0,3,37	0/0:8,0:8:24:0,24,307	0/0:1,0:1:3:0,3,41	./.	0/0:2,0:2:6:0,6,90	0/0:2,0:2:6:0,6,49	0/0:2,0:2:6:0,6,84	0/0:1,0:1:3:0,3,45	0/0:3,0:3:9:0,9,129	1/1:0,1:1:3:40,3,0	0/0:2,0:2:6:0,6,63	0/0:2,0:2:6:0,6,87	0/0:4,0:4:12:0,12,161	0/0:1,0:1:3:0,3,38	0/0:2,0:2:6:0,6,90	0/0:1,0:1:3:0,3,42	0/0:2,0:2:6:0,6,79	./.	0/0:1,0:1:3:0,3,45	0/0:1,0:1:3:0,3,45	./.	./.	./.	./.	0/0:1,0:1:3:0,3,43	0/0:2,0:2:6:0,6,76	0/0:3,0:3:9:0,9,128	0/0:1,0:1:3:0,3,41	0/0:1,0:1:3:0,3,41	0/0:1,0:1:3:0,3,42	./.	0/0:1,0:1:3:0,3,44	0/0:2,0:2:6:0,6,85	./.	./.	0/0:1,0:1:3:0,3,39	0/1:1,2:3:31:74,0,31	0/0:1,0:1:3:0,3,44	0/0:2,0:2:6:0,6,80	0/0:1,0:1:3:0,3,45	0/0:1,0:1:3:0,3,40	0/0:2,0:2:6:0,6,80	0/0:1,0:1:3:0,3,40	./.	0/0:1,0:1:3:0,3,10	./.	./.	0/0:1,0:1:3:0,3,43	./.	./.	0/0:1,0:1:3:0,3,41	0/0:2,0:2:6:0,6,74	./.	0/0:1,0:1:3:0,3,42	./.	0/0:3,0:3:9:0,9,111	0/0:2,0:2:6:0,6,70	./.	./.	0/0:3,0:3:9:0,9,125	./.	./.	0/0:1,0:1:3:0,3,25	0/0:2,0:2:6:0,6,81	0/0:2,0:2:6:0,6,67	./.	0/0:5,0:5:15:0,15,201	0/0:1,0:1:3:0,3,42	0/0:2,0:2:6:0,6,87	./.	./.	0/0:2,0:2:6:0,6,82	0/0:1,0:1:3:0,3,42	0/0:1,0:1:3:0,3,44	0/0:1,0:1:3:0,3,42	0/0:1,0:1:3:0,3,34	./.	0/0:2,0:2:6:0,6,80	0/0:3,0:3:9:0,9,89	0/0:2,0:2:6:0,6,85	0/0:3,0:3:9:0,9,135	0/0:1,0:1:3:0,3,43	0/0:1,0:1:3:0,3,45	0/0:3,0:3:9:0,9,125	0/0:2,0:2:6:0,6,84
scaffold_22	24659	.	T	C	39.91	.	AC=2;AF=0.014;AN=144;BaseQRankSum=-0.202;ClippingRankSum=-0.528;DP=141;FS=0.000;InbreedingCoeff=-0.0590;MLEAC=1;MLEAF=6.944e-03;MQ=60.00;MQ0=0;MQRankSum=0.163;QD=19.95;ReadPosRankSum=0.202;SOR=0.214	GT:AD:DP:GQ:PL	0/0:2,0:2:6:0,6,83	0/0:1,0:1:3:0,3,45	0/0:1,0:1:3:0,3,43	0/0:1,0:1:3:0,3,43	./.	0/0:1,0:1:3:0,3,45	0/0:1,0:1:3:0,3,44	./.	./.	0/0:3,0:3:9:0,9,123	0/0:1,0:1:3:0,3,45	0/0:1,0:1:3:0,3,38	./.	0/0:1,0:1:3:0,3,44	0/0:2,0:2:6:0,6,81	0/0:2,0:2:6:0,6,51	0/0:1,0:1:3:0,3,42	0/0:1,0:1:3:0,3,45	0/0:2,0:2:6:0,6,82	./.	0/0:1,0:1:3:0,3,44	0/0:1,0:1:3:0,3,37	0/0:2,0:2:6:0,6,79	0/0:1,0:1:3:0,3,43	0/0:1,0:1:3:0,3,41	0/0:1,0:1:3:0,3,45	./.	0/0:1,0:1:3:0,3,45	0/0:1,0:1:3:0,3,43	0/0:4,0:4:12:0,12,176	0/0:4,0:4:12:0,12,163	0/0:1,0:1:3:0,3,31	0/0:2,0:2:6:0,6,87	0/0:2,0:2:6:0,6,72	./.	0/0:2,0:2:6:0,6,85	./.	0/0:3,0:3:9:0,9,127	0/0:2,0:2:6:0,6,85	0/0:2,0:2:6:0,6,88	./.	0/0:1,0:1:3:0,3,40	0/0:3,0:3:9:0,9,112	0/0:1,0:1:3:0,3,42	0/0:1,0:1:3:0,3,44	./.	0/0:1,0:1:3:0,3,40	0/0:3,0:3:9:0,9,128	./.	0/0:2,0:2:6:0,6,88	./.	0/0:1,0:1:3:0,3,39	0/0:4,0:4:12:0,12,143	0/0:1,0:1:3:0,3,43	0/0:1,0:1:3:0,3,45	0/0:2,0:2:6:0,6,83	0/0:3,0:3:9:0,9,120	./.	0/0:2,0:2:6:0,6,78	./.	0/0:1,0:1:3:0,3,34	./.	0/0:3,0:3:9:0,9,114	0/0:2,0:2:6:0,6,80	./.	0/0:1,0:1:3:0,3,44	0/0:1,0:1:3:0,3,38	0/0:1,0:1:3:0,3,45	0/0:2,0:2:6:0,6,83	0/0:1,0:1:3:0,3,44	0/0:1,0:1:3:0,3,28	0/0:3,0:3:9:0,9,126	0/0:1,0:1:3:0,3,43	./.	0/0:1,0:1:3:0,3,32	0/0:3,0:3:9:0,9,115	0/0:3,0:3:9:0,9,120	0/0:1,0:1:3:0,3,45	0/0:3,0:3:9:0,9,125	./.	1/1:0,2:2:6:83,6,0	0/0:1,0:1:3:0,3,42	0/0:2,0:2:6:0,6,76	0/0:1,0:1:3:0,3,34	0/0:2,0:2:6:0,6,90	0/0:2,0:2:6:0,6,82	0/0:5,0:5:15:0,15,186	0/0:1,0:1:3:0,3,43	0/0:3,0:3:9:0,9,128	0/0:3,0:3:9:0,9,134
scaffold_22	24690	.	TATA	T	73.19	.	AC=1;AF=6.494e-03;AN=154;BaseQRankSum=-0.493;ClippingRankSum=-0.196;DP=169;FS=2.608;InbreedingCoeff=-0.1403;MLEAC=1;MLEAF=6.494e-03;MQ=60.00;MQ0=0;MQRankSum=0.088;QD=14.64;ReadPosRankSum=0.261;SOR=2.331	GT:AD:DP:GQ:PL	0/0:2,0:2:6:0,6,90	0/0:2,0:2:6:0,6,82	0/0:1,0:1:3:0,3,45	0/0:1,0:1:3:0,3,45	0/0:1,0:1:3:0,3,45	0/0:1,0:1:3:0,3,45	0/0:1,0:1:3:0,3,45	./.	./.	0/0:1,0:1:3:0,3,45	0/0:1,0:1:3:0,3,45	0/0:3,0:3:9:0,9,135	0/0:1,0:1:3:0,3,45	0/0:1,0:1:3:0,3,45	0/0:1,0:1:3:0,3,45	0/0:4,0:4:12:0,12,174	0/0:1,0:1:3:0,3,45	0/0:1,0:1:3:0,3,45	0/0:2,0:2:6:0,6,90	0/0:1,0:1:3:0,3,45	0/0:1,0:1:3:0,3,45	0/0:3,0:3:9:0,9,94	0/0:3,0:3:9:0,9,135	0/0:2,0:2:6:0,6,90	0/0:1,0:1:3:0,3,42	./.	0/0:1,0:1:3:0,3,45	0/0:2,0:2:6:0,6,90	0/0:1,0:1:3:0,3,45	0/0:5,0:5:15:0,15,225	0/0:4,0:4:12:0,12,180	0/0:3,0:3:9:0,9,135	0/0:2,0:2:6:0,6,90	0/0:2,0:2:6:0,6,90	./.	0/0:1,0:1:3:0,3,45	0/0:1,0:1:3:0,3,45	0/0:2,0:2:6:0,6,90	0/0:1,0:1:3:0,3,45	0/0:2,0:2:6:0,6,90	./.	./.	0/0:4,0:4:12:0,12,180	0/0:1,0:1:3:0,3,45	0/0:1,0:1:3:0,3,45	./.	0/0:1,0:1:3:0,3,45	0/0:3,0:3:9:0,9,135	./.	0/0:2,0:2:6:0,6,90	./.	0/0:1,0:1:3:0,3,45	0/0:4,0:4:12:0,12,180	0/0:1,0:1:3:0,3,42	0/0:1,0:1:3:0,3,45	0/0:1,0:1:3:0,3,45	0/0:4,0:4:12:0,12,180	./.	0/0:1,0:1:3:0,3,45	./.	0/0:3,0:3:9:0,9,135	0/0:3,0:3:9:0,9,135	0/0:3,0:3:9:0,9,135	0/1:2,3:5:75:120,0,75	0/0:3,0:3:9:0,9,135	0/0:1,0:1:3:0,3,45	0/0:1,0:1:3:0,3,45	0/0:1,0:1:3:0,3,45	0/0:3,0:3:9:0,9,124	0/0:1,0:1:3:0,3,45	0/0:1,0:1:3:0,3,45	0/0:2,0:2:6:0,6,85	0/0:1,0:1:3:0,3,45	0/0:1,0:1:3:0,3,45	0/0:2,0:2:6:0,6,90	0/0:3,0:3:9:0,9,135	0/0:3,0:3:9:0,9,132	0/0:2,0:2:6:0,6,90	0/0:2,0:2:6:0,6,90	./.	0/0:3,0:3:9:0,9,135	./.	0/0:3,0:3:9:0,9,126	0/0:1,0:1:3:0,3,45	0/0:2,0:2:6:0,6,90	0/0:1,0:1:3:0,3,45	0/0:4,0:4:12:0,12,180	0/0:1,0:1:3:0,3,45	0/0:2,0:2:6:0,6,90	0/0:3,0:3:9:0,9,135
scaffold_22	24844	.	C	G	2578.15	.	AC=73;AF=0.521;AN=140;BaseQRankSum=-1.856;ClippingRankSum=-0.151;DP=153;FS=0.940;InbreedingCoeff=0.2360;MLEAC=73;MLEAF=0.521;MQ=60.00;MQ0=0;MQRankSum=-2.002;QD=27.43;ReadPosRankSum=0.313;SOR=0.542	GT:AD:DP:GQ:PL	0/1:1,2:3:37:75,0,37	0/0:1,0:1:3:0,3,45	0/1:2,2:4:37:75,0,37	1/1:0,1:1:3:31,3,0	1/1:0,2:2:6:78,6,0	1/1:0,1:1:3:29,3,0	0/0:1,0:1:3:0,3,44	./.	./.	1/1:0,3:3:9:126,9,0	0/0:1,0:1:3:0,3,46	./.	1/1:0,4:4:12:160,12,0	./.	1/1:0,1:1:3:25,3,0	1/1:0,2:2:6:89,6,0	0/0:3,0:3:9:0,9,120	1/1:0,1:1:3:44,3,0	0/0:1,0:1:3:0,3,46	0/1:1,2:3:37:56,0,37	./.	./.	0/0:3,0:3:9:0,9,136	1/1:0,1:1:3:39,3,0	1/1:0,2:2:6:84,6,0	0/0:1,0:1:3:0,3,44	./.	./.	./.	./.	0/0:3,0:3:9:0,9,130	0/0:4,0:4:12:0,12,151	./.	0/0:2,0:2:6:0,6,88	0/0:2,0:2:6:0,6,70	0/1:1,1:2:38:38,0,39	1/1:0,1:1:3:40,3,0	0/0:1,0:1:3:0,3,41	1/1:0,3:3:9:120,9,0	1/1:0,1:1:3:39,3,0	0/1:1,1:2:28:28,0,39	./.	1/1:0,1:1:3:39,3,0	0/0:1,0:1:3:0,3,43	1/1:0,2:2:6:82,6,0	./.	0/0:2,0:2:6:0,6,74	1/1:0,3:3:9:123,9,0	./.	1/1:0,1:1:3:38,3,0	0/1:1,1:2:30:30,0,36	./.	0/0:1,0:1:3:0,3,40	0/0:1,0:1:3:0,3,44	0/0:2,0:2:6:0,6,85	1/1:0,1:1:3:42,3,0	0/1:1,1:2:35:35,0,35	0/0:1,0:1:3:0,3,45	0/0:2,0:2:6:0,6,85	./.	1/1:0,1:1:3:45,3,0	1/1:0,2:2:6:90,6,0	0/1:1,2:3:31:63,0,31	./.	0/0:6,0:6:18:0,18,249	0/1:1,1:2:33:34,0,33	0/0:1,0:1:3:0,3,41	./.	1/1:0,2:2:6:78,6,0	0/0:1,0:1:3:0,3,39	./.	1/1:0,3:3:9:120,9,0	1/1:0,3:3:9:125,9,0	0/1:1,1:2:35:35,0,36	./.	1/1:0,1:1:3:40,3,0	0/1:3,3:6:90:90,0,108	0/0:2,0:2:6:0,6,91	0/0:3,0:3:9:0,9,134	0/0:1,0:1:3:0,3,45	1/1:0,3:3:9:127,9,0	0/0:2,0:2:6:0,6,70	0/1:1,1:2:33:33,0,40	0/0:2,0:2:6:0,6,49	1/1:0,1:1:3:45,3,0	0/1:3,2:5:54:54,0,105	1/1:0,3:3:9:133,9,0	1/1:0,1:1:3:44,3,0	1/1:0,1:1:3:40,3,0	1/1:0,2:2:6:86,6,0
scaffold_22	25539	.	C	T	102.40	.	AC=6;AF=0.046;AN=130;BaseQRankSum=1.376;ClippingRankSum=-1.134;DP=130;FS=0.000;InbreedingCoeff=0.0811;MLEAC=4;MLEAF=0.031;MQ=60.00;MQ0=0;MQRankSum=-0.734;QD=25.60;ReadPosRankSum=1.134;SOR=1.583	GT:AD:DP:GQ:PL	0/0:2,0:2:6:0,6,49	0/0:1,0:1:3:0,3,46	0/0:1,0:1:3:0,3,45	0/0:1,0:1:3:0,3,44	0/0:1,0:1:3:0,3,45	0/0:1,0:1:3:0,3,44	0/0:3,0:3:9:0,9,60	0/0:1,0:1:3:0,3,46	./.	0/0:2,0:2:6:0,6,85	./.	0/0:1,0:1:3:0,3,44	./.	0/0:4,0:4:12:0,12,166	0/0:2,0:2:6:0,6,86	0/0:1,0:1:3:0,3,41	0/0:1,0:1:3:0,3,46	./.	./.	0/0:2,0:2:6:0,6,91	./.	0/0:2,0:2:6:0,6,82	0/0:2,0:2:6:0,6,83	0/0:1,0:1:3:0,3,39	0/0:2,0:2:6:0,6,91	./.	0/0:1,0:1:3:0,3,42	./.	0/0:2,0:2:6:0,6,84	0/0:3,0:3:9:0,9,98	./.	0/0:1,0:1:3:0,3,46	0/0:1,0:1:3:0,3,41	0/0:1,0:1:3:0,3,45	./.	./.	./.	0/0:1,0:1:3:0,3,40	0/0:3,0:3:9:0,9,128	./.	./.	0/0:1,0:1:3:0,3,46	0/0:5,0:5:15:0,15,225	0/0:4,0:4:12:0,12,170	0/0:2,0:2:6:0,6,84	0/0:1,0:1:3:0,3,40	0/0:4,0:4:12:0,12,167	0/0:1,0:1:3:0,3,25	0/0:1,0:1:3:0,3,45	0/0:1,0:1:3:0,3,41	./.	0/0:2,0:2:6:0,6,77	0/0:3,0:3:9:0,9,127	1/1:0,1:1:3:42,3,0	./.	0/0:1,0:1:3:0,3,46	0/0:2,0:2:6:0,6,81	./.	0/0:3,0:3:9:0,9,123	0/0:1,0:1:3:0,3,41	0/0:2,0:2:6:0,6,57	0/0:3,0:3:9:0,9,124	0/0:4,0:4:12:0,12,164	./.	./.	0/0:3,0:3:9:0,9,91	0/0:2,0:2:6:0,6,84	./.	./.	0/0:1,0:1:3:0,3,41	1/1:0,1:1:3:45,3,0	0/0:2,0:2:6:0,6,76	0/0:2,0:2:6:0,6,85	0/0:3,0:3:9:0,9,126	./.	0/0:1,0:1:3:0,3,38	0/0:2,0:2:6:0,6,76	0/0:2,0:2:6:0,6,86	0/0:1,0:1:3:0,3,40	./.	0/0:2,0:2:6:0,6,64	0/0:1,0:1:3:0,3,44	0/0:2,0:2:6:0,6,90	1/1:0,2:2:6:89,6,0	./.	0/0:4,0:4:12:0,12,166	0/0:3,0:3:9:0,9,89	./.	0/0:2,0:2:6:0,6,87	0/0:1,0:1:3:0,3,41
scaffold_22	25566	.	G	T	41.49	.	AC=2;AF=0.016;AN=126;BaseQRankSum=0.555;ClippingRankSum=1.557;DP=123;FS=0.000;InbreedingCoeff=-0.0484;MLEAC=1;MLEAF=7.937e-03;MQ=60.00;MQ0=0;MQRankSum=-0.708;QD=20.75;ReadPosRankSum=-0.316;SOR=2.260	GT:AD:DP:GQ:PL	0/0:1,0:1:3:0,3,46	0/0:1,0:1:3:0,3,41	0/0:1,0:1:3:0,3,40	./.	0/0:1,0:1:3:0,3,38	0/0:1,0:1:3:0,3,38	0/0:3,0:3:8:0,8,61	0/0:1,0:1:3:0,3,43	0/0:1,0:1:3:0,3,41	0/0:1,0:1:3:0,3,43	./.	0/0:1,0:1:3:0,3,40	0/0:1,0:1:3:0,3,37	0/0:4,0:4:12:0,12,159	0/0:2,0:2:6:0,6,83	./.	0/0:1,0:1:3:0,3,45	0/0:1,0:1:3:0,3,45	./.	0/0:3,0:3:9:0,9,133	./.	0/0:2,0:2:6:0,6,88	0/0:2,0:2:6:0,6,75	0/0:1,0:1:3:0,3,29	0/0:3,0:3:9:0,9,137	./.	0/0:2,0:2:6:0,6,82	./.	0/0:1,0:1:3:0,3,46	0/0:3,0:3:9:0,9,102	./.	0/0:1,0:1:3:0,3,33	0/0:1,0:1:3:0,3,45	0/0:2,0:2:6:0,6,63	./.	0/0:1,0:1:3:0,3,27	./.	./.	0/0:5,0:5:15:0,15,212	./.	./.	0/0:2,0:2:6:0,6,88	0/0:4,0:4:12:0,12,179	0/0:4,0:4:12:0,12,139	0/0:2,0:2:6:0,6,85	./.	0/0:3,0:3:9:0,9,125	0/0:2,0:2:6:0,6,67	0/0:1,0:1:3:0,3,45	0/0:2,0:2:6:0,6,88	./.	0/0:1,0:1:3:0,3,46	0/0:2,0:2:6:0,6,89	0/0:1,0:1:3:0,3,40	./.	0/0:1,0:1:3:0,3,45	0/0:2,0:2:6:0,6,52	./.	0/0:1,0:1:3:0,3,46	./.	0/0:2,0:2:6:0,6,86	0/0:2,0:2:6:0,6,91	0/0:5,0:5:15:0,15,194	0/0:1,0:1:3:0,3,44	./.	0/0:1,0:1:3:0,3,46	0/0:1,0:1:3:0,3,38	./.	./.	./.	0/0:1,0:1:3:0,3,45	0/0:2,0:2:6:0,6,87	1/1:0,2:2:6:84,6,0	0/0:3,0:3:9:0,9,110	./.	./.	0/0:1,0:1:3:0,3,46	0/0:2,0:2:6:0,6,90	0/0:1,0:1:3:0,3,30	./.	0/0:2,0:2:6:0,6,64	0/0:1,0:1:3:0,3,46	0/0:2,0:2:6:0,6,85	0/0:1,0:1:3:0,3,44	0/0:1,0:1:3:0,3,42	0/0:2,0:2:6:0,6,86	0/0:2,0:2:6:0,6,90	./.	0/0:2,0:2:6:0,6,90	./.
scaffold_22	25846	.	C	T	29.05	LowQual	AC=3;AF=0.023;AN=128;BaseQRankSum=-1.084;ClippingRankSum=-0.672;DP=140;FS=3.862;InbreedingCoeff=-0.0508;MLEAC=3;MLEAF=0.023;MQ=60.08;MQ0=0;MQRankSum=-0.183;QD=5.81;ReadPosRankSum=0.580;SOR=1.032	GT:AD:DP:GQ:PL	0/0:3,0:3:9:0,9,128	0/0:3,0:3:8:0,8,62	0/0:5,0:5:15:0,15,222	0/0:2,0:2:6:0,6,90	0/0:1,0:1:3:0,3,40	0/0:3,0:3:9:0,9,120	0/0:5,0:5:15:0,15,212	0/0:1,0:1:3:0,3,43	0/0:1,0:1:3:0,3,46	0/0:1,0:1:3:0,3,39	0/0:3,0:3:9:0,9,125	0/0:1,0:1:3:0,3,33	0/0:3,0:3:9:0,9,124	./.	0/0:2,0:2:6:0,6,78	./.	0/0:2,0:2:6:0,6,88	0/0:1,0:1:3:0,3,45	0/0:1,0:1:3:0,3,39	./.	0/0:1,0:1:3:0,3,39	./.	0/0:2,0:2:6:0,6,85	0/0:7,0:7:21:0,21,230	./.	./.	./.	./.	0/0:4,0:4:12:0,12,170	0/0:1,0:1:3:0,3,45	0/0:4,0:4:12:0,12,162	0/0:1,0:1:3:0,3,45	./.	./.	./.	./.	0/0:1,0:1:3:0,3,42	./.	0/0:2,0:2:6:0,6,84	0/0:1,0:1:3:0,3,46	0/0:3,0:3:9:0,9,126	0/0:1,0:1:3:0,3,46	./.	./.	0/0:1,0:1:3:0,3,38	0/0:1,0:1:3:0,3,45	0/0:1,0:1:3:0,3,43	0/0:2,0:2:6:0,6,83	1/1:0,2:2:6:49,6,0	./.	0/0:2,0:2:6:0,6,85	0/0:1,0:1:3:0,3,45	./.	0/0:1,0:1:3:0,3,40	0/0:1,0:1:3:0,3,40	0/0:1,0:1:3:0,3,45	0/1:2,1:3:36:36,0,79	./.	./.	./.	./.	0/0:3,0:3:9:0,9,119	0/0:1,0:1:3:0,3,35	0/0:1,0:1:3:0,3,42	0/0:1,0:1:3:0,3,42	0/0:1,0:1:3:0,3,45	0/0:1,0:1:3:0,3,28	./.	0/0:2,0:2:6:0,6,85	./.	0/0:2,0:2:6:0,6,83	0/0:1,0:1:3:0,3,46	0/0:1,0:1:3:0,3,44	0/0:4,0:4:12:0,12,159	0/0:5,0:5:15:0,15,180	0/0:1,0:1:3:0,3,45	./.	0/0:1,0:1:3:0,3,45	./.	0/0:1,0:1:3:0,3,41	0/0:1,0:1:3:0,3,44	0/0:5,0:5:15:0,15,176	0/0:5,0:5:15:0,15,214	0/0:1,0:1:3:0,3,44	0/0:2,0:2:6:0,6,87	0/0:5,0:5:15:0,15,199	0/0:1,0:1:3:0,3,44	./.	0/0:2,0:2:6:0,6,89	0/0:2,0:2:6:0,6,85
scaffold_22	25984	.	C	A	48.24	.	AC=5;AF=0.041;AN=122;BaseQRankSum=-2.354;ClippingRankSum=0.287;DP=116;FS=0.000;InbreedingCoeff=0.0307;MLEAC=3;MLEAF=0.025;MQ=60.00;MQ0=0;MQRankSum=0.614;QD=9.65;ReadPosRankSum=0.381;SOR=3.233	GT:AD:DP:GQ:PL	0/0:2,0:2:6:0,6,72	0/0:3,0:3:9:0,9,127	./.	0/0:2,0:2:6:0,6,49	./.	0/0:2,0:2:6:0,6,49	./.	0/0:1,0:1:3:0,3,38	./.	./.	./.	0/0:1,0:1:3:0,3,32	0/0:1,0:1:3:0,3,37	0/0:3,0:3:9:0,9,122	0/0:1,0:1:3:0,3,10	0/0:3,0:3:9:0,9,118	0/0:1,0:1:3:0,3,43	0/0:2,0:2:6:0,6,74	1/1:0,1:1:3:37,3,0	0/0:1,0:1:3:0,3,38	./.	0/0:1,0:1:3:0,3,40	0/0:1,0:1:3:0,3,42	0/0:3,0:3:9:0,9,91	./.	1/1:0,2:2:6:69,6,0	0/0:1,0:1:3:0,3,45	0/0:1,0:1:3:0,3,38	0/0:2,0:2:6:0,6,84	./.	0/0:1,0:1:3:0,3,44	0/0:2,0:2:6:0,6,81	0/0:1,0:1:3:0,3,39	./.	0/0:2,0:2:6:0,6,78	0/0:2,0:2:6:0,6,81	./.	0/0:1,0:1:3:0,3,35	0/0:3,0:3:9:0,9,119	./.	./.	0/0:1,0:1:3:0,3,44	0/0:4,0:4:12:0,12,166	0/0:2,0:2:6:0,6,92	0/0:1,0:1:3:0,3,35	./.	0/0:2,0:2:6:0,6,81	./.	./.	0/0:2,0:2:6:0,6,77	0/0:1,0:1:3:0,3,45	./.	0/0:1,0:1:3:0,3,45	./.	0/0:2,0:2:6:0,6,88	./.	0/0:2,0:2:6:0,6,91	./.	./.	0/0:1,0:1:3:0,3,44	0/0:4,0:4:12:0,12,154	0/0:3,0:3:9:0,9,117	0/0:2,0:2:6:0,6,86	0/0:1,0:1:3:0,3,38	0/0:2,0:2:6:0,6,82	0/0:4,0:4:12:0,12,151	0/0:1,0:1:3:0,3,44	./.	./.	0/0:2,0:2:6:0,6,85	./.	0/0:5,0:5:15:0,15,192	0/0:2,0:2:6:0,6,81	0/0:3,0:3:9:0,9,114	0/0:2,0:2:6:0,6,88	./.	0/0:1,0:1:3:0,3,10	0/1:1,1:2:4:4,0,36	0/0:1,0:1:3:0,3,37	0/0:1,0:1:3:0,3,40	0/0:1,0:1:3:0,3,36	0/0:3,0:3:9:0,9,130	0/0:1,0:1:3:0,3,38	./.	0/0:1,0:1:3:0,3,39	0/0:4,0:4:12:0,12,129	./.	./.	0/0:1,0:1:3:0,3,43	./.
scaffold_22	26180	.	G	A	41.97	.	AC=2;AF=0.016;AN=124;BaseQRankSum=0.651;ClippingRankSum=-0.083;DP=115;FS=0.000;InbreedingCoeff=-0.0492;MLEAC=1;MLEAF=8.065e-03;MQ=60.00;MQ0=0;MQRankSum=1.929;QD=20.98;ReadPosRankSum=-0.485;SOR=2.303	GT:AD:DP:GQ:PL	./.	0/0:1,0:1:3:0,3,32	0/0:4,0:4:12:0,12,174	0/0:1,0:1:3:0,3,40	0/0:5,0:5:15:0,15,179	0/0:4,0:4:12:0,12,157	0/0:2,0:2:6:0,6,83	./.	0/0:2,0:2:6:0,6,83	./.	0/0:1,0:1:3:0,3,45	0/0:2,0:2:6:0,6,84	./.	0/0:3,0:3:9:0,9,124	0/0:1,0:1:3:0,3,44	0/0:2,0:2:6:0,6,85	0/0:1,0:1:3:0,3,45	./.	./.	0/0:2,0:2:6:0,6,74	./.	0/0:2,0:2:6:0,6,84	0/0:1,0:1:3:0,3,40	0/0:1,0:1:3:0,3,25	./.	./.	1/1:0,2:2:6:84,6,0	0/0:1,0:1:3:0,3,39	./.	./.	0/0:2,0:2:6:0,6,78	./.	0/0:1,0:1:3:0,3,40	./.	./.	0/0:1,0:1:3:0,3,40	./.	0/0:1,0:1:3:0,3,44	0/0:3,0:3:9:0,9,123	0/0:1,0:1:3:0,3,45	0/0:1,0:1:3:0,3,32	0/0:1,0:1:3:0,3,39	0/0:1,0:1:3:0,3,28	./.	0/0:1,0:1:3:0,3,38	./.	0/0:1,0:1:3:0,3,10	./.	0/0:1,0:1:3:0,3,40	./.	0/0:3,0:3:9:0,9,121	0/0:2,0:2:6:0,6,88	0/0:2,0:2:6:0,6,71	0/0:1,0:1:3:0,3,35	0/0:1,0:1:3:0,3,40	0/0:1,0:1:3:0,3,42	0/0:5,0:5:15:0,15,158	0/0:1,0:1:3:0,3,44	./.	0/0:1,0:1:3:0,3,39	0/0:1,0:1:3:0,3,40	./.	0/0:1,0:1:3:0,3,35	0/0:1,0:1:3:0,3,38	./.	0/0:3,0:3:9:0,9,136	0/0:2,0:2:6:0,6,74	0/0:4,0:4:12:0,12,99	./.	./.	0/0:1,0:1:3:0,3,42	0/0:3,0:3:9:0,9,126	./.	0/0:1,0:1:3:0,3,44	0/0:1,0:1:3:0,3,38	./.	0/0:1,0:1:3:0,3,44	0/0:1,0:1:3:0,3,28	0/0:2,0:2:6:0,6,77	0/0:2,0:2:6:0,6,84	./.	0/0:3,0:3:9:0,9,125	0/0:1,0:1:3:0,3,37	./.	0/0:1,0:1:3:0,3,43	0/0:1,0:1:3:0,3,42	0/0:1,0:1:3:0,3,45	0/0:1,0:1:3:0,3,10	0/0:1,0:1:3:0,3,38	0/0:1,0:1:3:0,3,38
scaffold_22	26384	.	C	G	72.16	.	AC=5;AF=0.039;AN=128;BaseQRankSum=0.959;ClippingRankSum=2.253;DP=138;FS=0.000;InbreedingCoeff=0.0054;MLEAC=4;MLEAF=0.031;MQ=59.97;MQ0=0;MQRankSum=0.067;QD=7.22;ReadPosRankSum=1.376;SOR=1.242	GT:AD:DP:GQ:PL	1/1:0,2:2:6:80,6,0	0/0:1,0:1:3:0,3,38	0/0:4,0:4:12:0,12,124	0/0:2,0:2:6:0,6,79	0/0:2,0:2:6:0,6,49	./.	0/0:1,0:1:3:0,3,30	0/0:2,0:2:6:0,6,49	0/0:1,0:1:3:0,3,33	0/0:1,0:1:3:0,3,37	0/0:1,0:1:3:0,3,43	./.	./.	0/0:3,0:3:9:0,9,80	0/0:4,0:4:12:0,12,135	0/0:4,0:4:12:0,12,154	./.	0/0:1,0:1:3:0,3,45	./.	0/0:1,0:1:3:0,3,40	./.	0/0:1,0:1:3:0,3,25	0/0:1,0:1:3:0,3,41	0/0:3,0:3:9:0,9,118	./.	./.	./.	./.	0/0:2,0:2:6:0,6,48	0/0:2,0:2:6:0,6,71	0/0:2,0:2:6:0,6,82	./.	./.	0/0:1,0:1:3:0,3,38	./.	0/0:3,0:3:9:0,9,67	0/0:1,0:1:3:0,3,40	0/0:1,0:1:3:0,3,10	./.	0/0:3,0:3:9:0,9,103	0/0:1,0:1:3:0,3,45	0/0:2,0:2:6:0,6,88	./.	0/0:1,0:1:3:0,3,45	0/0:2,0:2:6:0,6,87	0/0:1,0:1:3:0,3,33	0/0:2,0:2:6:0,6,90	0/0:1,0:1:3:0,3,30	0/0:2,0:2:6:0,6,49	0/0:4,0:4:12:0,12,180	0/0:1,0:1:3:0,3,43	0/0:1,0:1:3:0,3,34	./.	./.	0/0:1,0:1:3:0,3,44	0/0:2,0:2:6:0,6,54	0/0:3,0:3:9:0,9,120	./.	0/0:1,0:1:3:0,3,45	0/0:5,0:5:15:0,15,170	0/0:1,0:1:3:0,3,45	0/0:2,0:2:6:0,6,70	0/0:2,0:2:6:0,6,76	./.	0/0:1,0:1:3:0,3,43	0/0:3,0:3:9:0,9,135	0/0:7,0:7:21:0,21,234	0/0:1,0:1:3:0,3,25	./.	./.	1/1:0,1:1:3:31,3,0	0/0:1,0:1:3:0,3,40	0/0:1,0:1:3:0,3,35	0/0:1,0:1:3:0,3,41	./.	./.	0/0:3,0:3:9:0,9,110	./.	./.	0/0:.:.:3:0,3,36	0/0:1,0:1:3:0,3,39	0/0:2,0:2:6:0,6,68	./.	0/0:2,0:2:6:0,6,78	0/1:2,1:3:31:31,0,69	0/0:2,0:2:6:0,6,81	0/0:1,0:1:3:0,3,35	0/0:1,0:1:3:0,3,43	0/0:1,0:1:3:0,3,45	0/0:1,0:1:3:0,3,42
scaffold_22	26386	.	CAGAGAG	C,CAGAG	837.87	.	AC=4,11;AF=0.034,0.095;AN=116;BaseQRankSum=0.528;ClippingRankSum=-0.633;DP=146;FS=2.246;InbreedingCoeff=0.3800;MLEAC=2,9;MLEAF=0.017,0.078;MQ=59.97;MQ0=0;MQRankSum=-0.037;QD=33.51;ReadPosRankSum=-0.677;SOR=2.830	GT:AD:DP:GQ:PL	0/0:2,0,0:2:6:0,9,124,6,85,78	./.	0/0:3,0,0:3:9:0,9,135,9,125,119	0/0:2,0,0:2:6:0,6,90,6,84,80	0/0:2,0,0:2:6:0,6,90,6,84,80	./.	2/2:0,0,1:1:3:34,37,45,3,3,0	0/0:2,0,0:2:6:0,6,90,6,83,79	0/0:1,0,0:1:3:0,6,81,3,45,40	0/0:0,0,0:0:0:0,6,67,0,6,0	0/0:1,0,0:1:3:0,3,45,3,42,40	./.	./.	0/0:2,0,0:2:6:0,6,90,6,84,80	0/2:2,0,1:3:31:31,39,126,0,78,71	0/2:2,0,1:3:29:29,38,126,0,56,48	./.	0/0:1,0,0:1:3:0,3,45,3,42,40	./.	0/0:0,0,0:0:0:0,3,45,0,3,0	0/0:0,0,0:0:0:0,3,45,0,3,0	0/0:1,0,0:1:3:0,3,45,3,42,40	0/0:1,0,0:1:3:0,6,90,3,45,40	0/0:1,0,0:1:3:0,3,45,3,42,40	./.	0/0:0,0,0:0:0:0,3,37,0,3,0	./.	./.	0/0:1,0,0:1:3:0,3,45,3,42,40	./.	0/0:1,0,0:1:3:0,3,45,3,38,36	./.	./.	2/2:0,0,1:1:3:40,42,45,3,3,0	./.	0/0:2,0,0:2:6:0,6,90,6,84,80	./.	2/2:0,0,1:1:3:31,34,45,3,3,0	./.	0/0:1,0,0:1:3:0,3,45,3,26,23	0/0:1,0,0:1:3:0,6,90,3,45,40	0/0:1,0,0:1:2:0,2,5,2,5,5	0/0:1,0,0:1:3:0,3,45,3,38,35	0/0:1,0,0:1:3:0,3,45,3,42,40	0/0:1,0,0:1:3:0,6,90,3,45,40	./.	0/0:1,0,0:1:3:0,3,9,3,9,9	0/0:1,0,0:1:3:0,3,45,3,42,40	0/0:2,0,0:2:6:0,6,90,6,84,80	0/0:3,0,0:3:9:0,9,135,9,126,120	0/0:1,0,0:1:3:0,3,45,3,42,40	./.	./.	0/0:0,0,0:0:0:0,3,37,0,3,0	./.	0/0:2,0,0:2:6:0,6,90,6,67,63	0/0:3,0,0:3:7:0,11,101,7,60,51	0/0:0,0,0:0:0:0,3,41,0,3,0	0/0:0,0,0:0:0:0,3,34,0,3,0	0/2:3,0,2:5:65:65,78,210,0,117,105	0/0:2,0,0:2:6:0,6,90,6,74,69	0/0:2,0,0:2:6:0,6,90,6,77,72	./.	./.	0/0:1,0,0:1:3:0,3,45,3,42,40	1/1:0,3,0:3:9:122,9,0,122,9,122	0/0:7,0,0:7:21:0,21,315,21,289,276	0/0:1,0,0:1:3:0,3,45,3,42,40	./.	./.	0/0:1,0,0:1:3:0,6,84,3,45,40	./.	./.	./.	./.	0/0:0,0,0:0:0:0,3,45,0,3,0	2/2:0,0,1:1:3:40,42,45,3,3,0	./.	./.	1/1:0,1,0:1:3:36,3,0,36,3,36	./.	./.	./.	0/0:0,0,0:0:0:0,3,37,0,3,0	0/0:1,0,0:1:3:0,6,83,3,45,40	0/0:1,0,0:1:3:0,3,45,3,42,40	0/0:1,0,0:1:3:0,3,45,3,42,40	0/0:0,0,0:0:0:0,3,36,0,3,0	0/0:1,0,0:1:2:0,2,5,2,5,5	0/0:1,0,0:1:3:0,3,45,3,42,40
scaffold_22	26445	.	G	A	4780.18	.	AC=128;AF=1.00;AN=128;DP=142;FS=0.000;InbreedingCoeff=-0.1219;MLEAC=128;MLEAF=1.00;MQ=59.93;MQ0=0;QD=34.64;SOR=0.757	GT:AD:DP:GQ:PL	1/1:0,3:3:9:113,9,0	1/1:0,1:1:3:39,3,0	./.	1/1:0,3:3:9:110,9,0	1/1:0,3:3:9:129,9,0	1/1:0,4:4:12:136,12,0	1/1:0,1:1:3:39,3,0	1/1:0,1:1:3:28,3,0	1/1:0,3:3:9:91,9,0	1/1:0,2:2:6:48,6,0	./.	./.	1/1:0,2:2:6:65,6,0	1/1:0,1:1:3:45,3,0	1/1:0,4:4:12:171,12,0	1/1:0,1:1:3:32,3,0	1/1:0,2:2:6:68,6,0	1/1:0,1:1:3:29,3,0	./.	1/1:0,1:1:3:42,3,0	1/1:0,2:2:6:86,6,0	./.	1/1:0,3:3:9:114,9,0	1/1:0,1:1:3:41,3,0	./.	1/1:0,1:1:3:43,3,0	./.	1/1:0,1:1:3:35,3,0	1/1:0,3:3:9:87,9,0	./.	1/1:0,1:1:3:39,3,0	1/1:0,4:4:12:163,12,0	./.	1/1:0,2:2:6:73,6,0	1/1:0,1:1:3:42,3,0	1/1:0,2:2:6:69,6,0	./.	./.	1/1:0,3:3:9:131,9,0	./.	1/1:0,2:2:6:71,6,0	1/1:0,4:4:12:138,12,0	1/1:0,2:2:6:84,6,0	1/1:0,1:1:3:23,3,0	1/1:0,2:2:6:72,6,0	./.	1/1:0,1:1:3:39,3,0	1/1:0,1:1:3:45,3,0	1/1:0,3:3:9:94,9,0	1/1:0,2:2:6:51,6,0	./.	1/1:0,2:2:6:88,6,0	1/1:0,3:3:9:89,9,0	1/1:0,3:3:9:123,9,0	./.	1/1:0,1:1:3:45,3,0	1/1:0,3:3:9:118,9,0	./.	1/1:0,3:3:9:94,9,0	1/1:0,1:1:3:45,3,0	1/1:0,3:3:9:123,9,0	1/1:0,2:2:6:78,6,0	1/1:0,1:1:3:41,3,0	1/1:0,1:1:3:44,3,0	1/1:0,3:3:9:103,9,0	1/1:0,2:2:6:49,6,0	1/1:0,2:2:6:87,6,0	1/1:0,2:2:6:86,6,0	1/1:0,3:3:9:119,9,0	1/1:0,1:1:3:41,3,0	./.	./.	1/1:0,2:2:6:83,6,0	1/1:0,2:2:6:87,6,0	./.	./.	./.	./.	1/1:0,1:1:3:42,3,0	1/1:0,2:2:6:89,6,0	./.	1/1:0,2:2:6:80,6,0	1/1:0,1:1:3:43,3,0	./.	1/1:0,1:1:3:44,3,0	1/1:0,2:2:6:75,6,0	./.	./.	1/1:0,2:2:6:84,6,0	1/1:0,2:2:6:76,6,0
scaffold_22	26812	.	T	G	43.37	.	AC=1;AF=7.463e-03;AN=134;BaseQRankSum=1.738;ClippingRankSum=0.907;DP=159;FS=0.000;InbreedingCoeff=-0.1184;MLEAC=1;MLEAF=7.463e-03;MQ=60.00;MQ0=0;MQRankSum=-1.229;QD=14.46;ReadPosRankSum=1.721;SOR=0.577	GT:AD:DP:GQ:PL	0/0:2,0:2:6:0,6,76	0/0:1,0:1:3:0,3,43	./.	./.	0/0:4,0:4:12:0,12,100	0/0:2,0:2:6:0,6,79	0/0:4,0:4:12:0,12,166	./.	./.	0/0:1,0:1:3:0,3,46	0/0:1,0:1:3:0,3,45	0/0:1,0:1:3:0,3,40	./.	0/0:1,0:1:3:0,3,46	0/0:1,0:1:3:0,3,43	0/0:5,0:5:15:0,15,219	./.	0/0:5,0:5:15:0,15,211	0/0:1,0:1:3:0,3,46	./.	0/0:1,0:1:3:0,3,45	0/0:2,0:2:6:0,6,90	0/0:3,0:3:9:0,9,130	0/0:1,0:1:3:0,3,36	0/0:2,0:2:6:0,6,91	./.	0/1:1,2:3:32:81,0,32	./.	0/0:1,0:1:3:0,3,45	0/0:3,0:3:9:0,9,119	0/0:4,0:4:12:0,12,150	0/0:1,0:1:3:0,3,46	0/0:1,0:1:3:0,3,44	./.	0/0:2,0:2:6:0,6,87	0/0:1,0:1:3:0,3,45	0/0:2,0:2:6:0,6,49	0/0:2,0:2:6:0,6,87	./.	./.	0/0:1,0:1:3:0,3,35	0/0:2,0:2:6:0,6,78	0/0:3,0:3:9:0,9,124	./.	0/0:3,0:3:9:0,9,133	./.	./.	0/0:1,0:1:3:0,3,40	./.	0/0:3,0:3:9:0,9,130	0/0:2,0:2:6:0,6,49	0/0:3,0:3:9:0,9,134	0/0:1,0:1:3:0,3,46	0/0:1,0:1:3:0,3,39	0/0:1,0:1:3:0,3,41	./.	0/0:1,0:1:3:0,3,45	./.	0/0:1,0:1:3:0,3,44	./.	0/0:2,0:2:6:0,6,83	0/0:5,0:5:15:0,15,206	0/0:4,0:4:12:0,12,160	0/0:1,0:1:3:0,3,10	0/0:4,0:4:12:0,12,169	0/0:2,0:2:6:0,6,49	0/0:4,0:4:12:0,12,158	0/0:1,0:1:3:0,3,40	./.	0/0:3,0:3:9:0,9,117	0/0:3,0:3:9:0,9,119	0/0:3,0:3:9:0,9,129	0/0:2,0:2:6:0,6,91	./.	./.	0/0:2,0:2:6:0,6,86	0/0:1,0:1:3:0,3,46	./.	0/0:2,0:2:6:0,6,79	0/0:4,0:4:12:0,12,170	0/0:1,0:1:3:0,3,42	0/0:2,0:2:6:0,6,49	0/0:1,0:1:3:0,3,40	0/0:2,0:2:6:0,6,70	0/0:2,0:2:6:0,6,79	0/0:3,0:3:9:0,9,116	0/0:2,0:2:6:0,6,80	0/0:1,0:1:3:0,3,44	0/0:4,0:4:12:0,12,176	0/0:3,0:3:9:0,9,123
scaffold_22	26882	.	ACTC	A	21.53	LowQual	AC=3;AF=0.023;AN=130;BaseQRankSum=1.149;ClippingRankSum=-0.437;DP=142;FS=0.000;InbreedingCoeff=-0.0661;MLEAC=2;MLEAF=0.015;MQ=60.00;MQ0=0;MQRankSum=-0.193;QD=7.18;ReadPosRankSum=-1.589;SOR=2.247	GT:AD:DP:GQ:PL	0/0:2,0:2:6:0,6,87	0/0:1,0:1:3:0,3,45	0/0:2,0:2:6:0,6,90	0/0:1,0:1:3:0,3,45	0/0:2,0:2:6:0,6,90	0/0:4,0:4:12:0,12,209	0/0:3,0:3:9:0,9,164	./.	./.	0/0:2,0:2:6:0,6,87	./.	0/0:2,0:2:6:0,6,118	0/0:1,0:1:3:0,3,45	0/0:1,0:1:3:0,3,59	0/0:3,0:3:9:0,9,135	0/0:2,0:2:6:0,6,82	1/1:0,1:1:3:45,3,0	0/0:4,0:4:12:0,12,169	0/0:1,0:1:3:0,3,45	0/0:1,0:1:3:0,3,45	0/0:2,0:2:6:0,6,90	./.	0/0:1,0:1:3:0,3,45	0/0:1,0:1:3:0,3,59	0/0:1,0:1:3:0,3,45	0/0:1,0:1:3:0,3,45	./.	0/0:2,0:2:6:0,6,90	./.	0/0:2,0:2:6:0,6,104	./.	0/0:2,0:2:6:0,6,90	0/0:1,0:1:3:0,3,45	0/0:2,0:2:6:0,6,90	0/0:2,0:2:6:0,6,104	0/0:2,0:2:6:0,6,90	./.	0/0:2,0:2:6:0,6,90	./.	0/0:3,0:3:9:0,9,135	0/0:2,0:2:6:0,6,90	0/0:2,0:2:6:0,6,90	0/0:2,0:2:6:0,6,119	./.	0/0:1,0:1:3:0,3,45	./.	0/0:3,0:3:9:0,9,135	./.	./.	./.	./.	0/0:1,0:1:3:0,3,45	0/0:3,0:3:9:0,9,135	0/0:1,0:1:3:0,3,45	0/0:1,0:1:3:0,3,45	0/0:1,0:1:3:0,3,45	0/0:1,0:1:3:0,3,45	./.	0/0:1,0:1:3:0,3,45	./.	0/0:3,0:3:9:0,9,149	0/0:4,0:4:12:0,12,222	0/0:1,0:1:3:0,3,45	0/0:4,0:4:12:0,12,180	./.	0/0:1,0:1:3:0,3,59	0/0:3,0:3:9:0,9,178	0/0:1,0:1:3:0,3,59	0/0:2,0:2:6:0,6,90	0/0:4,0:4:12:0,12,206	./.	0/0:3,0:3:9:0,9,149	0/0:2,0:2:6:0,6,90	0/0:1,0:1:3:0,3,45	./.	./.	./.	0/0:1,0:1:3:0,3,45	0/0:1,0:1:3:0,3,45	./.	./.	0/0:1,0:1:3:0,3,45	0/1:1,1:2:39:39,0,53	0/0:2,0:2:6:0,6,90	0/0:2,0:2:6:0,6,104	0/0:3,0:3:9:0,9,149	0/0:1,0:1:3:0,3,45	0/0:1,0:1:3:0,3,45	./.	0/0:2,0:2:6:0,6,87
scaffold_22	27806	.	G	T	136.95	.	AC=8;AF=0.066;AN=122;BaseQRankSum=-0.067;ClippingRankSum=1.087;DP=127;FS=0.000;InbreedingCoeff=0.0450;MLEAC=7;MLEAF=0.057;MQ=60.00;MQ0=0;MQRankSum=-0.468;QD=17.12;ReadPosRankSum=-1.342;SOR=0.465	GT:AD:DP:GQ:PL	0/0:2,0:2:6:0,6,77	1/1:0,1:1:3:45,3,0	0/0:1,0:1:3:0,3,35	0/0:4,0:4:12:0,12,159	0/0:1,0:1:3:0,3,40	./.	0/0:2,0:2:6:0,6,87	./.	./.	0/0:1,0:1:3:0,3,39	0/0:2,0:2:6:0,6,88	0/0:4,0:4:12:0,12,159	0/0:1,0:1:3:0,3,40	./.	0/0:1,0:1:3:0,3,37	0/0:2,0:2:6:0,6,90	./.	0/0:5,0:5:15:0,15,161	0/0:1,0:1:3:0,3,40	./.	0/0:2,0:2:6:0,6,50	0/0:2,0:2:6:0,6,73	./.	0/0:1,0:1:3:0,3,39	0/0:1,0:1:3:0,3,38	./.	./.	./.	0/0:1,0:1:3:0,3,40	0/0:3,0:3:9:0,9,119	0/0:2,0:2:6:0,6,88	0/0:1,0:1:3:0,3,40	./.	0/0:1,0:1:3:0,3,44	1/1:0,1:1:3:37,3,0	0/1:1,2:3:31:73,0,31	./.	./.	0/0:1,0:1:3:0,3,39	0/0:4,0:4:12:0,12,159	0/0:2,0:2:6:0,6,67	0/0:2,0:2:6:0,6,85	0/0:2,0:2:6:0,6,86	0/0:1,0:1:3:0,3,39	0/0:4,0:4:12:0,12,167	./.	0/0:2,0:2:6:0,6,83	0/0:1,0:1:3:0,3,43	./.	0/0:1,0:1:3:0,3,41	./.	0/0:1,0:1:3:0,3,32	0/0:1,0:1:3:0,3,45	./.	./.	./.	./.	0/0:1,0:1:3:0,3,45	0/0:1,0:1:3:0,3,38	0/0:4,0:4:12:0,12,131	0/0:6,0:6:18:0,18,198	0/0:3,0:3:9:0,9,88	0/0:3,0:3:9:0,9,113	0/0:1,0:1:3:0,3,39	0/0:3,0:3:9:0,9,114	0/0:1,0:1:3:0,3,38	0/0:1,0:1:3:0,3,45	./.	0/0:3,0:3:9:0,9,119	./.	./.	0/0:3,0:3:9:0,9,128	0/0:2,0:2:6:0,6,90	./.	0/0:1,0:1:3:0,3,25	./.	0/0:2,0:2:6:0,6,69	0/0:2,0:2:6:0,6,80	0/0:1,0:1:3:0,3,45	0/0:1,0:1:3:0,3,35	1/1:0,1:1:3:39,3,0	0/0:3,0:3:9:0,9,94	0/1:1,1:2:32:32,0,37	./.	0/0:2,0:2:6:0,6,87	0/0:3,0:3:9:0,9,123	./.	./.	0/0:1,0:1:3:0,3,42	./.
scaffold_22	28390	.	G	A	34.74	.	AC=2;AF=0.014;AN=142;BaseQRankSum=-0.009;ClippingRankSum=0.009;DP=139;FS=0.000;InbreedingCoeff=-0.0481;MLEAC=1;MLEAF=7.042e-03;MQ=60.00;MQ0=0;MQRankSum=-1.692;QD=17.37;ReadPosRankSum=0.324;SOR=2.245	GT:AD:DP:GQ:PL	0/0:2,0:2:6:0,6,78	1/1:0,2:2:6:78,6,0	0/0:4,0:4:12:0,12,165	0/0:1,0:1:3:0,3,37	0/0:1,0:1:3:0,3,45	0/0:1,0:1:3:0,3,44	./.	./.	0/0:1,0:1:3:0,3,42	./.	0/0:1,0:1:3:0,3,38	0/0:2,0:2:6:0,6,86	0/0:1,0:1:3:0,3,45	0/0:1,0:1:3:0,3,41	0/0:2,0:2:6:0,6,84	0/0:2,0:2:6:0,6,88	0/0:1,0:1:3:0,3,45	0/0:3,0:3:9:0,9,130	0/0:1,0:1:3:0,3,39	0/0:1,0:1:3:0,3,45	0/0:3,0:3:9:0,9,131	0/0:2,0:2:6:0,6,81	0/0:1,0:1:3:0,3,42	0/0:1,0:1:3:0,3,40	0/0:4,0:4:12:0,12,171	0/0:1,0:1:3:0,3,46	0/0:1,0:1:3:0,3,43	0/0:1,0:1:3:0,3,41	0/0:3,0:3:9:0,9,133	0/0:3,0:3:9:0,9,128	0/0:2,0:2:6:0,6,80	0/0:4,0:4:12:0,12,162	./.	0/0:2,0:2:6:0,6,88	./.	./.	0/0:1,0:1:3:0,3,46	0/0:1,0:1:3:0,3,44	0/0:2,0:2:6:0,6,87	./.	0/0:1,0:1:3:0,3,46	0/0:2,0:2:6:0,6,79	0/0:5,0:5:15:0,15,211	./.	./.	./.	0/0:1,0:1:3:0,3,46	0/0:1,0:1:3:0,3,45	0/0:2,0:2:6:0,6,71	0/0:2,0:2:6:0,6,82	0/0:1,0:1:3:0,3,46	0/0:1,0:1:3:0,3,42	0/0:2,0:2:6:0,6,90	0/0:1,0:1:3:0,3,40	0/0:1,0:1:3:0,3,41	0/0:1,0:1:3:0,3,46	0/0:3,0:3:9:0,9,131	0/0:2,0:2:6:0,6,70	0/0:1,0:1:3:0,3,45	./.	./.	0/0:2,0:2:6:0,6,91	0/0:2,0:2:6:0,6,88	0/0:1,0:1:3:0,3,36	0/0:2,0:2:6:0,6,87	./.	0/0:1,0:1:3:0,3,34	0/0:2,0:2:6:0,6,90	./.	0/0:3,0:3:9:0,9,94	0/0:3,0:3:9:0,9,131	0/0:4,0:4:12:0,12,174	0/0:1,0:1:3:0,3,44	./.	0/0:2,0:2:6:0,6,91	0/0:2,0:2:6:0,6,78	0/0:4,0:4:12:0,12,177	0/0:3,0:3:9:0,9,120	./.	./.	./.	0/0:1,0:1:3:0,3,36	0/0:3,0:3:9:0,9,130	0/0:1,0:1:3:0,3,46	0/0:3,0:3:9:0,9,137	0/0:2,0:2:6:0,6,88	./.	0/0:1,0:1:3:0,3,44	0/0:2,0:2:6:0,6,90	0/0:2,0:2:6:0,6,80
scaffold_22	28851	.	G	GA	1674.49	.	AC=81;AF=0.988;AN=82;BaseQRankSum=-1.205;ClippingRankSum=0.678;DP=57;FS=0.000;InbreedingCoeff=-0.1878;MLEAC=81;MLEAF=0.988;MQ=60.00;MQ0=0;MQRankSum=1.506;QD=33.49;ReadPosRankSum=0.151;SOR=2.635	GT:AD:DP:GQ:PL	1/1:0,1:1:3:34,3,0	./.	./.	./.	1/1:0,1:1:6:66,6,0	1/1:.:.:3:32,3,0	1/1:0,1:1:3:34,3,0	1/1:0,1:1:3:34,3,0	./.	./.	./.	./.	./.	./.	1/1:0,1:1:3:34,3,0	1/1:0,1:1:3:34,3,0	1/1:0,1:1:3:34,3,0	./.	./.	./.	1/1:0,1:1:3:34,3,0	1/1:0,1:1:3:34,3,0	1/1:0,2:2:6:69,6,0	1/1:0,2:2:6:69,6,0	1/1:0,1:1:3:34,3,0	./.	./.	1/1:0,1:1:3:34,3,0	./.	1/1:0,1:1:3:34,3,0	1/1:0,1:1:3:34,3,0	1/1:0,2:2:6:69,6,0	./.	./.	./.	./.	1/1:0,1:1:3:34,3,0	./.	./.	./.	1/1:0,1:1:3:34,3,0	./.	1/1:0,1:1:3:34,3,0	1/1:0,1:1:3:34,3,0	./.	./.	./.	1/1:0,1:1:3:31,3,0	./.	1/1:0,1:1:3:34,3,0	./.	1/1:0,1:1:3:29,3,0	0/1:1,1:2:28:28,0,28	./.	./.	./.	1/1:0,2:2:6:69,6,0	./.	1/1:0,1:1:3:34,3,0	./.	1/1:0,1:1:3:34,3,0	./.	1/1:0,1:1:3:34,3,0	./.	1/1:0,2:2:6:69,6,0	1/1:0,1:1:3:34,3,0	./.	1/1:0,1:1:3:34,3,0	./.	./.	1/1:0,1:1:3:34,3,0	./.	1/1:.:.:3:32,3,0	./.	./.	./.	./.	1/1:0,3:3:9:103,9,0	1/1:.:.:3:33,3,0	./.	./.	1/1:0,1:1:6:68,6,0	1/1:0,1:1:3:34,3,0	./.	1/1:0,2:2:6:67,6,0	1/1:0,1:1:3:34,3,0	./.	1/1:.:.:3:33,3,0	./.	./.
scaffold_22	29508	.	A	T	2237.07	.	AC=71;AF=0.724;AN=98;BaseQRankSum=-0.032;ClippingRankSum=0.709;DP=91;FS=9.442;InbreedingCoeff=0.1101;MLEAC=69;MLEAF=0.704;MQ=60.00;MQ0=0;MQRankSum=0.468;QD=30.23;ReadPosRankSum=0.682;SOR=1.426	GT:AD:DP:GQ:PL	1/1:0,2:2:6:89,6,0	./.	./.	./.	./.	1/1:0,1:1:3:40,3,0	./.	./.	./.	0/0:1,0:1:3:0,3,41	1/1:0,1:1:3:40,3,0	./.	1/1:0,2:2:6:89,6,0	0/0:1,0:1:3:0,3,36	1/1:0,2:2:6:83,6,0	1/1:0,1:1:3:41,3,0	0/1:1,1:2:36:36,0,39	./.	./.	./.	1/1:0,3:3:9:121,9,0	./.	0/0:3,0:3:9:0,9,122	1/1:0,1:1:3:28,3,0	./.	./.	0/1:1,1:2:23:23,0,38	0/0:2,0:2:6:0,6,90	./.	1/1:0,1:1:3:45,3,0	0/0:2,0:2:6:0,6,89	0/1:2,5:7:48:198,0,48	./.	1/1:0,1:1:3:40,3,0	./.	./.	1/1:0,1:1:3:44,3,0	0/1:1,1:2:32:32,0,36	./.	./.	1/1:0,2:2:6:79,6,0	0/0:2,0:2:6:0,6,49	0/1:1,1:2:39:39,0,39	1/1:0,1:1:3:44,3,0	1/1:0,2:2:6:89,6,0	./.	1/1:0,1:1:3:34,3,0	./.	1/1:0,1:1:3:35,3,0	1/1:0,2:2:6:87,6,0	./.	0/0:1,0:1:3:0,3,46	1/1:0,3:3:9:130,9,0	0/1:1,1:2:39:39,0,39	1/1:0,2:2:6:84,6,0	0/0:2,0:2:6:0,6,81	1/1:0,1:1:3:45,3,0	1/1:0,1:1:3:33,3,0	./.	1/1:0,1:1:3:10,3,0	1/1:0,1:1:3:43,3,0	1/1:0,1:1:3:44,3,0	./.	./.	./.	./.	./.	./.	./.	1/1:0,1:1:3:41,3,0	./.	1/1:0,2:2:6:79,6,0	./.	./.	0/0:1,0:1:3:0,3,45	./.	1/1:0,2:2:6:81,6,0	./.	0/1:1,1:2:27:39,0,27	1/1:0,2:2:6:83,6,0	./.	0/1:2,2:4:37:37,0,79	1/1:0,1:1:3:43,3,0	./.	./.	1/1:0,2:2:6:90,6,0	1/1:0,2:2:6:85,6,0	./.	./.	0/1:1,1:2:34:36,0,34
scaffold_22	29736	.	G	A	246.73	.	AC=11;AF=0.087;AN=126;BaseQRankSum=0.871;ClippingRankSum=0.711;DP=144;FS=0.000;InbreedingCoeff=0.1158;MLEAC=10;MLEAF=0.079;MQ=60.00;MQ0=0;MQRankSum=0.222;QD=20.56;ReadPosRankSum=-0.098;SOR=0.807	GT:AD:DP:GQ:PL	0/0:1,0:1:3:0,3,44	0/0:1,0:1:3:0,3,36	0/0:5,0:5:15:0,15,177	./.	0/0:1,0:1:3:0,3,45	0/0:2,0:2:6:0,6,49	0/0:5,0:5:15:0,15,185	./.	./.	0/0:2,0:2:6:0,6,84	./.	0/0:3,0:3:9:0,9,132	0/0:1,0:1:3:0,3,42	./.	1/1:0,1:1:3:39,3,0	0/0:1,0:1:3:0,3,42	0/0:3,0:3:9:0,9,125	0/0:1,0:1:3:0,3,41	0/0:2,0:2:6:0,6,84	./.	0/0:1,0:1:3:0,3,40	0/0:2,0:2:6:0,6,74	./.	./.	0/1:1,1:2:37:39,0,37	0/0:2,0:2:6:0,6,71	0/0:1,0:1:3:0,3,38	0/0:3,0:3:9:0,9,127	./.	./.	0/0:3,0:3:9:0,9,91	0/0:4,0:4:12:0,12,164	./.	0/1:1,1:2:35:35,0,40	0/0:1,0:1:3:0,3,44	0/0:1,0:1:3:0,3,41	0/0:1,0:1:3:0,3,46	0/0:2,0:2:6:0,6,81	0/0:2,0:2:6:0,6,91	0/0:1,0:1:3:0,3,41	1/1:0,3:3:9:131,9,0	1/1:0,1:1:3:45,3,0	0/0:2,0:2:6:0,6,85	./.	0/0:2,0:2:6:0,6,53	./.	0/0:1,0:1:3:0,3,39	0/0:2,0:2:6:0,6,74	0/0:1,0:1:3:0,3,40	0/0:1,0:1:3:0,3,45	./.	0/0:3,0:3:9:0,9,133	./.	./.	./.	./.	./.	0/0:1,0:1:3:0,3,40	0/0:1,0:1:3:0,3,38	0/0:4,0:4:12:0,12,161	./.	0/0:2,0:2:6:0,6,53	0/0:1,0:1:3:0,3,45	1/1:0,1:1:3:39,3,0	0/0:2,0:2:6:0,6,84	0/0:1,0:1:3:0,3,39	0/0:4,0:4:12:0,12,132	0/0:2,0:2:6:0,6,49	0/0:2,0:2:6:0,6,84	./.	0/0:3,0:3:9:0,9,120	0/0:5,0:5:15:0,15,201	0/0:3,0:3:9:0,9,123	0/0:1,0:1:3:0,3,46	0/0:4,0:4:12:0,12,99	0/0:3,0:3:9:0,9,128	0/0:3,0:3:9:0,9,127	./.	0/0:3,0:3:9:0,9,131	0/0:3,0:3:9:0,9,128	./.	0/0:3,0:3:9:0,9,91	0/0:3,0:3:9:0,9,117	0/1:1,1:2:34:34,0,36	0/0:1,0:1:3:0,3,46	./.	0/0:3,0:3:9:0,9,123	./.	./.	./.
scaffold_22	30078	.	CAG	C	39.59	.	AC=2;AF=0.019;AN=108;BaseQRankSum=-2.364;ClippingRankSum=0.759;DP=96;FS=0.000;InbreedingCoeff=-0.0550;MLEAC=1;MLEAF=9.259e-03;MQ=60.00;MQ0=0;MQRankSum=-0.215;QD=19.79;ReadPosRankSum=0.304;SOR=0.451	GT:AD:DP:GQ:PL	0/0:1,0:1:3:0,3,49	./.	./.	./.	1/1:0,2:2:6:90,6,0	./.	0/0:1,0:1:3:0,3,45	./.	./.	0/0:2,0:2:6:0,6,99	0/0:1,0:1:3:0,3,49	0/0:1,0:1:3:0,3,45	./.	./.	0/0:1,0:1:3:0,3,49	0/0:2,0:2:6:0,6,99	0/0:1,0:1:3:0,3,45	0/0:2,0:2:6:0,6,99	./.	0/0:1,0:1:3:0,3,49	0/0:1,0:1:3:0,3,49	./.	0/0:1,0:1:3:0,3,49	0/0:2,0:2:6:0,6,99	0/0:1,0:1:3:0,3,45	0/0:2,0:2:6:0,6,99	./.	0/0:2,0:2:6:0,6,94	./.	./.	0/0:2,0:2:6:0,6,99	0/0:1,0:1:3:0,3,45	0/0:1,0:1:3:0,3,49	./.	./.	./.	0/0:1,0:1:3:0,3,49	0/0:3,0:3:9:0,9,148	0/0:3,0:3:9:0,9,139	0/0:4,0:4:12:0,12,193	0/0:2,0:2:6:0,6,99	0/0:2,0:2:6:0,6,94	0/0:4,0:4:12:0,12,198	./.	0/0:2,0:2:6:0,6,99	./.	./.	0/0:1,0:1:3:0,3,45	0/0:3,0:3:9:0,9,144	./.	./.	0/0:1,0:1:3:0,3,49	0/0:1,0:1:3:0,3,47	0/0:2,0:2:6:0,6,99	./.	0/0:2,0:2:6:0,6,94	0/0:1,0:1:3:0,3,49	./.	./.	0/0:1,0:1:3:0,3,45	./.	0/0:1,0:1:3:0,3,45	0/0:1,0:1:3:0,3,44	0/0:1,0:1:3:0,3,49	0/0:3,0:3:9:0,9,135	0/0:2,0:2:6:0,6,90	./.	./.	0/0:1,0:1:3:0,3,49	./.	./.	0/0:4,0:4:12:0,12,180	0/0:1,0:1:3:0,3,45	./.	0/0:1,0:1:3:0,3,45	./.	0/0:1,0:1:3:0,3,49	./.	0/0:1,0:1:3:0,3,49	0/0:2,0:2:6:0,6,99	./.	0/0:1,0:1:3:0,3,45	0/0:1,0:1:3:0,3,45	./.	0/0:1,0:1:3:0,3,49	0/0:1,0:1:3:0,3,45	0/0:1,0:1:3:0,3,49	./.	0/0:1,0:1:3:0,3,45	./.
scaffold_22	30565	.	C	T	105.01	.	AC=5;AF=0.039;AN=128;BaseQRankSum=-2.024;ClippingRankSum=0.729;DP=146;FS=0.000;InbreedingCoeff=0.0477;MLEAC=4;MLEAF=0.031;MQ=60.00;MQ0=0;MQRankSum=1.897;QD=17.50;ReadPosRankSum=0.671;SOR=3.115	GT:AD:DP:GQ:PL	0/0:4,0:4:12:0,12,129	0/0:2,0:2:6:0,6,90	0/0:1,0:1:3:0,3,40	0/0:2,0:2:6:0,6,82	0/0:3,0:3:9:0,9,89	./.	0/0:5,0:5:15:0,15,215	./.	./.	0/0:1,0:1:3:0,3,37	./.	0/0:1,0:1:3:0,3,44	./.	./.	0/0:6,0:6:18:0,18,214	./.	0/1:1,1:2:31:31,0,34	0/0:1,0:1:3:0,3,32	./.	0/0:1,0:1:3:0,3,37	0/0:1,0:1:3:0,3,45	./.	./.	0/0:1,0:1:3:0,3,41	./.	0/0:2,0:2:6:0,6,78	1/1:0,2:2:6:75,6,0	0/0:2,0:2:6:0,6,90	0/0:1,0:1:3:0,3,45	0/0:1,0:1:3:0,3,35	0/0:3,0:3:9:0,9,110	0/0:5,0:5:15:0,15,193	./.	0/0:4,0:4:12:0,12,167	0/0:3,0:3:9:0,9,132	0/0:3,0:3:9:0,9,124	0/0:1,0:1:3:0,3,45	0/0:4,0:4:12:0,12,167	0/0:2,0:2:6:0,6,80	0/0:1,0:1:3:0,3,45	0/0:2,0:2:6:0,6,82	0/0:2,0:2:6:0,6,79	0/0:4,0:4:12:0,12,168	./.	0/0:1,0:1:3:0,3,40	./.	./.	./.	0/0:1,0:1:3:0,3,44	0/0:1,0:1:3:0,3,39	0/0:2,0:2:6:0,6,49	./.	0/0:2,0:2:6:0,6,85	0/0:1,0:1:3:0,3,37	./.	0/0:2,0:2:6:0,6,86	0/0:3,0:3:9:0,9,130	0/0:1,0:1:3:0,3,29	./.	./.	0/0:2,0:2:6:0,6,90	0/0:6,0:6:18:0,18,215	./.	0/0:1,0:1:3:0,3,45	0/0:2,0:2:6:0,6,84	0/0:2,0:2:6:0,6,90	./.	0/0:2,0:2:6:0,6,74	0/0:3,0:3:9:0,9,130	./.	./.	0/0:1,0:1:3:0,3,45	0/0:2,0:2:6:0,6,87	0/0:1,0:1:3:0,3,41	0/0:2,0:2:6:0,6,87	0/0:3,0:3:9:0,9,110	0/0:1,0:1:3:0,3,39	0/0:2,0:2:6:0,6,77	0/0:2,0:2:6:0,6,80	0/0:1,0:1:3:0,3,44	./.	0/0:2,0:2:6:0,6,71	1/1:0,2:2:6:73,6,0	0/0:3,0:3:9:0,9,126	./.	0/0:2,0:2:6:0,6,90	0/0:2,0:2:6:0,6,90	0/0:2,0:2:6:0,6,85	0/0:1,0:1:3:0,3,45	0/0:2,0:2:6:0,6,81
scaffold_22	30751	.	C	T	26.92	LowQual	AC=1;AF=7.937e-03;AN=126;BaseQRankSum=-1.022;ClippingRankSum=0.625;DP=135;FS=0.000;InbreedingCoeff=-0.1290;MLEAC=1;MLEAF=7.937e-03;MQ=59.91;MQ0=0;MQRankSum=0.664;QD=6.73;ReadPosRankSum=-1.150;SOR=0.601	GT:AD:DP:GQ:PL	0/0:1,0:1:3:0,3,44	./.	./.	0/0:2,0:2:6:0,6,83	0/0:3,0:3:9:0,9,94	./.	0/0:4,0:4:12:0,12,156	0/0:1,0:1:3:0,3,10	./.	./.	0/0:1,0:1:3:0,3,45	0/0:3,0:3:9:0,9,111	./.	0/0:3,0:3:9:0,9,127	0/0:2,0:2:6:0,6,90	0/0:2,0:2:6:0,6,86	0/0:1,0:1:3:0,3,45	0/0:2,0:2:6:0,6,82	./.	0/0:1,0:1:3:0,3,42	0/0:1,0:1:3:0,3,42	0/0:2,0:2:6:0,6,49	0/0:1,0:1:3:0,3,45	./.	./.	./.	./.	0/0:2,0:2:6:0,6,51	0/0:1,0:1:3:0,3,44	0/0:1,0:1:3:0,3,40	0/0:3,0:3:9:0,9,120	0/0:3,0:3:9:0,9,115	0/0:1,0:1:3:0,3,45	0/0:3,0:3:9:0,9,130	0/0:1,0:1:3:0,3,40	./.	0/0:2,0:2:6:0,6,87	./.	0/0:1,0:1:3:0,3,44	./.	0/0:2,0:2:6:0,6,87	0/0:4,0:4:12:0,12,170	./.	./.	0/0:1,0:1:3:0,3,40	./.	./.	0/0:2,0:2:6:0,6,75	0/0:2,0:2:6:0,6,85	0/0:1,0:1:3:0,3,43	0/0:1,0:1:3:0,3,40	./.	./.	./.	0/0:3,0:3:9:0,9,129	0/0:1,0:1:3:0,3,30	0/0:4,0:4:12:0,12,156	0/0:1,0:1:3:0,3,45	0/0:3,0:3:9:0,9,84	0/0:1,0:1:3:0,3,45	0/0:2,0:2:6:0,6,66	0/0:1,0:1:3:0,3,45	0/0:1,0:1:3:0,3,28	0/0:1,0:1:3:0,3,43	0/0:2,0:2:6:0,6,84	0/0:3,0:3:9:0,9,121	0/0:2,0:2:6:0,6,83	0/0:2,0:2:6:0,6,87	0/0:2,0:2:6:0,6,84	0/0:2,0:2:6:0,6,84	./.	0/0:1,0:1:3:0,3,38	0/0:2,0:2:6:0,6,83	./.	0/0:2,0:2:6:0,6,88	0/0:1,0:1:3:0,3,44	0/0:2,0:2:6:0,6,90	0/0:3,0:3:9:0,9,89	0/0:1,0:1:3:0,3,45	./.	0/0:1,0:1:3:0,3,39	./.	0/1:2,2:4:64:64,0,72	0/0:3,0:3:9:0,9,126	0/0:1,0:1:3:0,3,45	0/0:3,0:3:9:0,9,102	0/0:2,0:2:6:0,6,87	./.	0/0:6,0:6:18:0,18,231	./.
scaffold_22	30999	.	T	C	75.81	.	AC=4;AF=0.031;AN=128;BaseQRankSum=-0.675;ClippingRankSum=0.389;DP=130;FS=0.000;InbreedingCoeff=0.0351;MLEAC=3;MLEAF=0.023;MQ=60.00;MQ0=0;MQRankSum=1.024;QD=25.27;ReadPosRankSum=0.706;SOR=1.091	GT:AD:DP:GQ:PL	0/0:1,0:1:3:0,3,120	0/0:1,0:1:3:0,3,132	0/0:3,0:3:9:0,9,303	0/0:4,0:4:12:0,12,463	0/0:1,0:1:3:0,3,132	0/0:1,0:1:3:0,3,126	./.	./.	0/0:1,0:1:3:0,3,133	./.	0/0:2,0:2:6:0,6,247	./.	0/0:1,0:1:3:0,3,132	./.	0/0:1,0:1:3:0,3,86	0/0:2,0:2:6:0,6,232	./.	0/0:3,0:3:9:0,9,383	0/0:1,0:1:3:0,3,106	./.	0/0:3,0:3:9:0,9,345	./.	0/0:1,0:1:3:0,3,133	./.	0/0:1,0:1:3:0,3,134	0/0:1,0:1:3:0,3,59	1/1:0,1:1:3:45,3,0	./.	./.	0/0:1,0:1:3:0,3,129	0/0:1,0:1:3:0,3,129	./.	./.	0/0:1,0:1:6:0,6,178	0/0:1,0:1:3:0,3,95	0/0:2,0:2:6:0,6,256	0/0:2,0:2:6:0,6,246	0/0:4,0:4:12:0,12,463	0/0:3,0:3:9:0,9,317	0/0:7,0:7:21:0,21,814	./.	0/0:2,0:2:6:0,6,264	./.	0/0:1,0:1:3:0,3,132	0/0:3,0:3:9:0,9,380	0/0:1,0:1:3:0,3,134	0/0:1,0:1:3:0,3,123	0/0:3,0:3:9:0,9,386	0/0:2,0:2:6:0,6,259	0/0:.:.:3:0,3,44	./.	0/0:1,0:1:3:0,3,134	0/0:3,0:3:9:0,9,396	0/0:2,0:2:6:0,6,247	./.	0/0:1,0:1:3:0,3,133	0/0:1,0:1:3:0,3,131	0/0:1,0:1:3:0,3,86	0/0:2,0:2:6:0,6,253	0/0:1,0:1:3:0,3,127	0/0:5,0:5:15:0,15,559	0/0:2,0:2:6:0,6,225	0/0:5,0:5:15:0,15,633	0/0:3,0:3:9:0,9,290	0/0:2,0:2:6:0,6,227	./.	./.	0/0:2,0:2:6:0,6,157	0/0:1,0:1:6:0,6,173	./.	./.	0/0:2,0:2:6:0,6,196	0/0:3,0:3:9:0,9,354	0/0:2,0:2:6:0,6,258	./.	0/0:6,0:6:18:0,18,665	0/0:3,0:3:9:0,9,378	0/0:1,0:1:3:0,3,113	0/0:1,0:1:3:0,3,78	./.	0/0:1,0:1:3:0,3,127	0/0:1,0:1:3:0,3,77	1/1:0,2:2:6:90,6,0	0/0:3,0:3:9:0,9,321	0/0:2,0:2:6:0,6,257	0/0:2,0:2:6:0,6,249	./.	./.	./.	0/0:2,0:2:6:0,6,263
scaffold_22	31000	.	G	T	75.81	.	AC=4;AF=0.031;AN=128;BaseQRankSum=-0.683;ClippingRankSum=-0.699;DP=127;FS=0.000;InbreedingCoeff=0.0351;MLEAC=3;MLEAF=0.023;MQ=60.00;MQ0=0;MQRankSum=-0.618;QD=25.27;ReadPosRankSum=0.553;SOR=1.097	GT:AD:DP:GQ:PL	0/0:1,0:1:3:0,3,120	0/0:1,0:1:3:0,3,132	0/0:2,0:2:9:0,9,303	0/0:4,0:4:12:0,12,463	0/0:1,0:1:3:0,3,132	0/0:1,0:1:3:0,3,126	./.	./.	0/0:1,0:1:3:0,3,133	./.	0/0:2,0:2:6:0,6,247	./.	0/0:1,0:1:3:0,3,132	./.	0/0:1,0:1:3:0,3,86	0/0:2,0:2:6:0,6,232	./.	0/0:3,0:3:9:0,9,383	0/0:1,0:1:3:0,3,106	./.	0/0:3,0:3:9:0,9,345	./.	0/0:1,0:1:3:0,3,133	./.	0/0:1,0:1:3:0,3,134	0/0:1,0:1:3:0,3,59	1/1:0,1:1:3:45,3,0	./.	./.	0/0:1,0:1:3:0,3,129	0/0:1,0:1:3:0,3,129	./.	./.	0/0:1,0:1:6:0,6,178	0/0:1,0:1:3:0,3,95	0/0:2,0:2:6:0,6,256	0/0:2,0:2:6:0,6,246	0/0:4,0:4:12:0,12,463	0/0:3,0:3:9:0,9,317	0/0:7,0:7:21:0,21,814	./.	0/0:2,0:2:6:0,6,264	./.	0/0:1,0:1:3:0,3,132	0/0:3,0:3:9:0,9,380	0/0:1,0:1:3:0,3,134	0/0:1,0:1:3:0,3,123	0/0:3,0:3:9:0,9,386	0/0:2,0:2:6:0,6,259	0/0:.:.:3:0,3,44	./.	0/0:1,0:1:3:0,3,134	0/0:3,0:3:9:0,9,396	0/0:2,0:2:6:0,6,247	./.	0/0:1,0:1:3:0,3,133	0/0:1,0:1:3:0,3,131	0/0:1,0:1:3:0,3,86	0/0:2,0:2:6:0,6,253	0/0:1,0:1:3:0,3,127	0/0:4,0:4:15:0,15,559	0/0:2,0:2:6:0,6,225	0/0:5,0:5:15:0,15,633	0/0:3,0:3:9:0,9,290	0/0:2,0:2:6:0,6,227	./.	./.	0/0:1,0:1:6:0,6,157	0/0:1,0:1:6:0,6,173	./.	./.	0/0:2,0:2:6:0,6,196	0/0:3,0:3:9:0,9,354	0/0:2,0:2:6:0,6,258	./.	0/0:6,0:6:18:0,18,665	0/0:3,0:3:9:0,9,378	0/0:1,0:1:3:0,3,113	0/0:1,0:1:3:0,3,78	./.	0/0:1,0:1:3:0,3,127	0/0:1,0:1:3:0,3,77	1/1:0,2:2:6:90,6,0	0/0:3,0:3:9:0,9,321	0/0:2,0:2:6:0,6,257	0/0:2,0:2:6:0,6,249	./.	./.	./.	0/0:2,0:2:6:0,6,263
scaffold_22	31011	.	C	T	75.49	.	AC=4;AF=0.031;AN=128;BaseQRankSum=-1.664;ClippingRankSum=0.242;DP=133;FS=0.000;InbreedingCoeff=0.0466;MLEAC=2;MLEAF=0.016;MQ=60.00;MQ0=0;MQRankSum=0.414;QD=25.16;ReadPosRankSum=0.133;SOR=1.094	GT:AD:DP:GQ:PL	0/0:2,0:2:6:0,6,163	0/0:1,0:1:3:0,3,132	0/0:2,0:2:6:0,6,266	0/0:3,0:3:9:0,9,384	0/0:1,0:1:3:0,3,132	0/0:1,0:1:3:0,3,126	./.	./.	0/0:1,0:1:3:0,3,133	./.	0/0:2,0:2:6:0,6,247	./.	0/0:1,0:1:3:0,3,132	./.	0/0:.:.:3:0,3,86	0/0:2,0:2:6:0,6,232	./.	0/0:3,0:3:9:0,9,383	0/0:1,0:1:3:0,3,106	./.	0/0:3,0:3:9:0,9,345	./.	0/0:1,0:1:3:0,3,133	./.	0/0:1,0:1:3:0,3,134	0/0:1,0:1:3:0,3,59	1/1:0,1:1:3:45,3,0	./.	./.	0/0:1,0:1:3:0,3,129	0/0:1,0:1:3:0,3,129	./.	0/0:1,0:1:3:0,3,35	0/0:2,0:2:6:0,6,178	0/0:1,0:1:3:0,3,95	0/0:2,0:2:6:0,6,256	0/0:3,0:3:9:0,9,288	0/0:4,0:4:12:0,12,463	0/0:3,0:3:9:0,9,317	0/0:5,0:5:18:0,18,735	./.	0/0:2,0:2:6:0,6,264	./.	0/0:1,0:1:3:0,3,132	0/0:4,0:4:12:0,12,421	0/0:1,0:1:3:0,3,134	0/0:1,0:1:3:0,3,123	0/0:3,0:3:9:0,9,386	0/0:2,0:2:6:0,6,259	0/0:1,0:1:3:0,3,44	./.	0/0:2,0:2:6:0,6,177	0/0:3,0:3:9:0,9,396	0/0:2,0:2:6:0,6,247	0/0:1,0:1:3:0,3,42	0/0:1,0:1:3:0,3,133	0/0:1,0:1:3:0,3,131	./.	0/0:2,0:2:6:0,6,253	0/0:1,0:1:3:0,3,127	0/0:4,0:4:12:0,12,521	0/0:2,0:2:6:0,6,225	0/0:5,0:5:15:0,15,633	0/0:3,0:3:9:0,9,290	0/0:2,0:2:6:0,6,227	./.	./.	0/0:2,0:2:6:0,6,159	0/0:2,0:2:6:0,6,173	./.	./.	0/0:2,0:2:6:0,6,196	0/0:3,0:3:9:0,9,354	0/0:2,0:2:6:0,6,258	./.	0/0:5,0:5:15:0,15,611	0/0:3,0:3:9:0,9,378	0/0:2,0:2:6:0,6,154	./.	./.	0/0:1,0:1:3:0,3,127	0/0:1,0:1:6:0,6,116	1/1:0,2:2:6:90,6,0	0/0:3,0:3:9:0,9,304	0/0:2,0:2:6:0,6,257	0/0:2,0:2:6:0,6,249	./.	./.	./.	0/0:3,0:3:9:0,9,303
scaffold_22	31944	.	A	T	32.35	.	AC=2;AF=0.017;AN=118;BaseQRankSum=-0.952;ClippingRankSum=0.995;DP=118;FS=0.000;InbreedingCoeff=-0.0228;MLEAC=1;MLEAF=8.475e-03;MQ=59.86;MQ0=0;MQRankSum=-1.679;QD=16.17;ReadPosRankSum=1.637;SOR=0.610	GT:AD:DP:GQ:PL	0/0:2,0:2:6:0,6,84	0/0:1,0:1:3:0,3,45	0/0:2,0:2:6:0,6,76	0/0:4,0:4:12:0,12,174	./.	./.	0/0:1,0:1:3:0,3,39	./.	./.	0/0:1,0:1:3:0,3,44	./.	0/0:1,0:1:3:0,3,45	0/0:1,0:1:3:0,3,45	./.	1/1:0,2:2:6:75,6,0	0/0:1,0:1:3:0,3,41	0/0:4,0:4:12:0,12,169	0/0:2,0:2:6:0,6,84	./.	./.	0/0:3,0:3:9:0,9,129	0/0:1,0:1:3:0,3,45	0/0:2,0:2:6:0,6,82	0/0:1,0:1:3:0,3,37	./.	0/0:1,0:1:3:0,3,38	0/0:2,0:2:6:0,6,77	0/0:1,0:1:3:0,3,39	./.	./.	0/0:5,0:5:15:0,15,202	0/0:3,0:3:9:0,9,129	./.	0/0:2,0:2:6:0,6,82	0/0:1,0:1:3:0,3,45	0/0:1,0:1:3:0,3,36	./.	0/0:3,0:3:9:0,9,130	0/0:2,0:2:6:0,6,87	0/0:3,0:3:9:0,9,127	./.	0/0:2,0:2:6:0,6,76	0/0:1,0:1:3:0,3,31	./.	0/0:1,0:1:3:0,3,45	./.	0/0:2,0:2:6:0,6,89	0/0:2,0:2:6:0,6,86	0/0:2,0:2:6:0,6,83	0/0:2,0:2:6:0,6,84	./.	0/0:2,0:2:6:0,6,80	./.	./.	0/0:2,0:2:6:0,6,83	./.	0/0:4,0:4:12:0,12,174	0/0:1,0:1:3:0,3,39	0/0:2,0:2:6:0,6,77	0/0:3,0:3:9:0,9,113	0/0:1,0:1:3:0,3,45	0/0:3,0:3:9:0,9,123	0/0:4,0:4:12:0,12,162	0/0:2,0:2:6:0,6,81	./.	./.	./.	./.	./.	./.	./.	0/0:1,0:1:3:0,3,45	./.	0/0:1,0:1:3:0,3,40	./.	0/0:1,0:1:3:0,3,38	0/0:2,0:2:6:0,6,82	0/0:1,0:1:3:0,3,45	0/0:1,0:1:3:0,3,41	0/0:2,0:2:6:0,6,81	0/0:2,0:2:6:0,6,42	./.	0/0:3,0:3:9:0,9,121	0/0:3,0:3:9:0,9,111	0/0:3,0:3:9:0,9,118	0/0:1,0:1:3:0,3,44	./.	0/0:1,0:1:3:0,3,45	0/0:2,0:2:6:0,6,78	0/0:2,0:2:6:0,6,82
scaffold_22	31976	.	C	G	131.67	.	AC=3;AF=0.024;AN=126;BaseQRankSum=-0.418;ClippingRankSum=-0.638;DP=118;FS=0.000;InbreedingCoeff=-0.0502;MLEAC=3;MLEAF=0.024;MQ=60.00;MQ0=0;MQRankSum=0.158;QD=18.81;ReadPosRankSum=0.706;SOR=0.890	GT:AD:DP:GQ:PL	0/0:2,0:2:6:0,6,79	0/0:1,0:1:3:0,3,45	0/0:1,0:1:3:0,3,40	0/0:2,0:2:6:0,6,88	0/0:1,0:1:3:0,3,25	./.	0/0:1,0:1:3:0,3,45	./.	0/0:1,0:1:3:0,3,40	0/0:1,0:1:3:0,3,40	./.	0/0:2,0:2:6:0,6,85	0/0:3,0:3:9:0,9,118	./.	0/0:1,0:1:3:0,3,43	0/0:1,0:1:3:0,3,37	0/1:2,2:4:73:74,0,73	0/0:2,0:2:6:0,6,90	0/0:2,0:2:6:0,6,49	./.	0/0:2,0:2:6:0,6,84	0/0:2,0:2:6:0,6,87	0/0:1,0:1:3:0,3,41	./.	./.	./.	./.	0/0:1,0:1:3:0,3,42	./.	0/0:2,0:2:6:0,6,90	0/0:4,0:4:12:0,12,156	0/0:2,0:2:6:0,6,83	./.	0/0:3,0:3:9:0,9,121	0/0:1,0:1:3:0,3,39	0/0:2,0:2:6:0,6,89	0/0:1,0:1:3:0,3,42	0/0:3,0:3:9:0,9,92	./.	0/0:2,0:2:6:0,6,90	./.	./.	0/0:1,0:1:3:0,3,45	0/0:2,0:2:6:0,6,80	0/0:3,0:3:9:0,9,131	./.	0/0:2,0:2:6:0,6,90	./.	0/0:2,0:2:6:0,6,78	0/0:2,0:2:6:0,6,69	./.	0/0:2,0:2:6:0,6,88	0/0:1,0:1:3:0,3,34	0/0:1,0:1:3:0,3,45	0/0:1,0:1:3:0,3,39	./.	0/0:4,0:4:12:0,12,170	0/0:1,0:1:3:0,3,40	0/0:1,0:1:3:0,3,45	0/0:3,0:3:9:0,9,119	0/0:2,0:2:6:0,6,85	0/0:2,0:2:6:0,6,90	0/0:4,0:4:12:0,12,163	0/0:1,0:1:3:0,3,42	0/0:1,0:1:3:0,3,45	./.	./.	./.	./.	./.	0/0:1,0:1:3:0,3,36	0/0:2,0:2:6:0,6,86	0/0:1,0:1:3:0,3,35	0/0:1,0:1:3:0,3,34	./.	0/0:1,0:1:3:0,3,42	0/0:4,0:4:12:0,12,129	0/0:1,0:1:3:0,3,45	0/0:1,0:1:3:0,3,36	0/0:5,0:5:15:0,15,199	0/0:2,0:2:6:0,6,64	./.	1/1:0,3:3:9:116,9,0	0/0:1,0:1:3:0,3,45	0/0:1,0:1:3:0,3,42	0/0:2,0:2:6:0,6,79	./.	./.	0/0:1,0:1:3:0,3,42	0/0:1,0:1:3:0,3,45
scaffold_22	32071	.	A	G	38.81	.	AC=2;AF=0.017;AN=120;BaseQRankSum=0.664;ClippingRankSum=1.146;DP=104;FS=0.000;InbreedingCoeff=-0.0422;MLEAC=1;MLEAF=8.333e-03;MQ=60.00;MQ0=0;MQRankSum=0.929;QD=19.41;ReadPosRankSum=-0.929;SOR=1.754	GT:AD:DP:GQ:PL	0/0:1,0:1:3:0,3,45	0/0:2,0:2:6:0,6,87	0/0:3,0:3:9:0,9,128	0/0:2,0:2:6:0,6,65	./.	./.	0/0:2,0:2:6:0,6,80	./.	0/0:1,0:1:3:0,3,40	./.	0/0:2,0:2:6:0,6,68	0/0:3,0:3:9:0,9,114	./.	0/0:1,0:1:3:0,3,37	0/0:1,0:1:3:0,3,33	0/0:1,0:1:3:0,3,33	0/0:1,0:1:3:0,3,27	./.	0/0:1,0:1:3:0,3,38	0/0:3,0:3:9:0,9,91	0/0:1,0:1:3:0,3,45	./.	0/0:4,0:4:12:0,12,153	0/0:1,0:1:3:0,3,39	0/0:1,0:1:3:0,3,45	./.	0/0:1,0:1:3:0,3,42	0/0:1,0:1:3:0,3,39	./.	0/0:2,0:2:6:0,6,80	0/0:3,0:3:9:0,9,118	0/0:2,0:2:6:0,6,83	./.	0/0:3,0:3:9:0,9,120	0/0:1,0:1:3:0,3,37	0/0:1,0:1:3:0,3,34	./.	0/0:2,0:2:6:0,6,75	0/0:3,0:3:9:0,9,123	0/0:1,0:1:3:0,3,45	./.	./.	0/0:2,0:2:6:0,6,84	0/0:1,0:1:3:0,3,44	./.	./.	0/0:1,0:1:3:0,3,33	0/0:1,0:1:3:0,3,36	0/0:1,0:1:3:0,3,41	0/0:1,0:1:3:0,3,31	./.	0/0:1,0:1:3:0,3,44	./.	./.	0/0:1,0:1:3:0,3,44	./.	0/0:3,0:3:9:0,9,116	./.	0/0:1,0:1:3:0,3,37	0/0:2,0:2:6:0,6,49	0/0:3,0:3:9:0,9,110	0/0:1,0:1:3:0,3,45	0/0:1,0:1:3:0,3,10	0/0:3,0:3:9:0,9,85	0/0:1,0:1:3:0,3,39	./.	./.	./.	0/0:1,0:1:3:0,3,42	0/0:1,0:1:3:0,3,45	0/0:1,0:1:3:0,3,38	0/0:1,0:1:3:0,3,43	./.	0/0:2,0:2:6:0,6,81	./.	1/1:0,2:2:6:81,6,0	./.	0/0:3,0:3:9:0,9,86	0/0:2,0:2:6:0,6,84	./.	0/0:2,0:2:6:0,6,82	./.	0/0:3,0:3:9:0,9,111	0/0:2,0:2:6:0,6,78	0/0:2,0:2:6:0,6,65	0/0:1,0:1:3:0,3,45	0/0:2,0:2:6:0,6,82	./.	./.	0/0:2,0:2:6:0,6,82
scaffold_22	32343	.	C	A	65	.	AC=3;AF=0.027;AN=112;BaseQRankSum=0.505;ClippingRankSum=-0.136;DP=107;FS=2.809;InbreedingCoeff=-0.0614;MLEAC=3;MLEAF=0.027;MQ=60.00;MQ0=0;MQRankSum=-0.039;QD=13.00;ReadPosRankSum=-0.427;SOR=2.507	GT:AD:DP:GQ:PL	0/0:2,0:2:6:0,6,90	./.	0/0:2,0:2:6:0,6,85	0/0:1,0:1:3:0,3,40	0/0:5,0:5:15:0,15,168	0/0:1,0:1:3:0,3,39	./.	./.	0/0:2,0:2:6:0,6,75	0/0:1,0:1:3:0,3,36	./.	0/0:3,0:3:9:0,9,124	0/0:1,0:1:3:0,3,44	./.	0/0:1,0:1:3:0,3,42	0/0:1,0:1:3:0,3,41	1/1:0,1:1:3:40,3,0	./.	./.	./.	0/0:1,0:1:3:0,3,39	./.	0/0:2,0:2:6:0,6,82	./.	0/0:1,0:1:3:0,3,41	0/0:1,0:1:3:0,3,39	0/0:1,0:1:3:0,3,41	./.	./.	0/0:2,0:2:6:0,6,87	0/0:3,0:3:9:0,9,128	0/0:2,0:2:6:0,6,87	0/0:2,0:2:6:0,6,82	0/0:1,0:1:3:0,3,40	0/0:1,0:1:3:0,3,42	0/0:3,0:3:9:0,9,128	./.	0/0:3,0:3:9:0,9,121	0/0:2,0:2:6:0,6,84	./.	./.	0/0:3,0:3:9:0,9,116	0/0:1,0:1:3:0,3,44	0/0:1,0:1:3:0,3,40	0/0:1,0:1:3:0,3,41	./.	./.	0/0:3,0:3:9:0,9,127	0/0:3,0:3:9:0,9,127	./.	./.	0/0:1,0:1:3:0,3,43	0/0:2,0:2:6:0,6,83	0/0:1,0:1:3:0,3,41	0/0:3,0:3:9:0,9,134	./.	0/0:1,0:1:3:0,3,42	./.	./.	0/0:3,0:3:9:0,9,134	0/0:1,0:1:3:0,3,45	0/0:2,0:2:6:0,6,86	./.	./.	./.	./.	0/0:1,0:1:3:0,3,45	./.	./.	./.	./.	0/0:2,0:2:6:0,6,86	0/0:1,0:1:3:0,3,40	./.	./.	0/0:1,0:1:3:0,3,30	./.	0/0:1,0:1:3:0,3,41	0/0:3,0:3:9:0,9,128	0/0:2,0:2:6:0,6,90	0/0:3,0:3:9:0,9,119	0/0:1,0:1:3:0,3,40	0/1:2,2:4:61:77,0,61	0/0:4,0:4:12:0,12,127	0/0:2,0:2:6:0,6,76	0/0:2,0:2:6:0,6,81	0/0:1,0:1:3:0,3,36	0/0:2,0:2:6:0,6,90	./.	0/0:2,0:2:6:0,6,85
scaffold_22	32362	.	T	TG	106.56	.	AC=3;AF=0.026;AN=116;BaseQRankSum=0.024;ClippingRankSum=-0.423;DP=113;FS=3.035;InbreedingCoeff=-0.0384;MLEAC=3;MLEAF=0.026;MQ=60.00;MQ0=0;MQRankSum=-0.184;QD=21.31;ReadPosRankSum=-1.525;SOR=1.436	GT:AD:DP:GQ:PL	0/0:2,0:2:6:0,6,90	0/0:1,0:1:3:0,3,45	0/0:2,0:2:6:0,6,90	0/0:1,0:1:3:0,3,45	0/0:5,0:5:15:0,15,225	0/0:1,0:1:3:0,3,45	./.	./.	0/0:3,0:3:9:0,9,135	0/0:1,0:1:3:0,3,45	./.	0/0:3,0:3:9:0,9,129	0/0:2,0:2:6:0,6,90	./.	0/0:3,0:3:9:0,9,135	0/0:2,0:2:6:0,6,90	1/1:0,2:2:6:90,6,0	./.	./.	./.	0/0:2,0:2:6:0,6,90	./.	0/0:1,0:1:3:0,3,45	./.	0/0:1,0:1:3:0,3,45	0/0:1,0:1:3:0,3,45	./.	./.	./.	0/0:2,0:2:9:0,9,135	0/0:3,0:3:9:0,9,135	0/0:5,0:5:15:0,15,225	0/0:2,0:2:6:0,6,90	0/0:1,0:1:3:0,3,45	./.	0/0:3,0:3:9:0,9,135	0/0:.:.:3:0,3,45	0/0:1,0:1:3:0,3,45	0/0:1,0:1:3:0,3,45	./.	./.	0/0:2,0:2:6:0,6,90	0/0:2,0:2:6:0,6,90	0/0:1,0:1:3:0,3,45	0/0:0,0:0:3:0,3,45	./.	0/0:1,0:1:3:0,3,45	0/0:5,0:5:15:0,15,225	0/0:3,0:3:9:0,9,135	./.	./.	0/0:1,0:1:3:0,3,45	0/0:2,0:2:6:0,6,85	./.	0/0:1,0:1:3:0,3,45	./.	./.	./.	./.	0/0:3,0:3:9:0,9,135	0/0:2,0:2:6:0,6,90	0/0:2,0:2:6:0,6,90	0/0:1,0:1:3:0,3,45	./.	./.	./.	0/0:1,0:1:3:0,3,45	./.	./.	./.	0/0:1,0:1:3:0,3,45	0/0:2,0:2:9:0,9,135	0/0:1,0:1:3:0,3,45	./.	./.	0/0:1,0:1:3:0,3,45	./.	0/0:1,0:1:3:0,3,45	0/0:3,0:3:9:0,9,135	0/0:2,0:2:6:0,6,90	0/0:4,0:4:12:0,12,180	0/0:1,0:1:3:0,3,45	0/1:1,2:3:36:81,0,36	0/0:4,0:4:12:0,12,180	0/0:2,0:2:6:0,6,90	0/0:2,0:2:6:0,6,90	0/0:1,0:1:3:0,3,45	0/0:2,0:2:6:0,6,90	0/0:.:.:3:0,3,45	0/0:2,0:2:6:0,6,90
scaffold_22	32364	.	A	ATTTT	145.57	.	AC=3;AF=0.025;AN=120;BaseQRankSum=0.191;ClippingRankSum=-0.908;DP=117;FS=3.039;InbreedingCoeff=-0.0303;MLEAC=3;MLEAF=0.025;MQ=60.00;MQ0=0;MQRankSum=-0.466;QD=29.11;ReadPosRankSum=-1.351;SOR=1.525	GT:AD:DP:GQ:PL	0/0:2,0:2:6:0,6,90	0/0:1,0:1:3:0,3,45	0/0:2,0:2:6:0,6,90	0/0:1,0:1:3:0,3,45	0/0:5,0:5:15:0,15,225	0/0:1,0:1:3:0,3,45	./.	./.	0/0:3,0:3:9:0,9,135	0/0:1,0:1:3:0,3,45	./.	0/0:3,0:3:12:0,12,174	0/0:2,0:2:6:0,6,90	./.	0/0:3,0:3:9:0,9,135	0/0:2,0:2:6:0,6,90	1/1:0,2:2:9:135,9,0	./.	./.	./.	0/0:2,0:2:6:0,6,90	./.	0/0:1,0:1:3:0,3,45	./.	0/0:1,0:1:3:0,3,45	0/0:1,0:1:3:0,3,45	./.	./.	./.	0/0:3,0:3:9:0,9,135	0/0:3,0:3:9:0,9,135	0/0:5,0:5:15:0,15,225	0/0:2,0:2:6:0,6,90	0/0:1,0:1:3:0,3,45	./.	0/0:3,0:3:9:0,9,135	0/0:1,0:1:3:0,3,45	0/0:1,0:1:3:0,3,45	0/0:1,0:1:3:0,3,45	0/0:.:.:3:0,3,45	./.	0/0:2,0:2:6:0,6,90	0/0:2,0:2:6:0,6,90	0/0:1,0:1:3:0,3,45	0/0:1,0:1:3:0,3,45	./.	0/0:1,0:1:3:0,3,45	0/0:5,0:5:15:0,15,225	0/0:3,0:3:9:0,9,135	./.	./.	0/0:1,0:1:3:0,3,45	0/0:2,0:2:6:0,6,85	./.	0/0:1,0:1:3:0,3,45	./.	./.	./.	./.	0/0:3,0:3:9:0,9,135	0/0:2,0:2:6:0,6,90	0/0:2,0:2:6:0,6,90	0/0:1,0:1:3:0,3,45	./.	./.	./.	0/0:1,0:1:3:0,3,45	./.	0/0:.:.:3:0,3,45	./.	0/0:1,0:1:3:0,3,45	0/0:3,0:3:9:0,9,135	0/0:1,0:1:3:0,3,45	./.	./.	0/0:1,0:1:3:0,3,45	./.	0/0:1,0:1:3:0,3,45	0/0:3,0:3:9:0,9,135	0/0:2,0:2:6:0,6,90	0/0:4,0:4:12:0,12,180	0/0:1,0:1:6:0,6,90	0/1:1,2:3:78:78,0,78	0/0:4,0:4:12:0,12,180	0/0:2,0:2:6:0,6,90	0/0:2,0:2:6:0,6,90	0/0:1,0:1:3:0,3,45	0/0:2,0:2:6:0,6,90	0/0:1,0:1:3:0,3,45	0/0:2,0:2:6:0,6,90
scaffold_22	32366	.	A	AACCAAGCTGTGT	145.53	.	AC=3;AF=0.025;AN=120;BaseQRankSum=-0.656;ClippingRankSum=-0.894;DP=121;FS=4.238;InbreedingCoeff=-0.0287;MLEAC=3;MLEAF=0.025;MQ=60.00;MQ0=0;MQRankSum=-1.331;QD=20.79;ReadPosRankSum=-1.861;SOR=1.805	GT:AD:DP:GQ:PL	0/0:2,0:2:6:0,6,90	0/0:1,0:1:3:0,3,45	0/0:2,0:2:6:0,6,90	0/0:1,0:1:3:0,3,45	0/0:5,0:5:15:0,15,225	0/0:1,0:1:3:0,3,45	./.	./.	0/0:3,0:3:9:0,9,135	0/0:1,0:1:3:0,3,45	./.	0/0:3,0:3:12:0,12,174	0/0:2,0:2:6:0,6,90	./.	0/0:3,0:3:9:0,9,135	0/0:2,0:2:9:0,9,135	1/1:0,3:3:9:135,9,0	./.	./.	./.	0/0:2,0:2:6:0,6,90	./.	0/0:1,0:1:3:0,3,45	./.	0/0:1,0:1:3:0,3,45	0/0:1,0:1:3:0,3,45	./.	./.	./.	0/0:3,0:3:9:0,9,135	0/0:3,0:3:9:0,9,135	0/0:5,0:5:15:0,15,225	0/0:2,0:2:6:0,6,90	0/0:1,0:1:3:0,3,45	./.	0/0:3,0:3:9:0,9,135	0/0:1,0:1:3:0,3,45	0/0:1,0:1:3:0,3,45	0/0:1,0:1:3:0,3,45	0/0:1,0:1:3:0,3,45	./.	0/0:2,0:2:6:0,6,90	0/0:2,0:2:6:0,6,90	0/0:1,0:1:3:0,3,45	0/0:1,0:1:3:0,3,45	./.	0/0:1,0:1:3:0,3,45	0/0:5,0:5:15:0,15,225	0/0:3,0:3:9:0,9,135	./.	./.	0/0:1,0:1:3:0,3,45	0/0:1,0:1:6:0,6,85	./.	0/0:1,0:1:3:0,3,45	./.	./.	./.	./.	0/0:3,0:3:9:0,9,135	0/0:2,0:2:6:0,6,90	0/0:2,0:2:6:0,6,90	0/0:1,0:1:3:0,3,45	./.	./.	./.	0/0:1,0:1:3:0,3,45	./.	0/0:1,0:1:3:0,3,45	./.	0/0:1,0:1:3:0,3,45	0/0:3,0:3:9:0,9,135	0/0:1,0:1:3:0,3,45	./.	./.	0/0:1,0:1:3:0,3,45	./.	0/0:1,0:1:3:0,3,45	0/0:3,0:3:9:0,9,135	0/0:2,0:2:6:0,6,90	0/0:4,0:4:12:0,12,180	0/0:2,0:2:6:0,6,90	0/1:2,2:4:78:78,0,78	0/0:4,0:4:12:0,12,180	0/0:2,0:2:6:0,6,90	0/0:2,0:2:6:0,6,90	0/0:1,0:1:3:0,3,45	0/0:2,0:2:6:0,6,90	0/0:1,0:1:3:0,3,45	0/0:2,0:2:6:0,6,90
scaffold_22	32369	.	C	CCATTAAATGT	138.13	.	AC=3;AF=0.025;AN=120;BaseQRankSum=-0.468;ClippingRankSum=0.141;DP=120;FS=2.053;InbreedingCoeff=-0.0236;MLEAC=3;MLEAF=0.025;MQ=60.00;MQ0=0;MQRankSum=0.647;QD=23.02;ReadPosRankSum=-1.197;SOR=1.555	GT:AD:DP:GQ:PL	0/0:2,0:2:6:0,6,90	0/0:1,0:1:3:0,3,45	0/0:2,0:2:6:0,6,90	0/0:1,0:1:3:0,3,45	0/0:5,0:5:15:0,15,225	0/0:1,0:1:3:0,3,45	./.	./.	0/0:4,0:4:12:0,12,170	0/0:1,0:1:3:0,3,45	./.	0/0:3,0:3:9:0,9,135	0/0:2,0:2:6:0,6,90	./.	0/0:3,0:3:9:0,9,135	0/0:3,0:3:9:0,9,135	1/1:0,3:3:12:172,12,0	./.	./.	./.	0/0:2,0:2:6:0,6,90	./.	0/0:1,0:1:3:0,3,45	./.	0/0:1,0:1:3:0,3,45	0/0:1,0:1:3:0,3,45	./.	./.	./.	0/0:3,0:3:9:0,9,135	0/0:3,0:3:9:0,9,135	0/0:5,0:5:15:0,15,225	0/0:2,0:2:6:0,6,90	0/0:1,0:1:3:0,3,45	./.	0/0:4,0:4:12:0,12,171	0/0:1,0:1:3:0,3,45	0/0:1,0:1:3:0,3,45	0/0:1,0:1:3:0,3,45	0/0:1,0:1:3:0,3,45	./.	0/0:2,0:2:6:0,6,90	0/0:2,0:2:6:0,6,90	0/0:1,0:1:3:0,3,45	0/0:1,0:1:3:0,3,45	./.	0/0:1,0:1:3:0,3,45	0/0:5,0:5:15:0,15,225	0/0:2,0:2:9:0,9,135	./.	./.	0/0:1,0:1:3:0,3,45	0/0:1,0:1:3:0,3,45	./.	0/0:1,0:1:3:0,3,45	./.	./.	./.	./.	0/0:3,0:3:9:0,9,135	0/0:2,0:2:6:0,6,90	0/0:2,0:2:6:0,6,90	0/0:1,0:1:3:0,3,45	./.	./.	./.	0/0:1,0:1:3:0,3,45	./.	0/0:1,0:1:3:0,3,45	./.	0/0:1,0:1:3:0,3,45	0/0:3,0:3:9:0,9,135	0/0:1,0:1:3:0,3,45	./.	./.	0/0:1,0:1:3:0,3,45	./.	0/0:1,0:1:3:0,3,45	0/0:2,0:2:9:0,9,135	0/0:2,0:2:6:0,6,90	0/0:4,0:4:12:0,12,180	0/0:2,0:2:6:0,6,90	0/1:2,1:3:36:36,0,81	0/0:3,0:3:12:0,12,180	0/0:2,0:2:6:0,6,90	0/0:2,0:2:6:0,6,90	0/0:1,0:1:3:0,3,45	0/0:2,0:2:6:0,6,90	0/0:1,0:1:3:0,3,45	0/0:2,0:2:6:0,6,90
scaffold_22	32490	.	G	A	72.70	.	AC=1;AF=8.621e-03;AN=116;BaseQRankSum=-0.083;ClippingRankSum=-0.435;DP=113;FS=0.000;InbreedingCoeff=-0.1494;MLEAC=1;MLEAF=8.621e-03;MQ=60.00;MQ0=0;MQRankSum=-1.009;QD=18.17;ReadPosRankSum=-1.417;SOR=1.096	GT:AD:DP:GQ:PL	0/0:1,0:1:3:0,3,44	./.	0/0:1,0:1:3:0,3,45	0/0:1,0:1:3:0,3,45	0/0:1,0:1:3:0,3,39	./.	0/0:6,0:6:18:0,18,256	0/0:1,0:1:3:0,3,44	0/0:3,0:3:9:0,9,123	0/0:1,0:1:3:0,3,45	0/0:1,0:1:3:0,3,45	./.	./.	0/0:1,0:1:3:0,3,44	0/0:2,0:2:6:0,6,82	0/0:2,0:2:6:0,6,78	./.	0/0:2,0:2:6:0,6,76	./.	0/0:2,0:2:6:0,6,87	0/0:1,0:1:3:0,3,45	0/0:1,0:1:3:0,3,45	0/0:1,0:1:3:0,3,31	0/0:1,0:1:3:0,3,45	0/0:1,0:1:3:0,3,40	0/0:1,0:1:3:0,3,43	0/0:2,0:2:6:0,6,71	./.	./.	./.	0/0:1,0:1:3:0,3,35	0/0:3,0:3:9:0,9,134	./.	0/0:1,0:1:3:0,3,40	0/0:3,0:3:9:0,9,115	0/0:2,0:2:6:0,6,84	./.	0/0:1,0:1:3:0,3,41	0/0:2,0:2:6:0,6,87	./.	0/0:1,0:1:3:0,3,35	0/0:1,0:1:3:0,3,42	0/0:3,0:3:9:0,9,124	0/0:3,0:3:9:0,9,129	0/0:1,0:1:3:0,3,35	./.	./.	0/0:4,0:4:12:0,12,163	./.	./.	./.	./.	./.	0/0:1,0:1:3:0,3,43	0/0:1,0:1:3:0,3,44	0/0:1,0:1:3:0,3,41	0/0:6,0:6:18:0,18,248	./.	0/0:2,0:2:6:0,6,83	0/0:2,0:2:6:0,6,83	0/0:1,0:1:3:0,3,45	0/0:2,0:2:6:0,6,88	0/0:2,0:2:6:0,6,86	0/0:1,0:1:3:0,3,43	0/0:3,0:3:9:0,9,123	./.	./.	./.	./.	./.	0/0:1,0:1:3:0,3,45	0/0:5,0:5:15:0,15,184	./.	./.	0/0:1,0:1:3:0,3,43	0/0:1,0:1:3:0,3,45	0/0:1,0:1:3:0,3,39	0/0:2,0:2:6:0,6,87	0/0:2,0:2:6:0,6,90	./.	./.	./.	0/0:3,0:3:9:0,9,133	./.	0/1:1,3:4:30:109,0,30	0/0:2,0:2:6:0,6,76	./.	0/0:1,0:1:3:0,3,28	0/0:1,0:1:3:0,3,43	0/0:4,0:4:12:0,12,164
scaffold_22	32826	.	T	C	3080.58	.	AC=86;AF=0.729;AN=118;BaseQRankSum=-0.142;ClippingRankSum=-0.236;DP=115;FS=0.000;InbreedingCoeff=0.2928;MLEAC=88;MLEAF=0.746;MQ=60.00;MQ0=0;MQRankSum=1.834;QD=34.61;ReadPosRankSum=1.166;SOR=0.778	GT:AD:DP:GQ:PL	./.	./.	1/1:0,1:1:3:39,3,0	1/1:0,1:1:3:45,3,0	1/1:0,2:2:6:78,6,0	1/1:0,1:1:3:44,3,0	0/0:1,0:1:3:0,3,45	./.	1/1:0,1:1:3:31,3,0	1/1:0,1:1:3:42,3,0	./.	1/1:0,1:1:3:44,3,0	1/1:0,1:1:3:39,3,0	1/1:0,1:1:3:45,3,0	1/1:0,1:1:3:45,3,0	1/1:0,3:3:9:131,9,0	1/1:0,1:1:3:40,3,0	1/1:0,1:1:3:45,3,0	0/0:1,0:1:3:0,3,42	1/1:0,3:3:9:124,9,0	1/1:0,2:2:6:77,6,0	./.	./.	1/1:0,2:2:6:78,6,0	0/0:1,0:1:3:0,3,29	./.	1/1:0,2:2:6:90,6,0	./.	1/1:0,1:1:3:10,3,0	0/0:2,0:2:6:0,6,83	0/0:2,0:2:6:0,6,78	1/1:0,3:3:9:129,9,0	1/1:0,3:3:9:122,9,0	./.	1/1:0,1:1:3:45,3,0	0/0:1,0:1:3:0,3,43	1/1:0,1:1:3:39,3,0	1/1:0,2:2:6:89,6,0	0/1:1,1:2:38:39,0,38	./.	0/0:1,0:1:3:0,3,45	0/0:1,0:1:3:0,3,41	./.	0/1:1,3:4:33:116,0,33	./.	./.	0/0:3,0:3:9:0,9,118	1/1:0,1:1:3:44,3,0	1/1:0,1:1:3:28,3,0	1/1:0,2:2:6:87,6,0	0/0:1,0:1:3:0,3,39	1/1:0,1:1:3:44,3,0	./.	1/1:0,1:1:3:43,3,0	./.	./.	0/0:1,0:1:3:0,3,44	./.	0/0:2,0:2:6:0,6,80	1/1:0,1:1:3:31,3,0	0/1:2,2:4:72:72,0,77	./.	1/1:0,3:3:9:120,9,0	0/0:1,0:1:3:0,3,41	./.	1/1:0,1:1:3:44,3,0	1/1:0,1:1:3:45,3,0	./.	1/1:0,3:3:9:122,9,0	./.	./.	1/1:0,7:7:21:299,21,0	1/1:0,1:1:3:39,3,0	./.	./.	1/1:0,1:1:3:44,3,0	./.	./.	./.	./.	1/1:0,5:5:15:181,15,0	1/1:0,2:2:6:82,6,0	1/1:0,1:1:3:41,3,0	0/0:2,0:2:6:0,6,90	1/1:0,5:5:15:195,15,0	./.	1/1:0,1:1:3:45,3,0	0/1:2,1:3:36:36,0,76	./.	./.
scaffold_22	32931	.	G	A	17.39	LowQual	AC=2;AF=0.015;AN=132;BaseQRankSum=0.637;ClippingRankSum=-0.680;DP=119;FS=5.141;InbreedingCoeff=-0.1566;MLEAC=3;MLEAF=0.023;MQ=60.00;MQ0=0;MQRankSum=-0.745;QD=2.90;ReadPosRankSum=-0.356;SOR=0.154	GT:AD:DP:GQ:PL	./.	0/0:1,0:1:3:0,3,32	./.	0/0:1,0:1:3:0,3,45	0/0:1,0:1:3:0,3,42	0/0:3,0:3:9:0,9,88	0/0:1,0:1:3:0,3,45	0/0:2,0:2:6:0,6,49	0/0:1,0:1:3:0,3,45	0/0:2,0:2:6:0,6,44	0/0:1,0:1:3:0,3,32	./.	0/0:3,0:3:9:0,9,125	./.	0/0:1,0:1:3:0,3,45	0/0:3,0:3:9:0,9,96	0/1:1,1:2:34:39,0,34	./.	0/0:1,0:1:3:0,3,38	0/0:1,0:1:3:0,3,45	0/0:1,0:1:3:0,3,40	./.	0/0:1,0:1:3:0,3,30	./.	0/0:1,0:1:3:0,3,45	0/0:1,0:1:3:0,3,42	./.	0/0:1,0:1:3:0,3,40	0/0:3,0:3:9:0,9,121	0/0:1,0:1:3:0,3,39	0/0:1,0:1:3:0,3,36	0/0:2,0:2:6:0,6,82	0/0:1,0:1:3:0,3,41	0/0:1,0:1:3:0,3,45	0/0:1,0:1:3:0,3,10	./.	./.	./.	0/0:1,0:1:3:0,3,42	0/0:1,0:1:3:0,3,45	0/0:3,0:3:9:0,9,120	0/0:2,0:2:6:0,6,87	0/0:1,0:1:3:0,3,44	0/0:4,0:4:12:0,12,155	./.	./.	0/0:2,0:2:6:0,6,87	0/0:3,0:3:9:0,9,106	0/0:1,0:1:3:0,3,42	0/0:3,0:3:9:0,9,126	0/0:1,0:1:3:0,3,25	0/0:1,0:1:3:0,3,44	0/0:1,0:1:3:0,3,43	./.	0/0:3,0:3:9:0,9,130	0/0:2,0:2:6:0,6,49	0/0:2,0:2:6:0,6,54	0/0:1,0:1:3:0,3,39	0/0:1,0:1:3:0,3,37	./.	0/0:1,0:1:3:0,3,38	./.	./.	0/0:1,0:1:3:0,3,40	0/0:1,0:1:3:0,3,35	0/0:1,0:1:3:0,3,43	0/0:1,0:1:3:0,3,40	./.	0/0:1,0:1:3:0,3,42	./.	./.	0/0:4,0:4:12:0,12,175	0/0:2,0:2:6:0,6,84	0/0:1,0:1:3:0,3,39	./.	0/0:1,0:1:3:0,3,44	0/0:2,0:2:6:0,6,90	0/0:5,0:5:15:0,15,193	0/0:2,0:2:6:0,6,68	0/0:1,0:1:3:0,3,45	./.	0/0:4,0:4:12:0,12,171	0/1:3,1:4:28:28,0,111	0/0:1,0:1:3:0,3,45	0/0:2,0:2:6:0,6,69	0/0:2,0:2:6:0,6,79	./.	./.	0/0:1,0:1:3:0,3,45	0/0:4,0:4:12:0,12,164
scaffold_22	33179	.	C	CGA	274.64	.	AC=11;AF=0.115;AN=96;BaseQRankSum=0.554;ClippingRankSum=0.037;DP=126;FS=0.000;InbreedingCoeff=0.0382;MLEAC=8;MLEAF=0.083;MQ=59.83;MQ0=0;MQRankSum=0.678;QD=19.62;ReadPosRankSum=0.259;SOR=0.854	GT:AD:DP:GQ:PL	0/0:1,0:1:3:0,3,42	0/0:1,0:1:3:0,3,42	0/0:1,0:1:3:0,3,42	./.	./.	./.	./.	./.	./.	0/0:1,0:1:3:0,3,41	0/0:1,0:1:3:0,3,42	0/0:1,0:1:3:0,3,42	./.	0/0:1,0:1:3:0,3,42	./.	./.	./.	0/0:1,0:1:3:0,3,42	./.	0/0:1,0:1:3:0,3,42	./.	./.	0/0:1,0:1:3:0,3,42	0/0:1,0:1:3:0,3,42	./.	./.	0/1:1,1:2:35:35,0,35	./.	0/0:2,0:2:6:0,6,83	0/0:2,0:2:6:0,6,62	0/0:2,0:2:6:0,6,83	0/0:2,0:2:6:0,6,77	0/0:1,0:1:3:0,3,42	./.	./.	./.	0/0:1,0:1:3:0,3,42	0/0:2,0:2:6:0,6,75	1/1:0,1:1:3:41,3,0	0/0:2,0:2:6:0,6,77	./.	./.	./.	0/0:1,0:1:3:0,3,42	./.	./.	1/1:0,1:1:3:41,3,0	0/0:1,0:1:3:0,3,42	./.	0/0:2,0:2:6:0,6,71	0/1:1,1:2:29:29,0,36	./.	./.	0/0:1,0:1:3:0,3,41	./.	./.	1/1:0,1:1:3:41,3,0	./.	0/0:1,0:1:3:0,3,41	./.	0/0:1,0:1:3:0,3,42	0/0:1,0:1:3:0,3,36	0/0:1,0:1:3:0,3,42	./.	./.	0/0:1,0:1:3:0,3,41	./.	./.	0/0:1,0:1:3:0,3,41	0/1:1,1:2:5:5,0,35	./.	0/0:2,0:2:6:0,6,83	0/0:1,0:1:3:0,3,20	./.	0/0:1,0:1:3:0,3,42	0/0:1,0:1:3:0,3,42	0/0:1,0:1:3:0,3,42	0/0:3,0:3:9:0,9,125	./.	0/0:1,0:1:3:0,3,42	0/0:1,0:1:3:0,3,42	./.	1/1:0,2:2:6:83,6,0	0/0:1,0:1:3:0,3,42	0/0:1,0:1:3:0,3,42	./.	./.	0/0:2,0:2:6:0,6,83	./.	0/0:1,0:1:3:0,3,41
scaffold_22	33286	.	C	T	31.55	.	AC=2;AF=0.017;AN=118;BaseQRankSum=-1.614;ClippingRankSum=-0.221;DP=131;FS=0.000;InbreedingCoeff=-0.0338;MLEAC=1;MLEAF=8.475e-03;MQ=59.95;MQ0=0;MQRankSum=0.778;QD=15.78;ReadPosRankSum=-1.707;SOR=0.656	GT:AD:DP:GQ:PL	./.	./.	./.	0/0:1,0:1:3:0,3,45	./.	0/0:1,0:1:3:0,3,44	0/0:1,0:1:3:0,3,40	./.	./.	./.	./.	0/0:1,0:1:3:0,3,42	0/0:1,0:1:3:0,3,33	./.	0/0:1,0:1:3:0,3,40	0/0:1,0:1:3:0,3,45	0/0:3,0:3:9:0,9,132	0/0:2,0:2:6:0,6,85	./.	0/0:4,0:4:12:0,12,177	0/0:1,0:1:3:0,3,42	./.	0/0:2,0:2:6:0,6,75	0/0:1,0:1:3:0,3,33	0/0:1,0:1:3:0,3,45	0/0:2,0:2:6:0,6,79	0/0:2,0:2:6:0,6,82	0/0:2,0:2:6:0,6,85	0/0:2,0:2:6:0,6,79	0/0:2,0:2:6:0,6,85	0/0:3,0:3:9:0,9,122	0/0:3,0:3:9:0,9,125	0/0:2,0:2:6:0,6,66	0/0:1,0:1:3:0,3,42	./.	./.	./.	0/0:1,0:1:3:0,3,45	0/0:2,0:2:6:0,6,84	0/0:3,0:3:9:0,9,117	./.	0/0:2,0:2:6:0,6,85	0/0:2,0:2:6:0,6,83	0/0:2,0:2:6:0,6,65	0/0:1,0:1:3:0,3,42	./.	0/0:1,0:1:3:0,3,37	0/0:3,0:3:9:0,9,135	0/0:1,0:1:3:0,3,45	./.	0/0:2,0:2:6:0,6,75	./.	./.	0/0:1,0:1:3:0,3,44	./.	./.	0/0:1,0:1:3:0,3,41	./.	0/0:1,0:1:3:0,3,40	./.	0/0:2,0:2:6:0,6,85	0/0:1,0:1:3:0,3,40	./.	0/0:3,0:3:9:0,9,121	./.	0/0:1,0:1:3:0,3,25	0/0:2,0:2:6:0,6,90	0/0:2,0:2:6:0,6,86	./.	0/0:2,0:2:6:0,6,88	0/0:2,0:2:6:0,6,71	0/0:1,0:1:3:0,3,45	0/0:2,0:2:6:0,6,78	./.	./.	0/0:1,0:1:3:0,3,43	0/0:2,0:2:6:0,6,83	0/0:1,0:1:3:0,3,45	0/0:1,0:1:3:0,3,26	./.	1/1:0,2:2:6:74,6,0	./.	0/0:2,0:2:6:0,6,82	0/0:2,0:2:6:0,6,80	0/0:3,0:3:9:0,9,123	0/0:3,0:3:9:0,9,123	0/0:2,0:2:6:0,6,87	0/0:3,0:3:9:0,9,126	./.	0/0:3,0:3:9:0,9,133
scaffold_22	33323	.	C	G	60.30	.	AC=3;AF=0.026;AN=116;BaseQRankSum=0.223;ClippingRankSum=-0.366;DP=129;FS=0.000;InbreedingCoeff=-0.0504;MLEAC=2;MLEAF=0.017;MQ=60.00;MQ0=0;MQRankSum=0.723;QD=15.08;ReadPosRankSum=1.384;SOR=1.117	GT:AD:DP:GQ:PL	./.	0/0:1,0:1:3:0,3,44	./.	0/0:1,0:1:3:0,3,38	./.	0/0:1,0:1:3:0,3,42	./.	./.	0/0:1,0:1:3:0,3,43	./.	./.	./.	0/0:1,0:1:3:0,3,38	./.	0/0:1,0:1:3:0,3,40	0/0:2,0:2:6:0,6,71	0/0:2,0:2:6:0,6,74	0/0:2,0:2:6:0,6,88	0/0:2,0:2:6:0,6,72	0/0:4,0:4:12:0,12,150	./.	./.	./.	0/0:1,0:1:3:0,3,42	0/0:2,0:2:6:0,6,83	0/0:3,0:3:9:0,9,126	./.	0/0:1,0:1:3:0,3,39	0/0:1,0:1:3:0,3,33	0/0:3,0:3:9:0,9,108	0/0:2,0:2:6:0,6,72	0/0:4,0:4:12:0,12,153	0/0:3,0:3:9:0,9,119	0/0:1,0:1:3:0,3,42	./.	0/0:1,0:1:3:0,3,45	./.	0/0:1,0:1:3:0,3,38	0/0:2,0:2:6:0,6,84	0/0:1,0:1:3:0,3,40	0/0:3,0:3:9:0,9,124	0/0:2,0:2:6:0,6,83	0/0:3,0:3:9:0,9,118	0/0:3,0:3:9:0,9,129	./.	./.	0/0:1,0:1:3:0,3,44	0/0:4,0:4:12:0,12,158	0/0:1,0:1:3:0,3,36	0/0:1,0:1:3:0,3,38	0/0:3,0:3:9:0,9,88	./.	0/0:1,0:1:3:0,3,44	./.	./.	./.	0/0:3,0:3:9:0,9,110	./.	./.	./.	0/0:2,0:2:6:0,6,72	./.	./.	0/0:3,0:3:9:0,9,100	0/0:1,0:1:3:0,3,39	./.	0/0:2,0:2:6:0,6,77	0/0:2,0:2:6:0,6,88	0/1:1,2:3:26:78,0,26	0/0:2,0:2:6:0,6,84	1/1:0,1:1:3:35,3,0	0/0:2,0:2:6:0,6,78	0/0:2,0:2:6:0,6,68	./.	./.	./.	0/0:1,0:1:3:0,3,37	0/0:2,0:2:6:0,6,84	0/0:2,0:2:6:0,6,80	0/0:1,0:1:3:0,3,42	0/0:2,0:2:6:0,6,88	./.	0/0:3,0:3:9:0,9,126	0/0:2,0:2:6:0,6,89	0/0:3,0:3:9:0,9,86	0/0:3,0:3:9:0,9,112	0/0:1,0:1:3:0,3,45	0/0:1,0:1:3:0,3,44	./.	0/0:3,0:3:9:0,9,131
scaffold_22	33414	.	C	T	470.65	.	AC=20;AF=0.154;AN=130;BaseQRankSum=0.028;ClippingRankSum=-0.062;DP=151;FS=3.824;InbreedingCoeff=0.2093;MLEAC=18;MLEAF=0.138;MQ=60.00;MQ0=0;MQRankSum=0.953;QD=17.43;ReadPosRankSum=0.905;SOR=0.610	GT:AD:DP:GQ:PL	./.	0/0:1,0:1:3:0,3,43	./.	./.	0/0:1,0:1:3:0,3,44	0/0:2,0:2:6:0,6,88	0/0:2,0:2:6:0,6,90	0/0:1,0:1:3:0,3,45	./.	0/0:1,0:1:3:0,3,40	1/1:0,1:1:3:45,3,0	./.	0/0:1,0:1:3:0,3,39	0/0:3,0:3:9:0,9,126	0/0:4,0:4:12:0,12,154	0/0:1,0:1:3:0,3,44	1/1:0,1:1:3:44,3,0	0/0:1,0:1:3:0,3,39	0/0:2,0:2:6:0,6,85	0/1:1,1:2:34:35,0,34	./.	0/0:6,0:6:18:0,18,210	./.	0/0:2,0:2:6:0,6,79	0/0:1,0:1:3:0,3,45	0/0:3,0:3:9:0,9,125	0/0:1,0:1:3:0,3,44	0/0:3,0:3:9:0,9,111	0/0:3,0:3:9:0,9,102	0/0:2,0:2:6:0,6,82	0/1:1,2:3:34:62,0,34	./.	./.	0/0:2,0:2:6:0,6,67	1/1:0,2:2:6:88,6,0	0/0:1,0:1:3:0,3,46	./.	./.	0/0:4,0:4:12:0,12,115	0/0:1,0:1:3:0,3,44	0/0:2,0:2:6:0,6,83	0/0:1,0:1:3:0,3,39	0/0:4,0:4:12:0,12,141	./.	./.	./.	0/0:1,0:1:3:0,3,46	0/0:2,0:2:6:0,6,49	0/0:1,0:1:3:0,3,45	0/1:1,2:3:30:68,0,30	0/0:2,0:2:6:0,6,54	1/1:0,1:1:3:38,3,0	0/0:1,0:1:3:0,3,42	0/0:3,0:3:9:0,9,119	0/0:4,0:4:12:0,12,130	1/1:0,3:3:9:85,9,0	0/0:2,0:2:6:0,6,79	./.	./.	./.	0/0:1,0:1:3:0,3,45	0/0:2,0:2:6:0,6,72	1/1:0,1:1:3:42,3,0	0/0:3,0:3:9:0,9,122	0/0:1,0:1:3:0,3,44	./.	0/0:3,0:3:9:0,9,115	0/0:3,0:3:9:0,9,107	./.	0/0:2,0:2:6:0,6,53	0/0:2,0:2:6:0,6,78	0/0:3,0:3:9:0,9,107	./.	0/1:1,1:2:26:36,0,26	0/0:1,0:1:3:0,3,45	0/0:1,0:1:3:0,3,35	0/0:1,0:1:3:0,3,45	0/0:1,0:1:3:0,3,39	./.	1/1:0,1:1:3:45,3,0	0/0:2,0:2:6:0,6,87	1/1:0,1:1:3:42,3,0	0/0:3,0:3:9:0,9,121	./.	./.	0/0:2,0:2:6:0,6,76	./.	0/0:4,0:4:12:0,12,158	0/0:2,0:2:6:0,6,85	./.
scaffold_22	33508	.	T	C	104.78	.	AC=1;AF=7.813e-03;AN=128;BaseQRankSum=0.006;ClippingRankSum=-0.233;DP=150;FS=2.090;InbreedingCoeff=-0.1333;MLEAC=1;MLEAF=7.813e-03;MQ=60.00;MQ0=0;MQRankSum=0.661;QD=20.96;ReadPosRankSum=1.228;SOR=1.540	GT:AD:DP:GQ:PL	./.	./.	0/0:1,0:1:3:0,3,42	0/0:1,0:1:3:0,3,39	0/0:1,0:1:3:0,3,43	0/0:1,0:1:3:0,3,39	0/0:2,0:2:6:0,6,49	0/0:2,0:2:6:0,6,87	0/0:1,0:1:3:0,3,36	./.	./.	./.	./.	0/0:3,0:3:9:0,9,94	0/0:1,0:1:3:0,3,38	0/0:1,0:1:3:0,3,40	./.	./.	./.	0/0:1,0:1:3:0,3,28	./.	0/0:9,0:9:27:0,27,310	0/0:1,0:1:3:0,3,45	0/0:2,0:2:6:0,6,82	./.	0/0:1,0:1:3:0,3,40	./.	0/0:1,0:1:3:0,3,41	0/0:4,0:4:12:0,12,137	0/0:1,0:1:3:0,3,41	0/0:2,0:2:6:0,6,85	0/0:2,0:2:6:0,6,90	0/0:2,0:2:6:0,6,90	0/0:2,0:2:6:0,6,80	./.	0/0:1,0:1:3:0,3,41	0/0:1,0:1:3:0,3,40	0/0:1,0:1:3:0,3,32	0/0:1,0:1:3:0,3,34	0/0:2,0:2:6:0,6,87	0/0:3,0:3:9:0,9,90	./.	0/0:3,0:3:9:0,9,127	0/0:2,0:2:6:0,6,79	0/0:2,0:2:6:0,6,76	./.	0/0:1,0:1:3:0,3,44	0/0:4,0:4:12:0,12,172	./.	0/0:2,0:2:6:0,6,82	0/0:3,0:3:9:0,9,93	0/0:2,0:2:6:0,6,83	0/0:2,0:2:6:0,6,85	./.	./.	./.	./.	./.	0/0:3,0:3:9:0,9,133	0/0:1,0:1:3:0,3,38	0/0:2,0:2:6:0,6,82	0/0:2,0:2:6:0,6,76	./.	0/0:1,0:1:3:0,3,43	0/0:1,0:1:3:0,3,40	0/0:3,0:3:9:0,9,95	0/0:2,0:2:6:0,6,85	0/0:10,0:10:30:0,30,296	./.	0/0:4,0:4:12:0,12,119	0/0:2,0:2:6:0,6,85	0/0:2,0:2:6:0,6,88	./.	0/0:3,0:3:9:0,9,84	0/0:4,0:4:12:0,12,116	0/0:3,0:3:9:0,9,125	0/0:1,0:1:3:0,3,42	0/0:4,0:4:12:0,12,132	0/0:2,0:2:6:0,6,86	0/0:1,0:1:3:0,3,39	0/0:3,0:3:9:0,9,89	0/0:1,0:1:3:0,3,45	0/1:1,4:5:21:142,0,21	0/0:2,0:2:6:0,6,49	./.	0/0:2,0:2:6:0,6,83	0/0:1,0:1:3:0,3,46	0/0:1,0:1:3:0,3,46	0/0:1,0:1:3:0,3,40	./.
scaffold_22	33876	.	T	A	67.75	.	AC=2;AF=0.018;AN=110;BaseQRankSum=0.104;ClippingRankSum=-0.802;DP=111;FS=0.000;InbreedingCoeff=-0.1489;MLEAC=2;MLEAF=0.018;MQ=60.00;MQ0=0;MQRankSum=-0.387;QD=11.29;ReadPosRankSum=1.085;SOR=1.135	GT:AD:DP:GQ:PL	./.	./.	./.	./.	0/0:1,0:1:3:0,3,30	0/0:2,0:2:6:0,6,115	./.	0/0:1,0:1:3:0,3,70	0/1:1,1:2:39:39,0,80	./.	0/0:1,0:1:3:0,3,90	./.	./.	0/0:1,0:1:3:0,3,68	0/0:2,0:2:6:0,6,170	./.	0/0:2,0:2:6:0,6,142	0/0:1,0:1:3:0,3,83	./.	0/0:1,0:1:3:0,3,84	./.	./.	0/0:1,0:1:3:0,3,80	./.	0/0:1,0:1:3:0,3,90	0/0:2,0:2:6:0,6,146	./.	0/0:2,0:2:6:0,6,167	./.	0/0:2,0:2:6:0,6,154	0/0:3,0:3:9:0,9,225	0/0:3,0:3:9:0,9,235	0/0:2,0:2:6:0,6,182	0/0:2,0:2:6:0,6,144	./.	0/0:1,0:1:3:0,3,91	0/0:2,0:2:6:0,6,179	0/0:1,0:1:3:0,3,89	0/0:4,0:4:12:0,12,327	0/0:1,0:1:3:0,3,88	./.	0/0:1,0:1:3:0,3,75	0/0:1,0:1:3:0,3,87	0/0:2,0:2:6:0,6,164	0/0:3,0:3:9:0,9,256	./.	./.	0/0:1,0:1:3:0,3,91	0/0:3,0:3:9:0,9,252	0/0:3,0:3:9:0,9,254	./.	./.	0/0:2,0:2:6:0,6,158	0/0:1,0:1:3:0,3,80	./.	./.	0/0:1,0:1:3:0,3,90	./.	0/0:3,0:3:9:0,9,252	0/0:2,0:2:6:0,6,167	0/0:2,0:2:6:0,6,161	0/0:2,0:2:6:0,6,156	0/0:2,0:2:6:0,6,157	0/0:2,0:2:6:0,6,158	0/0:4,0:4:12:0,12,333	./.	0/0:1,0:1:3:0,3,91	0/0:1,0:1:3:0,3,80	./.	./.	0/0:2,0:2:6:0,6,160	./.	./.	0/0:2,0:2:6:0,6,114	./.	0/0:2,0:2:6:0,6,125	0/0:5,0:5:15:0,15,394	./.	./.	0/0:1,0:1:3:0,3,80	0/0:1,0:1:3:0,3,79	0/0:1,0:1:3:0,3,80	0/1:2,2:4:78:78,0,164	./.	0/0:1,0:1:3:0,3,87	0/0:3,0:3:9:0,9,246	./.	./.	0/0:3,0:3:9:0,9,259	0/0:4,0:4:12:0,12,271
scaffold_22	33877	.	T	G	67.75	.	AC=2;AF=0.018;AN=110;BaseQRankSum=0.414;ClippingRankSum=-0.414;DP=109;FS=0.000;InbreedingCoeff=-0.1489;MLEAC=2;MLEAF=0.018;MQ=60.00;MQ0=0;MQRankSum=0.240;QD=11.29;ReadPosRankSum=1.183;SOR=1.134	GT:AD:DP:GQ:PL	./.	./.	./.	./.	0/0:.:.:3:0,3,30	0/0:2,0:2:6:0,6,115	./.	0/0:1,0:1:3:0,3,70	0/1:1,1:2:39:39,0,80	./.	0/0:1,0:1:3:0,3,90	./.	./.	0/0:1,0:1:3:0,3,68	0/0:2,0:2:6:0,6,170	./.	0/0:2,0:2:6:0,6,142	0/0:1,0:1:3:0,3,83	./.	0/0:1,0:1:3:0,3,84	./.	./.	0/0:1,0:1:3:0,3,80	./.	0/0:1,0:1:3:0,3,90	0/0:2,0:2:6:0,6,146	./.	0/0:2,0:2:6:0,6,167	./.	0/0:2,0:2:6:0,6,154	0/0:3,0:3:9:0,9,225	0/0:3,0:3:9:0,9,235	0/0:2,0:2:6:0,6,182	0/0:2,0:2:6:0,6,144	./.	0/0:1,0:1:3:0,3,91	0/0:2,0:2:6:0,6,179	0/0:1,0:1:3:0,3,89	0/0:4,0:4:12:0,12,327	0/0:1,0:1:3:0,3,88	./.	0/0:1,0:1:3:0,3,75	0/0:1,0:1:3:0,3,87	0/0:2,0:2:6:0,6,164	0/0:3,0:3:9:0,9,256	./.	./.	0/0:1,0:1:3:0,3,91	0/0:3,0:3:9:0,9,252	0/0:3,0:3:9:0,9,254	./.	./.	0/0:2,0:2:6:0,6,158	0/0:1,0:1:3:0,3,80	./.	./.	0/0:1,0:1:3:0,3,90	./.	0/0:3,0:3:9:0,9,252	0/0:2,0:2:6:0,6,167	0/0:2,0:2:6:0,6,161	0/0:2,0:2:6:0,6,156	0/0:2,0:2:6:0,6,157	0/0:2,0:2:6:0,6,158	0/0:4,0:4:12:0,12,333	./.	0/0:1,0:1:3:0,3,91	0/0:1,0:1:3:0,3,80	./.	./.	0/0:2,0:2:6:0,6,160	./.	./.	0/0:1,0:1:6:0,6,114	./.	0/0:2,0:2:6:0,6,125	0/0:5,0:5:15:0,15,394	./.	./.	0/0:1,0:1:3:0,3,80	0/0:1,0:1:3:0,3,79	0/0:1,0:1:3:0,3,80	0/1:2,2:4:78:78,0,164	./.	0/0:1,0:1:3:0,3,87	0/0:3,0:3:9:0,9,246	./.	./.	0/0:3,0:3:9:0,9,259	0/0:4,0:4:12:0,12,271
scaffold_22	34229	.	C	T	25.91	LowQual	AC=1;AF=9.615e-03;AN=104;BaseQRankSum=-0.743;ClippingRankSum=0.012;DP=106;FS=0.000;InbreedingCoeff=-0.1429;MLEAC=1;MLEAF=9.615e-03;MQ=60.00;MQ0=0;MQRankSum=-1.085;QD=6.48;ReadPosRankSum=1.645;SOR=0.564	GT:AD:DP:GQ:PL	0/0:1,0:1:3:0,3,40	0/0:1,0:1:3:0,3,32	./.	./.	0/0:3,0:3:9:0,9,89	0/0:1,0:1:3:0,3,38	0/0:3,0:3:9:0,9,116	./.	0/0:1,0:1:3:0,3,44	./.	0/0:1,0:1:3:0,3,40	./.	0/0:1,0:1:3:0,3,45	./.	0/0:3,0:3:9:0,9,128	./.	./.	0/0:2,0:2:6:0,6,90	./.	0/0:2,0:2:6:0,6,85	./.	./.	./.	./.	0/0:2,0:2:6:0,6,75	./.	0/0:1,0:1:3:0,3,40	0/0:1,0:1:3:0,3,28	0/0:1,0:1:3:0,3,32	0/0:1,0:1:3:0,3,42	0/0:2,0:2:6:0,6,83	0/0:3,0:3:9:0,9,116	./.	./.	./.	./.	./.	0/0:1,0:1:3:0,3,45	0/0:3,0:3:9:0,9,115	0/0:1,0:1:3:0,3,42	0/0:1,0:1:3:0,3,40	0/0:1,0:1:3:0,3,43	./.	0/0:1,0:1:3:0,3,40	0/0:5,0:5:15:0,15,202	./.	./.	0/0:2,0:2:6:0,6,78	./.	0/0:1,0:1:3:0,3,35	./.	0/0:2,0:2:6:0,6,76	0/0:2,0:2:6:0,6,77	0/0:2,0:2:6:0,6,83	./.	./.	0/0:4,0:4:12:0,12,150	./.	./.	./.	0/0:1,0:1:3:0,3,45	0/0:1,0:1:3:0,3,40	0/0:5,0:5:15:0,15,180	./.	0/0:2,0:2:6:0,6,83	0/0:2,0:2:6:0,6,61	./.	0/0:1,0:1:3:0,3,42	0/0:3,0:3:9:0,9,110	./.	./.	0/0:1,0:1:3:0,3,45	./.	./.	./.	0/0:2,0:2:6:0,6,80	0/0:4,0:4:12:0,12,166	0/1:2,2:4:62:62,0,77	./.	0/0:2,0:2:6:0,6,81	0/0:2,0:2:6:0,6,49	0/0:3,0:3:9:0,9,129	0/0:4,0:4:12:0,12,169	0/0:1,0:1:3:0,3,40	./.	0/0:2,0:2:6:0,6,80	0/0:1,0:1:3:0,3,33	0/0:2,0:2:6:0,6,48	0/0:1,0:1:3:0,3,45	0/0:1,0:1:3:0,3,42
scaffold_22	34331	.	C	G	116.48	.	AC=3;AF=0.024;AN=124;BaseQRankSum=0.465;ClippingRankSum=0.493;DP=116;FS=2.329;InbreedingCoeff=-0.0578;MLEAC=3;MLEAF=0.024;MQ=60.00;MQ0=0;MQRankSum=-0.507;QD=19.41;ReadPosRankSum=0.282;SOR=0.894	GT:AD:DP:GQ:PL	./.	./.	./.	0/0:2,0:2:6:0,6,84	0/0:3,0:3:9:0,9,125	./.	0/0:3,0:3:9:0,9,124	0/0:4,0:4:12:0,12,133	./.	0/0:1,0:1:3:0,3,37	0/0:1,0:1:3:0,3,42	./.	0/0:2,0:2:6:0,6,89	0/0:2,0:2:6:0,6,80	0/0:1,0:1:3:0,3,42	0/0:2,0:2:6:0,6,82	1/1:0,2:2:6:90,6,0	0/0:1,0:1:3:0,3,31	0/0:1,0:1:3:0,3,44	0/0:1,0:1:3:0,3,43	./.	./.	0/0:1,0:1:3:0,3,39	0/0:1,0:1:3:0,3,30	./.	0/0:1,0:1:3:0,3,39	./.	./.	./.	0/0:1,0:1:3:0,3,45	./.	0/0:3,0:3:9:0,9,115	0/0:2,0:2:6:0,6,82	0/0:3,0:3:9:0,9,89	0/0:3,0:3:9:0,9,110	0/0:1,0:1:3:0,3,36	0/0:1,0:1:3:0,3,44	0/0:1,0:1:3:0,3,42	0/0:1,0:1:3:0,3,35	0/0:1,0:1:3:0,3,32	./.	0/0:1,0:1:3:0,3,35	./.	0/0:3,0:3:9:0,9,127	0/0:4,0:4:12:0,12,152	./.	0/0:1,0:1:3:0,3,35	0/0:1,0:1:3:0,3,39	0/0:1,0:1:3:0,3,34	0/0:1,0:1:3:0,3,40	0/0:1,0:1:3:0,3,45	0/0:2,0:2:6:0,6,84	./.	0/0:1,0:1:3:0,3,40	0/0:2,0:2:6:0,6,88	0/0:1,0:1:3:0,3,45	0/0:2,0:2:6:0,6,63	0/0:1,0:1:3:0,3,43	./.	0/0:2,0:2:6:0,6,49	0/0:2,0:2:6:0,6,75	0/0:3,0:3:9:0,9,119	0/0:1,0:1:3:0,3,40	./.	0/0:1,0:1:3:0,3,40	0/0:2,0:2:6:0,6,53	0/0:1,0:1:3:0,3,36	./.	0/0:3,0:3:9:0,9,108	./.	0/0:2,0:2:6:0,6,81	0/0:3,0:3:9:0,9,123	./.	0/0:2,0:2:6:0,6,83	./.	./.	./.	0/0:1,0:1:3:0,3,36	0/0:2,0:2:6:0,6,81	0/0:4,0:4:12:0,12,134	0/0:1,0:1:3:0,3,35	0/0:1,0:1:3:0,3,45	0/1:1,3:4:30:82,0,30	0/0:2,0:2:6:0,6,49	./.	0/0:2,0:2:6:0,6,81	0/0:3,0:3:9:0,9,91	0/0:2,0:2:6:0,6,83	./.	./.
scaffold_22	34345	.	G	A	317.53	.	AC=14;AF=0.125;AN=112;BaseQRankSum=-0.060;ClippingRankSum=-0.130;DP=105;FS=1.986;InbreedingCoeff=0.0251;MLEAC=15;MLEAF=0.134;MQ=60.00;MQ0=0;MQRankSum=0.612;QD=15.12;ReadPosRankSum=0.040;SOR=2.628	GT:AD:DP:GQ:PL	./.	./.	./.	0/0:2,0:2:6:0,6,74	0/0:3,0:3:9:0,9,119	./.	0/0:3,0:3:9:0,9,134	0/0:4,0:4:12:0,12,129	./.	./.	0/0:1,0:1:3:0,3,40	./.	0/0:1,0:1:3:0,3,45	0/0:2,0:2:6:0,6,83	0/0:1,0:1:3:0,3,42	0/0:2,0:2:6:0,6,82	0/0:2,0:2:6:0,6,82	0/0:1,0:1:3:0,3,43	0/0:1,0:1:3:0,3,40	0/0:1,0:1:3:0,3,40	./.	./.	./.	0/0:1,0:1:3:0,3,41	./.	0/0:1,0:1:3:0,3,43	./.	./.	./.	0/0:1,0:1:3:0,3,10	./.	0/1:1,2:3:29:66,0,29	0/1:1,1:2:26:39,0,26	0/0:1,0:1:3:0,3,38	0/1:2,1:3:30:30,0,56	./.	1/1:0,1:1:3:40,3,0	0/0:1,0:1:3:0,3,40	./.	0/0:1,0:1:3:0,3,23	./.	./.	./.	0/0:3,0:3:9:0,9,120	0/0:3,0:3:9:0,9,130	./.	0/0:1,0:1:3:0,3,38	0/0:1,0:1:3:0,3,40	0/0:1,0:1:3:0,3,38	./.	0/0:1,0:1:3:0,3,43	0/1:1,1:2:32:36,0,32	./.	0/0:1,0:1:3:0,3,40	0/0:2,0:2:6:0,6,85	1/1:0,1:1:3:45,3,0	0/0:2,0:2:6:0,6,77	0/0:1,0:1:3:0,3,42	./.	0/0:2,0:2:6:0,6,49	0/0:1,0:1:3:0,3,40	0/0:3,0:3:9:0,9,123	1/1:0,1:1:3:36,3,0	./.	0/0:1,0:1:3:0,3,40	0/0:2,0:2:6:0,6,77	0/0:1,0:1:3:0,3,34	./.	0/0:3,0:3:9:0,9,117	./.	0/0:2,0:2:6:0,6,79	0/0:3,0:3:9:0,9,123	./.	0/0:2,0:2:6:0,6,85	./.	./.	./.	0/0:1,0:1:3:0,3,34	0/1:1,1:2:34:39,0,34	0/1:2,2:4:37:37,0,67	./.	1/1:0,2:2:6:74,6,0	0/0:5,0:5:15:0,15,144	0/0:2,0:2:6:0,6,49	./.	0/0:2,0:2:6:0,6,85	0/0:2,0:2:6:0,6,83	0/0:2,0:2:6:0,6,70	./.	0/0:1,0:1:3:0,3,42
scaffold_22	34419	.	C	G	57.07	.	AC=3;AF=0.029;AN=104;BaseQRankSum=-0.489;ClippingRankSum=1.421;DP=92;FS=2.872;InbreedingCoeff=-0.0613;MLEAC=3;MLEAF=0.029;MQ=60.00;MQ0=0;MQRankSum=-0.625;QD=14.27;ReadPosRankSum=0.398;SOR=0.998	GT:AD:DP:GQ:PL	0/0:3,0:3:9:0,9,87	0/0:1,0:1:3:0,3,46	0/0:1,0:1:3:0,3,44	0/0:1,0:1:3:0,3,40	0/0:2,0:2:6:0,6,85	0/0:1,0:1:3:0,3,26	./.	0/0:1,0:1:3:0,3,44	./.	0/0:1,0:1:3:0,3,37	./.	./.	./.	./.	0/0:2,0:2:6:0,6,85	0/0:2,0:2:6:0,6,84	./.	0/0:3,0:3:9:0,9,109	./.	0/0:1,0:1:3:0,3,10	./.	0/0:1,0:1:3:0,3,42	0/0:1,0:1:3:0,3,46	0/0:2,0:2:6:0,6,90	0/0:2,0:2:6:0,6,50	0/0:2,0:2:6:0,6,79	1/1:0,1:1:3:41,3,0	0/0:1,0:1:3:0,3,36	0/0:2,0:2:6:0,6,71	./.	./.	0/0:2,0:2:6:0,6,86	0/0:1,0:1:3:0,3,46	0/0:1,0:1:3:0,3,41	0/0:2,0:2:6:0,6,72	./.	0/0:2,0:2:6:0,6,77	./.	./.	./.	./.	./.	./.	0/0:4,0:4:12:0,12,158	0/0:1,0:1:3:0,3,46	./.	./.	0/0:1,0:1:3:0,3,38	0/0:3,0:3:9:0,9,128	./.	./.	./.	./.	0/0:1,0:1:3:0,3,42	0/0:3,0:3:9:0,9,116	./.	./.	./.	./.	0/0:3,0:3:9:0,9,135	0/0:1,0:1:3:0,3,40	./.	./.	0/0:2,0:2:6:0,6,68	0/0:2,0:2:6:0,6,75	0/0:1,0:1:3:0,3,44	0/0:1,0:1:3:0,3,46	./.	0/0:1,0:1:3:0,3,30	0/0:2,0:2:6:0,6,91	./.	0/0:1,0:1:3:0,3,42	./.	0/0:4,0:4:12:0,12,168	./.	0/0:3,0:3:9:0,9,113	0/0:1,0:1:3:0,3,46	0/0:1,0:1:3:0,3,38	0/0:1,0:1:3:0,3,46	0/0:2,0:2:6:0,6,81	./.	0/0:1,0:1:3:0,3,41	0/1:1,2:3:27:67,0,27	./.	./.	0/0:3,0:3:9:0,9,128	0/0:2,0:2:6:0,6,85	./.	0/0:1,0:1:3:0,3,38	0/0:1,0:1:3:0,3,36
scaffold_22	34621	.	TACACACACACGCACACGCAC	T	2186.59	.	AC=60;AF=0.469;AN=128;BaseQRankSum=3.109;ClippingRankSum=-0.750;DP=191;FS=0.876;InbreedingCoeff=0.1676;MLEAC=58;MLEAF=0.453;MQ=59.99;MQ0=0;MQRankSum=0.834;QD=18.37;ReadPosRankSum=-1.142;SOR=0.594	GT:AD:DP:GQ:PL	0/0:2,0:2:6:0,6,69	1/1:0,1:1:3:45,3,0	0/0:2,0:2:6:0,6,90	./.	1/1:0,1:1:3:45,3,0	0/0:1,0:1:3:0,3,45	0/0:3,0:3:9:0,9,133	1/1:0,1:1:3:45,3,0	0/0:2,0:2:6:0,6,90	1/1:0,1:1:3:45,3,0	./.	1/1:0,2:2:6:74,6,0	1/1:0,1:1:3:45,3,0	1/1:0,1:1:3:45,3,0	0/1:1,1:2:39:39,0,39	1/1:0,1:1:3:45,3,0	0/0:2,0:2:6:0,6,90	./.	./.	0/0:1,0:1:3:0,3,45	1/1:0,1:1:3:45,3,0	1/1:0,2:2:6:90,6,0	0/0:2,0:2:6:0,6,80	0/0:1,0:1:3:0,3,45	0/1:3,3:6:99:117,0,117	./.	0/0:2,0:2:6:0,6,90	./.	1/1:0,4:4:12:180,12,0	0/1:2,2:4:72:72,0,78	0/0:2,0:2:6:0,6,90	0/1:1,2:3:36:81,0,36	0/0:1,0:1:3:0,3,45	./.	./.	0/0:1,0:1:3:0,3,45	./.	1/1:0,1:1:3:45,3,0	0/0:1,0:1:3:0,3,45	1/1:0,1:1:3:45,3,0	./.	1/1:0,1:1:3:45,3,0	1/1:0,1:1:3:45,3,0	./.	1/1:0,4:4:12:181,12,0	./.	./.	./.	0/1:1,3:4:22:123,0,22	1/1:0,1:1:3:45,3,0	0/1:3,1:4:33:33,0,123	0/0:2,0:2:6:0,6,82	0/1:2,1:3:36:36,0,81	./.	0/0:3,0:3:9:0,9,133	./.	./.	./.	0/1:2,1:3:36:36,0,81	./.	0/0:2,0:2:6:0,6,90	0/1:1,1:2:39:39,0,39	0/0:4,0:4:12:0,12,167	0/0:3,0:3:9:0,9,135	0/0:2,0:2:6:0,6,90	0/1:3,2:5:75:75,0,120	0/1:1,2:3:36:81,0,36	0/1:3,1:4:33:33,0,123	1/1:0,3:3:9:130,9,0	0/0:2,0:2:6:0,6,83	1/1:0,1:1:3:46,3,0	1/1:0,1:1:3:45,3,0	./.	0/0:1,0:1:3:0,3,45	0/0:2,0:2:6:0,6,78	./.	1/1:0,3:3:9:135,9,0	0/0:3,0:3:9:0,9,135	0/0:1,0:1:3:0,3,45	./.	0/0:1,0:1:3:0,3,45	./.	0/1:3,1:4:33:33,0,123	0/1:2,1:3:36:36,0,81	./.	0/0:1,0:1:3:0,3,45	./.	./.	1/1:0,2:2:6:90,6,0	1/1:0,1:1:3:45,3,0
scaffold_22	34628	.	A	ACACACACGCACT	247.75	.	AC=6;AF=0.048;AN=124;BaseQRankSum=-0.653;ClippingRankSum=0.472;DP=166;FS=0.000;InbreedingCoeff=0.0526;MLEAC=6;MLEAF=0.048;MQ=59.99;MQ0=0;MQRankSum=1.215;QD=20.65;ReadPosRankSum=-0.748;SOR=1.059	GT:AD:DP:GQ:PL	0/0:2,0:2:6:0,6,70	0/0:1,0:1:3:0,3,46	0/0:2,0:2:6:0,6,90	./.	0/0:1,0:1:3:0,3,45	0/0:1,0:1:3:0,3,45	0/0:1,0:1:3:0,3,45	0/0:1,0:1:3:0,3,46	0/0:1,0:1:3:0,3,45	0/0:1,0:1:3:0,3,45	./.	0/0:2,0:2:6:0,6,74	0/0:1,0:1:3:0,3,46	0/0:1,0:1:3:0,3,45	0/0:2,0:2:6:0,6,66	0/0:1,0:1:3:0,3,45	1/1:0,2:2:6:90,6,0	./.	./.	0/0:1,0:1:3:0,3,45	0/0:1,0:1:3:0,3,45	0/0:2,0:2:6:0,6,90	0/0:2,0:2:7:0,7,82	0/0:0,0:0:0:0,0,1	0/0:5,0:5:15:0,15,225	./.	1/1:0,2:2:6:90,6,0	./.	0/0:4,0:4:12:0,12,180	0/0:4,0:4:12:0,12,180	0/0:2,0:2:6:0,6,90	0/1:2,1:3:36:36,0,81	0/0:1,0:1:3:0,3,45	./.	./.	0/0:1,0:1:3:0,3,45	./.	0/0:1,0:1:3:0,3,45	./.	0/0:1,0:1:3:0,3,45	./.	0/0:1,0:1:3:0,3,45	0/0:1,0:1:3:0,3,46	./.	0/0:4,0:4:12:0,12,181	./.	./.	./.	0/0:3,0:3:9:0,9,135	0/0:1,0:1:3:0,3,46	0/0:4,0:4:12:0,12,180	0/0:1,0:1:3:0,3,45	0/0:3,0:3:9:0,9,135	./.	0/0:2,0:2:6:0,6,90	./.	./.	0/0:0,0:0:0:0,0,1	0/0:3,0:3:9:0,9,135	./.	0/0:2,0:2:6:0,6,90	0/0:2,0:2:6:0,6,90	0/0:1,0:1:3:0,3,46	0/0:2,0:2:6:0,6,90	0/0:2,0:2:6:0,6,91	0/0:5,0:5:15:0,15,225	0/0:3,0:3:9:0,9,135	0/0:4,0:4:12:0,12,180	0/0:3,0:3:9:0,9,135	0/0:1,0:1:3:0,3,46	0/0:1,0:1:3:0,3,45	0/0:1,0:1:3:0,3,46	./.	0/0:1,0:1:3:0,3,45	./.	./.	0/0:3,0:3:9:0,9,135	0/0:3,0:3:9:0,9,135	0/0:1,0:1:3:0,3,45	./.	0/0:1,0:1:3:0,3,45	./.	0/1:1,3:4:33:123,0,33	0/0:3,0:3:9:0,9,135	./.	./.	./.	./.	0/0:2,0:2:6:0,6,90	0/0:1,0:1:3:0,3,45
scaffold_22	34644	.	A	G	254.35	.	AC=6;AF=0.044;AN=136;BaseQRankSum=0.972;ClippingRankSum=-0.318;DP=192;FS=0.000;InbreedingCoeff=0.0894;MLEAC=5;MLEAF=0.037;MQ=59.99;MQ0=0;MQRankSum=0.972;QD=21.20;ReadPosRankSum=1.056;SOR=1.139	GT:AD:DP:GQ:PL	0/0:1,0:1:3:0,3,45	0/0:1,0:1:3:0,3,46	0/0:2,0:2:6:0,6,90	./.	0/0:3,0:3:9:0,9,101	0/0:1,0:1:3:0,3,45	0/0:3,0:3:9:0,9,112	0/0:1,0:1:3:0,3,46	0/0:2,0:2:6:0,6,87	0/0:1,0:1:3:0,3,45	./.	0/0:2,0:2:6:0,6,74	0/0:1,0:1:3:0,3,46	0/0:1,0:1:3:0,3,45	0/0:2,0:2:6:0,6,66	0/0:1,0:1:3:0,3,45	1/1:0,2:2:6:90,6,0	./.	./.	0/0:1,0:1:3:0,3,45	0/0:1,0:1:3:0,3,45	0/0:3,0:3:9:0,9,129	0/0:1,0:1:4:0,4,46	0/0:1,0:1:3:0,3,10	0/0:6,0:6:18:0,18,250	./.	1/1:0,2:2:6:90,6,0	./.	0/0:5,0:5:15:0,15,217	0/0:4,0:4:12:0,12,180	0/0:2,0:2:6:0,6,90	0/1:2,1:3:36:36,0,81	0/0:1,0:1:3:0,3,45	./.	./.	0/0:1,0:1:3:0,3,45	0/0:1,0:1:3:0,3,36	0/0:1,0:1:3:0,3,45	0/0:1,0:1:3:0,3,44	0/0:1,0:1:3:0,3,45	./.	0/0:1,0:1:3:0,3,45	0/0:1,0:1:3:0,3,46	0/0:.:.:0:0,0,1	0/0:4,0:4:12:0,12,181	./.	./.	./.	0/0:4,0:4:12:0,12,173	0/0:1,0:1:3:0,3,46	0/0:4,0:4:12:0,12,180	0/0:2,0:2:6:0,6,87	0/0:3,0:3:9:0,9,135	./.	0/0:3,0:3:9:0,9,127	./.	0/0:.:.:0:0,0,1	0/0:0,0:0:0:0,0,1	0/0:3,0:3:9:0,9,135	./.	0/0:2,0:2:6:0,6,90	0/0:2,0:2:6:0,6,90	0/0:4,0:4:12:0,12,132	0/0:3,0:3:9:0,9,134	0/0:2,0:2:6:0,6,91	0/0:5,0:5:15:0,15,225	0/0:3,0:3:9:0,9,135	0/0:4,0:4:12:0,12,180	0/0:3,0:3:9:0,9,135	0/0:2,0:2:7:0,7,84	0/0:5,0:5:15:0,15,172	0/0:1,0:1:3:0,3,46	./.	0/0:1,0:1:3:0,3,45	0/0:3,0:3:9:0,9,89	./.	0/0:3,0:3:9:0,9,135	0/0:3,0:3:9:0,9,135	0/0:1,0:1:3:0,3,45	./.	0/0:1,0:1:3:0,3,45	./.	0/1:1,3:4:33:123,0,33	0/0:3,0:3:9:0,9,135	./.	0/0:1,0:1:3:0,3,26	./.	./.	0/0:2,0:2:6:0,6,90	0/0:1,0:1:3:0,3,45
scaffold_22	34802	.	G	A	353.78	.	AC=14;AF=0.125;AN=112;BaseQRankSum=0.799;ClippingRankSum=0.414;DP=106;FS=0.000;InbreedingCoeff=0.1757;MLEAC=13;MLEAF=0.116;MQ=60.00;MQ0=0;MQRankSum=0.074;QD=22.11;ReadPosRankSum=2.838;SOR=1.957	GT:AD:DP:GQ:PL	./.	1/1:0,1:1:3:36,3,0	./.	0/0:1,0:1:3:0,3,43	0/0:2,0:2:6:0,6,87	./.	0/0:1,0:1:3:0,3,40	./.	./.	./.	./.	0/1:1,1:2:39:39,0,39	0/0:1,0:1:3:0,3,40	0/0:1,0:1:3:0,3,46	0/0:2,0:2:6:0,6,89	0/0:2,0:2:6:0,6,77	./.	./.	1/1:0,1:1:3:40,3,0	0/0:2,0:2:6:0,6,81	0/0:1,0:1:3:0,3,46	0/0:1,0:1:3:0,3,31	1/1:0,4:4:12:167,12,0	0/0:1,0:1:3:0,3,46	0/0:1,0:1:3:0,3,46	0/0:2,0:2:6:0,6,70	./.	0/0:1,0:1:3:0,3,35	0/0:2,0:2:6:0,6,70	0/0:2,0:2:6:0,6,86	0/0:3,0:3:9:0,9,125	0/0:3,0:3:9:0,9,123	./.	0/0:2,0:2:6:0,6,85	0/0:1,0:1:3:0,3,46	1/1:0,1:1:3:45,3,0	0/0:1,0:1:3:0,3,44	0/0:3,0:3:9:0,9,92	0/0:2,0:2:6:0,6,73	0/0:2,0:2:6:0,6,88	./.	./.	./.	0/0:2,0:2:6:0,6,79	0/0:1,0:1:3:0,3,45	./.	./.	0/0:1,0:1:3:0,3,45	0/0:1,0:1:3:0,3,40	./.	./.	0/0:3,0:3:9:0,9,123	./.	./.	0/0:2,0:2:6:0,6,90	./.	0/0:5,0:5:15:0,15,157	0/0:1,0:1:3:0,3,45	0/0:1,0:1:3:0,3,39	0/0:3,0:3:9:0,9,135	./.	0/0:1,0:1:3:0,3,44	./.	1/1:0,2:2:6:90,6,0	./.	./.	0/0:2,0:2:6:0,6,84	./.	./.	0/0:3,0:3:9:0,9,135	./.	0/0:1,0:1:3:0,3,46	0/1:1,1:2:36:36,0,36	./.	0/0:2,0:2:6:0,6,88	./.	0/0:1,0:1:3:0,3,45	1/1:0,1:1:3:24,3,0	./.	./.	./.	0/0:1,0:1:3:0,3,30	0/0:1,0:1:3:0,3,40	0/0:1,0:1:3:0,3,44	./.	0/0:1,0:1:3:0,3,40	0/0:1,0:1:3:0,3,35	0/0:2,0:2:6:0,6,51	0/0:2,0:2:6:0,6,79	0/0:1,0:1:3:0,3,40
scaffold_22	34809	.	C	G	39.67	.	AC=3;AF=0.025;AN=120;BaseQRankSum=-0.910;ClippingRankSum=0.730;DP=112;FS=3.122;InbreedingCoeff=-0.0855;MLEAC=1;MLEAF=8.333e-03;MQ=60.00;MQ0=0;MQRankSum=-0.790;QD=9.92;ReadPosRankSum=0.650;SOR=1.155	GT:AD:DP:GQ:PL	./.	0/0:1,0:1:3:0,3,45	./.	0/0:3,0:3:9:0,9,91	0/0:2,0:2:6:0,6,91	0/0:1,0:1:3:0,3,39	./.	./.	./.	./.	./.	0/0:2,0:2:6:0,6,90	0/0:1,0:1:3:0,3,40	0/0:1,0:1:3:0,3,45	0/0:2,0:2:6:0,6,92	0/0:2,0:2:6:0,6,81	./.	./.	0/0:1,0:1:3:0,3,45	0/0:1,0:1:3:0,3,45	0/0:1,0:1:3:0,3,44	0/0:1,0:1:3:0,3,36	0/0:4,0:4:12:0,12,180	0/0:1,0:1:3:0,3,46	0/0:1,0:1:3:0,3,45	0/0:1,0:1:3:0,3,26	./.	0/0:1,0:1:3:0,3,41	0/0:2,0:2:6:0,6,75	0/0:2,0:2:6:0,6,86	0/0:3,0:3:9:0,9,128	0/0:4,0:4:12:0,12,149	./.	0/0:3,0:3:9:0,9,118	0/0:1,0:1:3:0,3,46	0/0:1,0:1:3:0,3,45	0/0:1,0:1:3:0,3,36	0/0:3,0:3:9:0,9,115	0/0:2,0:2:6:0,6,78	0/0:3,0:3:9:0,9,129	./.	./.	./.	0/0:4,0:4:12:0,12,156	0/0:1,0:1:3:0,3,43	./.	./.	0/0:2,0:2:6:0,6,81	0/0:1,0:1:3:0,3,40	./.	0/0:1,0:1:3:0,3,40	0/0:3,0:3:9:0,9,124	./.	0/0:1,0:1:3:0,3,35	0/0:2,0:2:6:0,6,87	0/0:1,0:1:3:0,3,42	0/0:2,0:2:6:0,6,83	0/0:1,0:1:3:0,3,43	0/0:1,0:1:3:0,3,41	0/0:3,0:3:9:0,9,132	./.	0/0:1,0:1:3:0,3,38	./.	0/0:2,0:2:6:0,6,90	./.	./.	0/0:2,0:2:6:0,6,84	./.	0/0:1,0:1:3:0,3,38	0/1:1,2:3:36:75,0,36	./.	0/0:1,0:1:3:0,3,43	0/0:2,0:2:6:0,6,89	./.	0/0:1,0:1:3:0,3,46	./.	1/1:0,1:1:3:10,3,0	0/0:1,0:1:3:0,3,45	./.	./.	./.	0/0:1,0:1:3:0,3,41	0/0:2,0:2:6:0,6,80	0/0:1,0:1:3:0,3,38	./.	0/0:1,0:1:3:0,3,40	0/0:1,0:1:3:0,3,44	0/0:2,0:2:6:0,6,72	0/0:2,0:2:6:0,6,76	0/0:1,0:1:3:0,3,43
scaffold_22	34958	.	T	A	53.28	.	AC=3;AF=0.024;AN=124;BaseQRankSum=-0.692;ClippingRankSum=1.224;DP=102;FS=3.310;InbreedingCoeff=-0.0816;MLEAC=3;MLEAF=0.024;MQ=60.00;MQ0=0;MQRankSum=0.500;QD=10.66;ReadPosRankSum=0.692;SOR=1.737	GT:AD:DP:GQ:PL	0/0:3,0:3:9:0,9,132	./.	0/0:2,0:2:6:0,6,82	0/0:2,0:2:6:0,6,86	0/0:1,0:1:3:0,3,43	./.	0/0:1,0:1:3:0,3,37	./.	./.	0/0:2,0:2:6:0,6,77	./.	0/0:2,0:2:6:0,6,87	0/0:2,0:2:6:0,6,90	0/0:2,0:2:6:0,6,80	./.	0/0:3,0:3:9:0,9,111	0/0:1,0:1:3:0,3,44	0/0:1,0:1:3:0,3,45	./.	0/0:2,0:2:6:0,6,88	0/0:1,0:1:3:0,3,41	./.	0/0:2,0:2:6:0,6,75	./.	./.	./.	./.	0/0:1,0:1:3:0,3,40	0/0:1,0:1:3:0,3,37	0/0:2,0:2:6:0,6,89	0/0:3,0:3:9:0,9,135	0/0:2,0:2:6:0,6,85	./.	0/0:2,0:2:6:0,6,79	0/0:2,0:2:6:0,6,52	0/0:1,0:1:3:0,3,45	0/0:1,0:1:3:0,3,40	0/0:1,0:1:3:0,3,45	0/0:1,0:1:3:0,3,43	0/0:1,0:1:3:0,3,45	./.	0/1:2,1:3:36:36,0,72	0/0:2,0:2:6:0,6,85	0/0:2,0:2:6:0,6,66	./.	./.	0/0:1,0:1:3:0,3,45	0/0:1,0:1:3:0,3,40	0/0:1,0:1:3:0,3,37	0/0:1,0:1:3:0,3,37	./.	./.	0/0:1,0:1:3:0,3,30	./.	0/0:2,0:2:6:0,6,86	./.	0/0:1,0:1:3:0,3,45	./.	0/0:2,0:2:6:0,6,84	0/0:1,0:1:3:0,3,45	0/0:1,0:1:3:0,3,44	0/0:2,0:2:6:0,6,79	0/0:1,0:1:3:0,3,44	1/1:0,2:2:6:72,6,0	./.	./.	0/0:1,0:1:3:0,3,42	0/0:2,0:2:6:0,6,88	0/0:2,0:2:6:0,6,71	0/0:1,0:1:3:0,3,45	0/0:1,0:1:3:0,3,43	0/0:1,0:1:3:0,3,43	0/0:1,0:1:3:0,3,39	0/0:1,0:1:3:0,3,42	./.	0/0:1,0:1:3:0,3,35	0/0:2,0:2:6:0,6,84	0/0:1,0:1:3:0,3,45	0/0:1,0:1:3:0,3,44	./.	0/0:3,0:3:9:0,9,117	0/0:1,0:1:3:0,3,44	0/0:1,0:1:3:0,3,42	./.	./.	0/0:1,0:1:3:0,3,41	0/0:2,0:2:6:0,6,82	./.	0/0:2,0:2:6:0,6,80	0/0:1,0:1:3:0,3,42
scaffold_22	35108	.	A	G	133.42	.	AC=11;AF=0.083;AN=132;BaseQRankSum=-0.043;ClippingRankSum=0.162;DP=134;FS=0.000;InbreedingCoeff=0.0586;MLEAC=10;MLEAF=0.076;MQ=60.00;MQ0=0;MQRankSum=0.790;QD=10.26;ReadPosRankSum=2.165;SOR=1.510	GT:AD:DP:GQ:PL	0/0:3,0:3:9:0,9,89	0/0:1,0:1:3:0,3,30	0/0:1,0:1:3:0,3,39	0/0:2,0:2:6:0,6,75	1/1:0,1:1:3:25,3,0	./.	0/0:2,0:2:6:0,6,80	0/0:2,0:2:6:0,6,73	0/0:1,0:1:3:0,3,41	0/0:2,0:2:6:0,6,65	./.	0/0:1,0:1:3:0,3,44	./.	./.	0/0:2,0:2:6:0,6,78	0/0:1,0:1:3:0,3,45	0/0:3,0:3:9:0,9,119	0/0:2,0:2:6:0,6,85	0/0:1,0:1:3:0,3,40	0/0:3,0:3:9:0,9,120	0/1:2,1:3:27:27,0,71	0/1:1,1:2:34:37,0,34	0/0:1,0:1:3:0,3,42	0/0:2,0:2:6:0,6,87	0/0:3,0:3:9:0,9,113	./.	0/0:1,0:1:3:0,3,40	./.	0/0:1,0:1:3:0,3,38	0/0:2,0:2:6:0,6,80	0/0:3,0:3:9:0,9,82	0/0:2,0:2:6:0,6,87	0/0:1,0:1:3:0,3,35	0/0:2,0:2:6:0,6,82	./.	0/0:1,0:1:3:0,3,39	0/0:2,0:2:6:0,6,72	0/0:2,0:2:6:0,6,85	0/0:3,0:3:9:0,9,116	0/1:2,1:3:25:25,0,65	0/0:1,0:1:3:0,3,42	0/0:4,0:4:12:0,12,153	0/0:1,0:1:3:0,3,43	./.	0/0:2,0:2:6:0,6,68	./.	0/0:2,0:2:6:0,6,85	1/1:0,1:1:3:45,3,0	0/0:1,0:1:3:0,3,40	1/1:0,1:1:3:44,3,0	1/1:0,1:1:3:40,3,0	0/0:1,0:1:3:0,3,36	./.	0/0:1,0:1:3:0,3,33	0/0:2,0:2:6:0,6,47	0/0:4,0:4:12:0,12,128	0/0:1,0:1:3:0,3,45	./.	./.	0/0:1,0:1:3:0,3,45	0/0:3,0:3:9:0,9,94	./.	0/0:1,0:1:3:0,3,40	0/0:1,0:1:3:0,3,40	./.	0/0:1,0:1:3:0,3,42	0/0:4,0:4:12:0,12,139	0/0:1,0:1:3:0,3,45	0/0:1,0:1:3:0,3,40	0/0:6,0:6:18:0,18,179	0/0:1,0:1:3:0,3,42	0/0:3,0:3:9:0,9,119	./.	./.	./.	./.	0/0:1,0:1:3:0,3,39	0/0:3,0:3:9:0,9,127	0/0:1,0:1:3:0,3,45	./.	./.	./.	0/0:1,0:1:3:0,3,26	0/0:2,0:2:6:0,6,55	0/0:4,0:4:12:0,12,168	./.	0/0:2,0:2:6:0,6,73	./.	0/0:2,0:2:6:0,6,87	./.
scaffold_22	35476	.	A	G	201.60	.	AC=7;AF=0.051;AN=138;BaseQRankSum=1.019;ClippingRankSum=-1.569;DP=135;FS=4.590;InbreedingCoeff=0.0586;MLEAC=6;MLEAF=0.043;MQ=60.00;MQ0=0;MQRankSum=1.548;QD=25.20;ReadPosRankSum=0.248;SOR=0.869	GT:AD:DP:GQ:PL	0/0:3,0:3:9:0,9,119	0/0:1,0:1:3:0,3,45	0/0:2,0:2:6:0,6,85	0/0:1,0:1:3:0,3,38	./.	0/0:2,0:2:6:0,6,72	0/0:2,0:2:6:0,6,69	0/0:4,0:4:12:0,12,165	./.	0/0:1,0:1:3:0,3,45	1/1:0,1:1:3:44,3,0	0/0:1,0:1:3:0,3,45	./.	./.	0/0:2,0:2:6:0,6,80	0/0:2,0:2:6:0,6,85	0/0:4,0:4:12:0,12,137	0/0:3,0:3:9:0,9,127	0/0:2,0:2:6:0,6,82	0/0:4,0:4:12:0,12,154	0/0:1,0:1:3:0,3,40	./.	./.	0/0:1,0:1:3:0,3,40	./.	0/0:2,0:2:6:0,6,89	0/0:1,0:1:3:0,3,44	0/0:1,0:1:3:0,3,45	0/0:1,0:1:3:0,3,41	0/0:4,0:4:12:0,12,161	0/0:1,0:1:3:0,3,37	./.	0/0:2,0:2:6:0,6,77	1/1:0,1:1:3:42,3,0	./.	0/0:2,0:2:6:0,6,83	0/0:2,0:2:6:0,6,69	0/0:1,0:1:3:0,3,44	0/0:1,0:1:3:0,3,37	0/0:3,0:3:9:0,9,125	0/1:1,1:2:36:38,0,36	0/0:4,0:4:12:0,12,145	0/0:2,0:2:6:0,6,90	0/0:1,0:1:3:0,3,45	0/0:2,0:2:6:0,6,87	./.	0/0:2,0:2:6:0,6,90	0/0:1,0:1:3:0,3,44	0/0:1,0:1:3:0,3,43	0/0:2,0:2:6:0,6,82	./.	./.	0/0:1,0:1:3:0,3,43	0/0:2,0:2:6:0,6,84	1/1:0,4:4:12:167,12,0	./.	0/0:1,0:1:3:0,3,40	0/0:1,0:1:3:0,3,40	./.	0/0:1,0:1:3:0,3,45	0/0:4,0:4:12:0,12,165	./.	0/0:1,0:1:3:0,3,39	0/0:2,0:2:6:0,6,89	0/0:1,0:1:3:0,3,45	0/0:3,0:3:9:0,9,89	0/0:1,0:1:3:0,3,39	./.	0/0:2,0:2:6:0,6,85	0/0:2,0:2:6:0,6,68	0/0:1,0:1:3:0,3,40	0/0:3,0:3:9:0,9,118	0/0:2,0:2:6:0,6,82	0/0:1,0:1:3:0,3,45	./.	0/0:2,0:2:6:0,6,50	0/0:2,0:2:6:0,6,64	./.	0/0:1,0:1:3:0,3,42	0/0:1,0:1:3:0,3,37	0/0:1,0:1:3:0,3,42	0/0:4,0:4:12:0,12,129	0/0:2,0:2:6:0,6,78	./.	0/0:2,0:2:6:0,6,80	./.	0/0:1,0:1:3:0,3,45	0/0:1,0:1:3:0,3,40	./.	0/0:1,0:1:3:0,3,44
scaffold_22	35551	.	A	T	32.45	.	AC=2;AF=0.015;AN=136;BaseQRankSum=-1.279;ClippingRankSum=-1.162;DP=155;FS=0.000;InbreedingCoeff=-0.0130;MLEAC=1;MLEAF=7.353e-03;MQ=60.00;MQ0=0;MQRankSum=-0.125;QD=16.23;ReadPosRankSum=0.309;SOR=0.602	GT:AD:DP:GQ:PL	0/0:5,0:5:15:0,15,194	./.	0/0:3,0:3:9:0,9,116	0/0:1,0:1:3:0,3,41	./.	0/0:1,0:1:3:0,3,10	0/0:1,0:1:3:0,3,39	0/0:1,0:1:3:0,3,45	./.	0/0:3,0:3:9:0,9,127	0/0:1,0:1:3:0,3,37	0/0:2,0:2:6:0,6,78	./.	0/0:2,0:2:6:0,6,90	0/0:2,0:2:6:0,6,68	0/0:1,0:1:3:0,3,24	0/0:3,0:3:9:0,9,128	0/0:2,0:2:6:0,6,76	0/0:1,0:1:3:0,3,42	0/0:1,0:1:3:0,3,45	./.	0/0:1,0:1:3:0,3,42	0/0:4,0:4:12:0,12,164	0/0:1,0:1:3:0,3,45	0/0:2,0:2:6:0,6,81	./.	0/0:1,0:1:3:0,3,45	./.	./.	0/0:1,0:1:3:0,3,39	0/0:6,0:6:18:0,18,246	0/0:1,0:1:3:0,3,39	0/0:1,0:1:3:0,3,44	0/0:4,0:4:12:0,12,150	0/0:2,0:2:6:0,6,83	0/0:2,0:2:6:0,6,84	0/0:1,0:1:3:0,3,40	0/0:2,0:2:6:0,6,90	./.	0/0:1,0:1:3:0,3,45	0/0:1,0:1:3:0,3,43	0/0:4,0:4:12:0,12,166	0/0:2,0:2:6:0,6,79	./.	0/0:4,0:4:12:0,12,153	./.	0/0:2,0:2:6:0,6,84	0/0:1,0:1:3:0,3,45	0/0:2,0:2:6:0,6,80	0/0:3,0:3:9:0,9,119	0/0:2,0:2:6:0,6,80	./.	0/0:2,0:2:6:0,6,85	0/0:2,0:2:6:0,6,84	0/0:6,0:6:18:0,18,253	0/0:1,0:1:3:0,3,40	0/0:1,0:1:3:0,3,40	0/0:1,0:1:3:0,3,45	./.	0/0:3,0:3:9:0,9,121	0/0:3,0:3:9:0,9,118	./.	0/0:2,0:2:6:0,6,89	0/0:3,0:3:9:0,9,120	./.	0/0:3,0:3:9:0,9,120	0/0:3,0:3:9:0,9,122	0/0:1,0:1:3:0,3,45	0/0:3,0:3:9:0,9,132	0/0:2,0:2:6:0,6,74	0/0:1,0:1:3:0,3,40	0/0:4,0:4:12:0,12,170	0/0:2,0:2:6:0,6,84	./.	./.	0/0:4,0:4:12:0,12,157	0/0:3,0:3:9:0,9,132	0/0:2,0:2:6:0,6,87	./.	./.	./.	0/0:3,0:3:9:0,9,86	1/1:0,2:2:6:76,6,0	0/0:1,0:1:3:0,3,35	0/0:3,0:3:9:0,9,123	./.	0/0:2,0:2:6:0,6,85	0/0:2,0:2:6:0,6,89	0/0:1,0:1:3:0,3,33	./.
scaffold_22	37035	.	T	C	62.10	.	AC=3;AF=0.024;AN=126;BaseQRankSum=-0.347;ClippingRankSum=-0.430;DP=135;FS=0.000;InbreedingCoeff=-0.0504;MLEAC=3;MLEAF=0.024;MQ=60.00;MQ0=0;MQRankSum=0.298;QD=15.52;ReadPosRankSum=-0.827;SOR=1.113	GT:AD:DP:GQ:PL	./.	0/0:2,0:2:6:0,6,88	0/0:1,0:1:3:0,3,45	0/0:1,0:1:3:0,3,40	0/0:1,0:1:3:0,3,45	0/0:2,0:2:6:0,6,85	0/0:1,0:1:3:0,3,46	./.	./.	./.	0/0:3,0:3:9:0,9,117	0/0:1,0:1:3:0,3,46	0/0:1,0:1:3:0,3,44	0/0:1,0:1:3:0,3,38	./.	./.	./.	0/0:1,0:1:3:0,3,45	./.	0/0:3,0:3:9:0,9,124	0/0:2,0:2:6:0,6,91	0/0:3,0:3:9:0,9,78	0/0:3,0:3:9:0,9,124	0/0:1,0:1:3:0,3,46	0/0:2,0:2:6:0,6,90	./.	1/1:0,2:2:6:80,6,0	./.	0/0:1,0:1:3:0,3,39	0/0:2,0:2:6:0,6,77	0/0:4,0:4:12:0,12,163	0/0:6,0:6:18:0,18,251	0/0:2,0:2:6:0,6,84	0/0:1,0:1:3:0,3,40	0/0:2,0:2:6:0,6,87	0/0:2,0:2:6:0,6,81	0/0:2,0:2:6:0,6,85	./.	0/0:1,0:1:3:0,3,46	./.	0/0:3,0:3:9:0,9,126	0/0:4,0:4:12:0,12,174	0/0:4,0:4:12:0,12,163	0/0:1,0:1:3:0,3,42	./.	./.	0/0:1,0:1:3:0,3,39	0/0:1,0:1:3:0,3,40	./.	0/0:1,0:1:3:0,3,36	./.	0/0:1,0:1:3:0,3,37	0/0:1,0:1:3:0,3,40	./.	./.	./.	0/0:1,0:1:3:0,3,39	./.	0/0:3,0:3:9:0,9,122	./.	0/0:3,0:3:9:0,9,97	0/0:2,0:2:6:0,6,87	0/0:1,0:1:3:0,3,45	0/0:1,0:1:3:0,3,39	0/0:1,0:1:3:0,3,44	0/0:2,0:2:6:0,6,83	0/0:1,0:1:3:0,3,44	./.	0/0:1,0:1:3:0,3,46	0/0:1,0:1:3:0,3,45	./.	0/0:1,0:1:3:0,3,46	0/0:2,0:2:6:0,6,89	./.	./.	0/0:2,0:2:6:0,6,83	0/0:1,0:1:3:0,3,35	0/0:1,0:1:3:0,3,42	0/0:2,0:2:6:0,6,83	0/0:2,0:2:6:0,6,90	./.	0/0:1,0:1:3:0,3,41	0/1:1,1:2:38:38,0,39	0/0:6,0:6:18:0,18,225	0/0:4,0:4:12:0,12,161	0/0:2,0:2:6:0,6,61	0/0:4,0:4:12:0,12,166	0/0:2,0:2:6:0,6,80	0/0:2,0:2:6:0,6,74	./.
scaffold_22	37534	.	A	AGTGTTCGG	366.76	.	AC=10;AF=0.076;AN=132;BaseQRankSum=1.745;ClippingRankSum=0.574;DP=171;FS=18.751;InbreedingCoeff=-0.1289;MLEAC=12;MLEAF=0.091;MQ=60.00;MQ0=0;MQRankSum=-0.239;QD=6.92;ReadPosRankSum=-5.906;SOR=4.752	GT:AD:DP:GQ:PL	0/0:3,0:3:9:0,9,321	0/0:1,0:1:3:0,3,116	./.	0/0:1,0:1:3:0,3,110	0/1:1,1:2:39:39,0,110	0/0:2,0:2:6:0,6,231	0/0:5,0:5:15:0,15,529	./.	./.	0/0:1,0:1:3:0,3,36	0/0:1,0:1:3:0,3,115	0/0:1,0:1:3:0,3,116	0/0:1,0:1:3:0,3,116	./.	./.	0/0:2,0:2:6:0,6,195	./.	./.	./.	0/0:2,0:2:6:0,6,231	0/0:1,0:1:3:0,3,116	0/1:10,3:13:96:96,0,882	0/0:1,0:1:3:0,3,114	./.	0/0:2,0:2:6:0,6,207	0/0:1,0:1:3:0,3,115	./.	0/0:1,0:1:3:0,3,34	0/1:3,1:4:33:33,0,310	./.	./.	0/0:6,0:6:18:0,18,693	0/0:1,0:1:3:0,3,116	0/0:1,0:1:3:0,3,116	0/0:4,0:4:12:0,12,462	./.	0/0:1,0:1:3:0,3,116	0/0:2,0:2:6:0,6,231	0/0:1,0:1:3:0,3,116	./.	0/0:3,0:3:9:0,9,273	0/0:1,0:1:3:0,3,116	0/1:4,1:5:30:30,0,447	0/0:2,0:2:6:0,6,231	0/0:2,0:2:6:0,6,231	./.	./.	0/0:4,0:4:12:0,12,437	0/0:1,0:1:3:0,3,116	0/0:1,0:1:3:0,3,116	1/1:0,2:2:6:87,6,0	0/0:2,0:2:6:0,6,230	0/0:4,0:4:12:0,12,385	./.	0/0:2,0:2:6:0,6,231	0/0:2,0:2:6:0,6,154	0/0:3,0:3:9:0,9,347	0/0:1,0:1:3:0,3,116	0/0:2,0:2:6:0,6,231	0/0:2,0:2:6:0,6,230	0/0:3,0:3:9:0,9,184	0/0:2,0:2:6:0,6,231	./.	0/0:1,0:1:3:0,3,114	0/0:2,0:2:6:0,6,219	0/1:3,3:6:99:117,0,329	0/0:2,0:2:6:0,6,231	0/1:4,1:5:30:30,0,325	./.	0/1:5,1:6:27:27,0,535	./.	0/0:2,0:2:6:0,6,231	0/0:1,0:1:3:0,3,116	0/0:2,0:2:6:0,6,207	0/1:2,1:3:36:36,0,152	./.	0/0:1,0:1:3:0,3,115	0/0:1,0:1:3:0,3,116	0/0:1,0:1:3:0,3,116	0/0:2,0:2:6:0,6,194	./.	0/0:2,0:2:6:0,6,231	0/0:1,0:1:3:0,3,116	0/0:4,0:4:12:0,12,409	0/0:1,0:1:3:0,3,116	0/0:2,0:2:6:0,6,231	0/0:2,0:2:6:0,6,207	0/0:4,0:4:12:0,12,392	./.	./.
scaffold_22	38005	.	G	C	53.61	.	AC=6;AF=0.045;AN=134;BaseQRankSum=-2.219;ClippingRankSum=0.197;DP=125;FS=3.078;InbreedingCoeff=-0.0302;MLEAC=3;MLEAF=0.022;MQ=60.00;MQ0=0;MQRankSum=-1.445;QD=7.66;ReadPosRankSum=0.630;SOR=1.951	GT:AD:DP:GQ:PL	./.	0/0:2,0:2:6:0,6,81	0/0:2,0:2:6:0,6,87	0/0:1,0:1:3:0,3,41	0/0:1,0:1:3:0,3,42	0/0:2,0:2:6:0,6,73	0/0:2,0:2:6:0,6,83	./.	0/0:1,0:1:3:0,3,45	./.	0/0:2,0:2:6:0,6,87	0/0:2,0:2:6:0,6,75	0/0:1,0:1:3:0,3,44	0/0:1,0:1:3:0,3,45	0/0:1,0:1:3:0,3,42	./.	0/1:1,2:3:36:72,0,36	./.	./.	0/0:1,0:1:3:0,3,36	0/0:2,0:2:6:0,6,83	0/0:1,0:1:3:0,3,36	./.	0/0:1,0:1:3:0,3,45	0/0:1,0:1:3:0,3,44	0/0:3,0:3:9:0,9,129	1/1:0,1:1:3:33,3,0	./.	0/0:2,0:2:6:0,6,80	0/0:1,0:1:3:0,3,45	0/0:2,0:2:6:0,6,86	0/0:3,0:3:9:0,9,125	./.	0/0:1,0:1:3:0,3,36	./.	0/0:2,0:2:6:0,6,86	./.	0/0:1,0:1:3:0,3,27	./.	0/0:2,0:2:6:0,6,89	0/0:2,0:2:6:0,6,89	0/0:1,0:1:3:0,3,45	0/0:4,0:4:12:0,12,168	./.	0/0:2,0:2:6:0,6,89	./.	1/1:0,1:1:3:10,3,0	0/0:1,0:1:3:0,3,40	0/0:1,0:1:3:0,3,36	./.	0/0:1,0:1:3:0,3,45	0/0:3,0:3:9:0,9,127	0/0:6,0:6:18:0,18,245	0/0:1,0:1:3:0,3,45	0/0:2,0:2:6:0,6,90	0/0:2,0:2:6:0,6,84	0/0:2,0:2:6:0,6,79	./.	./.	0/0:1,0:1:3:0,3,38	0/0:2,0:2:6:0,6,84	0/0:2,0:2:6:0,6,83	0/0:4,0:4:12:0,12,170	0/0:1,0:1:3:0,3,45	0/0:2,0:2:6:0,6,87	0/0:1,0:1:3:0,3,40	0/0:3,0:3:9:0,9,82	0/0:1,0:1:3:0,3,40	./.	./.	0/0:3,0:3:9:0,9,134	0/0:5,0:5:15:0,15,191	0/0:1,0:1:3:0,3,45	0/0:1,0:1:3:0,3,37	./.	./.	0/0:1,0:1:3:0,3,44	0/0:2,0:2:6:0,6,70	0/0:1,0:1:3:0,3,39	0/0:2,0:2:6:0,6,81	0/0:2,0:2:6:0,6,53	./.	0/0:1,0:1:3:0,3,45	0/0:2,0:2:6:0,6,70	0/0:1,0:1:3:0,3,42	0/0:3,0:3:9:0,9,135	./.	0/0:1,0:1:3:0,3,43	0/0:1,0:1:3:0,3,34	0/1:1,1:2:4:4,0,38
scaffold_22	38027	.	G	C	141.63	.	AC=4;AF=0.030;AN=132;BaseQRankSum=-0.478;ClippingRankSum=-0.013;DP=129;FS=0.000;InbreedingCoeff=0.0294;MLEAC=3;MLEAF=0.023;MQ=59.92;MQ0=0;MQRankSum=0.323;QD=28.33;ReadPosRankSum=-2.312;SOR=0.987	GT:AD:DP:GQ:PL	./.	0/0:1,0:1:3:0,3,40	0/0:2,0:2:6:0,6,86	0/0:1,0:1:3:0,3,45	./.	0/0:3,0:3:9:0,9,117	0/0:2,0:2:6:0,6,90	./.	0/0:1,0:1:3:0,3,42	./.	0/0:1,0:1:3:0,3,40	0/0:2,0:2:6:0,6,80	0/0:1,0:1:3:0,3,45	0/0:1,0:1:3:0,3,38	0/0:1,0:1:3:0,3,44	./.	0/0:3,0:3:9:0,9,135	0/0:1,0:1:3:0,3,42	./.	0/0:1,0:1:3:0,3,45	0/0:2,0:2:6:0,6,90	0/0:1,0:1:3:0,3,45	0/0:1,0:1:3:0,3,41	0/0:1,0:1:3:0,3,42	0/0:1,0:1:3:0,3,37	0/0:1,0:1:3:0,3,45	0/0:1,0:1:3:0,3,45	./.	0/0:2,0:2:6:0,6,86	0/0:1,0:1:3:0,3,43	0/0:1,0:1:3:0,3,45	0/0:5,0:5:15:0,15,205	./.	0/0:1,0:1:3:0,3,44	./.	0/0:2,0:2:6:0,6,86	./.	./.	./.	0/0:2,0:2:6:0,6,89	0/0:2,0:2:6:0,6,90	0/0:1,0:1:3:0,3,45	0/0:3,0:3:9:0,9,132	0/0:1,0:1:3:0,3,42	0/0:2,0:2:6:0,6,83	./.	./.	0/0:3,0:3:9:0,9,125	0/0:1,0:1:3:0,3,40	0/0:1,0:1:3:0,3,42	0/0:1,0:1:3:0,3,45	0/0:2,0:2:6:0,6,83	0/0:6,0:6:18:0,18,250	0/0:2,0:2:6:0,6,83	0/0:1,0:1:3:0,3,38	0/0:3,0:3:9:0,9,119	0/0:2,0:2:6:0,6,85	./.	./.	0/0:2,0:2:6:0,6,76	0/0:2,0:2:6:0,6,81	0/0:2,0:2:6:0,6,81	0/0:4,0:4:12:0,12,164	1/1:0,3:3:9:127,9,0	0/0:2,0:2:6:0,6,76	0/0:1,0:1:3:0,3,38	0/0:3,0:3:9:0,9,78	./.	./.	./.	0/0:3,0:3:9:0,9,126	0/0:6,0:6:18:0,18,209	0/0:1,0:1:3:0,3,45	0/0:1,0:1:3:0,3,40	./.	./.	0/0:1,0:1:3:0,3,45	0/0:1,0:1:3:0,3,35	./.	0/0:1,0:1:3:0,3,40	0/0:3,0:3:9:0,9,110	0/0:1,0:1:3:0,3,45	0/0:1,0:1:3:0,3,44	1/1:0,2:2:6:79,6,0	./.	0/0:4,0:4:12:0,12,173	0/0:1,0:1:3:0,3,38	./.	0/0:1,0:1:3:0,3,45	0/0:2,0:2:6:0,6,90
scaffold_22	38054	.	G	A	2569.36	.	AC=74;AF=0.597;AN=124;BaseQRankSum=0.579;ClippingRankSum=0.768;DP=132;FS=0.000;InbreedingCoeff=0.1351;MLEAC=74;MLEAF=0.597;MQ=59.92;MQ0=0;MQRankSum=-1.485;QD=24.71;ReadPosRankSum=-0.629;SOR=0.567	GT:AD:DP:GQ:PL	./.	./.	0/1:1,1:2:36:36,0,39	1/1:0,3:3:9:127,9,0	1/1:0,2:2:6:71,6,0	0/1:2,1:3:36:36,0,65	0/0:3,0:3:9:0,9,126	./.	./.	./.	./.	./.	1/1:0,1:1:3:40,3,0	./.	0/1:1,1:2:32:39,0,32	./.	0/0:2,0:2:6:0,6,76	1/1:0,1:1:3:42,3,0	./.	0/1:2,1:3:24:24,0,75	1/1:0,1:1:3:45,3,0	1/1:0,1:1:3:44,3,0	0/0:2,0:2:6:0,6,82	./.	1/1:0,1:1:3:42,3,0	0/0:1,0:1:3:0,3,45	./.	./.	1/1:0,2:2:6:82,6,0	1/1:0,1:1:3:45,3,0	0/0:1,0:1:3:0,3,45	0/1:2,2:4:70:75,0,70	./.	0/0:1,0:1:3:0,3,44	./.	0/0:1,0:1:3:0,3,45	./.	./.	./.	1/1:0,2:2:6:85,6,0	0/0:2,0:2:6:0,6,88	1/1:0,1:1:3:42,3,0	1/1:0,2:2:6:89,6,0	0/0:1,0:1:3:0,3,10	1/1:0,3:3:9:129,9,0	./.	0/0:1,0:1:3:0,3,44	1/1:0,4:4:12:160,12,0	0/1:2,1:3:32:32,0,61	1/1:0,1:1:3:45,3,0	1/1:0,1:1:3:45,3,0	0/0:1,0:1:3:0,3,40	0/1:3,1:4:33:33,0,113	1/1:0,2:2:6:87,6,0	./.	0/0:2,0:2:6:0,6,82	1/1:0,1:1:3:39,3,0	./.	./.	0/1:1,1:2:27:39,0,27	0/1:2,1:3:29:29,0,75	1/1:0,2:2:6:76,6,0	0/1:2,1:3:35:35,0,42	0/0:3,0:3:9:0,9,135	0/0:2,0:2:6:0,6,90	1/1:0,1:1:3:45,3,0	0/0:1,0:1:3:0,3,44	./.	1/1:0,1:1:3:45,3,0	./.	1/1:0,2:2:6:89,6,0	1/1:0,6:6:18:239,18,0	1/1:0,3:3:9:123,9,0	./.	./.	./.	1/1:0,3:3:9:128,9,0	./.	0/0:1,0:1:3:0,3,38	0/1:2,1:3:35:35,0,68	1/1:0,2:2:6:86,6,0	0/0:2,0:2:6:0,6,89	0/1:1,2:3:33:71,0,33	0/1:2,1:3:22:22,0,74	1/1:0,1:1:3:45,3,0	0/1:4,1:5:30:30,0,157	1/1:0,1:1:3:41,3,0	1/1:0,1:1:3:37,3,0	1/1:0,1:1:3:45,3,0	0/0:1,0:1:3:0,3,45
scaffold_22	38154	.	T	A	162.78	.	AC=8;AF=0.063;AN=126;BaseQRankSum=0.246;ClippingRankSum=-0.603;DP=93;FS=0.000;InbreedingCoeff=-0.0868;MLEAC=9;MLEAF=0.071;MQ=60.00;MQ0=0;MQRankSum=0.707;QD=14.80;ReadPosRankSum=0.052;SOR=0.593	GT:AD:DP:GQ:PL	./.	0/0:2,0:2:6:0,6,89	./.	./.	0/0:1,0:1:3:0,3,39	0/0:1,0:1:3:0,3,45	./.	./.	0/0:2,0:2:6:0,6,82	0/0:1,0:1:3:0,3,45	./.	0/0:1,0:1:3:0,3,39	0/0:2,0:2:6:0,6,90	0/0:1,0:1:3:0,3,39	0/1:1,1:2:34:34,0,36	0/0:3,0:3:9:0,9,106	0/0:1,0:1:3:0,3,42	0/0:1,0:1:3:0,3,38	0/0:1,0:1:3:0,3,25	0/0:2,0:2:6:0,6,79	0/0:2,0:2:6:0,6,83	0/0:1,0:1:3:0,3,45	0/0:1,0:1:3:0,3,40	0/0:2,0:2:6:0,6,49	0/0:1,0:1:3:0,3,44	0/0:1,0:1:3:0,3,40	./.	0/0:1,0:1:3:0,3,43	0/0:1,0:1:3:0,3,45	0/0:1,0:1:3:0,3,40	0/0:2,0:2:6:0,6,67	0/0:2,0:2:6:0,6,81	./.	0/1:1,1:2:32:37,0,32	./.	0/0:1,0:1:3:0,3,38	0/0:1,0:1:3:0,3,40	0/0:1,0:1:3:0,3,34	./.	./.	./.	0/0:1,0:1:3:0,3,45	./.	0/0:2,0:2:6:0,6,76	0/0:2,0:2:6:0,6,73	./.	./.	./.	0/0:2,0:2:6:0,6,74	0/0:1,0:1:3:0,3,40	0/0:2,0:2:6:0,6,84	./.	./.	./.	1/1:0,1:1:3:40,3,0	0/0:1,0:1:3:0,3,38	0/0:1,0:1:3:0,3,40	./.	0/0:2,0:2:6:0,6,81	0/0:2,0:2:6:0,6,85	0/0:1,0:1:3:0,3,41	0/0:2,0:2:6:0,6,75	./.	1/1:0,1:1:3:34,3,0	./.	./.	./.	0/0:1,0:1:3:0,3,45	0/0:2,0:2:6:0,6,84	0/0:1,0:1:3:0,3,43	0/0:1,0:1:3:0,3,38	0/0:2,0:2:6:0,6,85	0/0:1,0:1:3:0,3,40	0/0:2,0:2:6:0,6,80	./.	./.	0/0:1,0:1:3:0,3,45	0/0:1,0:1:3:0,3,33	0/0:1,0:1:3:0,3,42	0/0:1,0:1:3:0,3,35	0/0:2,0:2:6:0,6,71	0/0:1,0:1:3:0,3,45	0/0:1,0:1:3:0,3,45	0/1:1,2:3:33:71,0,33	0/0:2,0:2:6:0,6,76	0/1:1,1:2:31:39,0,31	0/0:2,0:2:6:0,6,84	./.	0/0:1,0:1:3:0,3,45	0/0:1,0:1:3:0,3,43
scaffold_22	38192	.	T	A	44.54	.	AC=2;AF=0.018;AN=112;BaseQRankSum=1.189;ClippingRankSum=-0.014;DP=90;FS=0.000;InbreedingCoeff=-0.0547;MLEAC=1;MLEAF=8.929e-03;MQ=60.00;MQ0=0;MQRankSum=-0.186;QD=22.27;ReadPosRankSum=1.590;SOR=0.356	GT:AD:DP:GQ:PL	0/0:1,0:1:3:0,3,39	0/0:2,0:2:6:0,6,90	./.	./.	./.	0/0:1,0:1:3:0,3,39	0/0:1,0:1:3:0,3,42	./.	0/0:2,0:2:6:0,6,87	0/0:1,0:1:3:0,3,40	./.	./.	0/0:1,0:1:3:0,3,44	1/1:0,2:2:6:86,6,0	0/0:1,0:1:3:0,3,45	0/0:3,0:3:9:0,9,112	0/0:2,0:2:6:0,6,77	0/0:1,0:1:3:0,3,43	0/0:1,0:1:3:0,3,40	0/0:2,0:2:6:0,6,88	0/0:3,0:3:9:0,9,122	./.	0/0:1,0:1:3:0,3,45	0/0:2,0:2:6:0,6,49	./.	0/0:1,0:1:3:0,3,38	./.	./.	0/0:2,0:2:6:0,6,49	0/0:2,0:2:6:0,6,88	0/0:4,0:4:12:0,12,166	0/0:3,0:3:9:0,9,107	./.	0/0:1,0:1:3:0,3,44	./.	0/0:1,0:1:3:0,3,45	0/0:1,0:1:3:0,3,40	0/0:1,0:1:3:0,3,43	./.	./.	./.	./.	./.	./.	0/0:1,0:1:3:0,3,40	./.	0/0:1,0:1:3:0,3,39	0/0:1,0:1:3:0,3,37	0/0:1,0:1:3:0,3,45	0/0:1,0:1:3:0,3,42	0/0:2,0:2:6:0,6,79	0/0:1,0:1:3:0,3,40	./.	./.	./.	0/0:2,0:2:6:0,6,71	./.	./.	0/0:2,0:2:6:0,6,87	0/0:2,0:2:6:0,6,85	./.	0/0:2,0:2:6:0,6,85	0/0:1,0:1:3:0,3,39	0/0:2,0:2:6:0,6,84	./.	./.	./.	./.	0/0:2,0:2:6:0,6,83	0/0:1,0:1:3:0,3,40	0/0:1,0:1:3:0,3,42	0/0:1,0:1:3:0,3,39	0/0:2,0:2:6:0,6,80	0/0:1,0:1:3:0,3,44	./.	./.	0/0:1,0:1:3:0,3,38	0/0:1,0:1:3:0,3,45	./.	0/0:1,0:1:3:0,3,38	0/0:1,0:1:3:0,3,43	0/0:1,0:1:3:0,3,39	./.	0/0:1,0:1:3:0,3,45	0/0:1,0:1:3:0,3,10	0/0:1,0:1:3:0,3,40	0/0:3,0:3:9:0,9,127	./.	0/0:2,0:2:6:0,6,78	0/0:3,0:3:9:0,9,126
scaffold_22	38293	.	C	T	37.52	.	AC=2;AF=0.016;AN=122;BaseQRankSum=-0.100;ClippingRankSum=1.386;DP=118;FS=0.000;InbreedingCoeff=-0.0408;MLEAC=1;MLEAF=8.197e-03;MQ=60.00;MQ0=0;MQRankSum=-0.831;QD=18.76;ReadPosRankSum=0.543;SOR=1.953	GT:AD:DP:GQ:PL	./.	0/0:3,0:3:9:0,9,134	0/0:1,0:1:3:0,3,40	./.	./.	./.	./.	0/0:1,0:1:3:0,3,45	0/0:1,0:1:3:0,3,45	0/0:1,0:1:3:0,3,45	./.	0/0:1,0:1:3:0,3,45	0/0:2,0:2:6:0,6,76	0/0:3,0:3:9:0,9,135	0/0:5,0:5:15:0,15,197	./.	./.	0/0:1,0:1:3:0,3,45	./.	./.	0/0:2,0:2:6:0,6,88	./.	0/0:1,0:1:3:0,3,45	0/0:1,0:1:3:0,3,45	0/0:2,0:2:6:0,6,47	0/0:1,0:1:3:0,3,42	./.	0/0:1,0:1:3:0,3,36	./.	0/0:1,0:1:3:0,3,45	./.	0/0:4,0:4:12:0,12,168	0/0:1,0:1:3:0,3,45	0/0:1,0:1:3:0,3,45	./.	0/0:2,0:2:6:0,6,90	0/0:2,0:2:6:0,6,90	0/0:1,0:1:3:0,3,40	0/0:3,0:3:9:0,9,135	0/0:3,0:3:9:0,9,135	./.	0/0:1,0:1:3:0,3,45	0/0:1,0:1:3:0,3,45	0/0:1,0:1:3:0,3,45	0/0:2,0:2:6:0,6,90	./.	./.	0/0:2,0:2:6:0,6,90	./.	0/0:2,0:2:6:0,6,90	0/0:2,0:2:6:0,6,70	0/0:3,0:3:9:0,9,130	./.	./.	0/0:2,0:2:6:0,6,90	./.	0/0:1,0:1:3:0,3,35	0/0:1,0:1:3:0,3,45	0/0:1,0:1:3:0,3,37	0/0:1,0:1:3:0,3,45	0/0:6,0:6:18:0,18,263	./.	0/0:2,0:2:6:0,6,83	0/0:2,0:2:6:0,6,55	0/0:2,0:2:6:0,6,83	./.	./.	0/0:.:.:3:0,3,25	0/0:2,0:2:6:0,6,89	0/0:1,0:1:3:0,3,45	./.	0/0:2,0:2:6:0,6,90	0/0:1,0:1:3:0,3,40	./.	0/0:2,0:2:6:0,6,90	0/0:1,0:1:3:0,3,45	0/0:1,0:1:3:0,3,45	./.	0/0:1,0:1:3:0,3,40	./.	0/0:2,0:2:6:0,6,90	0/0:1,0:1:3:0,3,45	1/1:0,2:2:6:80,6,0	0/0:3,0:3:9:0,9,135	0/0:2,0:2:6:0,6,90	0/0:2,0:2:6:0,6,90	0/0:3,0:3:9:0,9,134	0/0:2,0:2:6:0,6,90	0/0:4,0:4:12:0,12,180	0/0:2,0:2:6:0,6,90
scaffold_22	38493	.	T	TC	2008.67	.	AC=71;AF=0.582;AN=122;BaseQRankSum=0.279;ClippingRankSum=-2.052;DP=128;FS=0.000;InbreedingCoeff=0.1704;MLEAC=70;MLEAF=0.574;MQ=60.08;MQ0=0;MQRankSum=1.077;QD=22.57;ReadPosRankSum=-0.576;SOR=0.787	GT:AD:DP:GQ:PL	./.	./.	./.	1/1:0,1:1:3:37,3,0	1/1:0,1:1:3:37,3,0	1/1:0,1:1:3:37,3,0	0/0:3,0:3:9:0,9,111	./.	0/0:1,0:1:3:0,3,37	1/1:0,2:2:6:74,6,0	./.	0/0:2,0:2:6:0,6,74	1/1:0,1:1:3:37,3,0	1/1:0,1:1:3:37,3,0	1/1:0,4:4:12:121,12,0	1/1:0,1:1:3:37,3,0	0/0:3,0:3:9:0,9,110	./.	./.	0/1:1,1:2:31:31,0,31	0/0:2,0:2:6:0,6,74	./.	./.	0/0:1,0:1:3:0,3,37	0/1:1,1:2:31:31,0,31	./.	0/0:2,0:2:6:0,6,74	./.	1/1:0,1:1:3:37,3,0	0/1:1,1:2:31:31,0,31	./.	0/1:1,1:2:31:31,0,31	./.	./.	./.	./.	1/1:0,1:1:3:37,3,0	0/0:1,0:1:3:0,3,37	0/1:1,1:2:31:31,0,31	./.	0/0:1,0:1:3:0,3,37	./.	1/1:0,2:2:6:74,6,0	0/1:2,1:3:28:28,0,65	1/1:0,2:2:6:74,6,0	./.	0/0:2,0:2:6:0,6,74	1/1:0,5:5:15:185,15,0	0/0:1,0:1:3:0,3,37	./.	./.	1/1:0,1:1:3:37,3,0	0/1:1,1:2:31:31,0,31	1/1:0,3:3:9:111,9,0	0/0:1,0:1:3:0,3,37	0/0:1,0:1:3:0,3,37	1/1:0,1:1:3:37,3,0	./.	./.	./.	0/1:2,2:4:62:62,0,62	1/1:0,1:1:3:37,3,0	0/1:1,1:2:31:31,0,31	0/1:2,1:3:28:28,0,65	0/0:3,0:3:9:0,9,111	0/0:3,0:3:9:0,9,111	0/1:1,1:2:31:31,0,31	1/1:0,1:1:3:37,3,0	./.	1/1:0,1:1:3:37,3,0	1/1:0,3:3:9:111,9,0	1/1:0,3:3:9:111,9,0	1/1:0,2:2:6:74,6,0	./.	1/1:0,1:1:3:37,3,0	1/1:0,1:1:3:37,3,0	1/1:0,3:3:9:111,9,0	0/0:2,0:2:6:0,6,74	0/0:2,0:2:6:0,6,74	0/0:1,0:1:3:0,3,37	0/0:2,0:2:6:0,6,74	./.	0/1:1,1:2:31:31,0,31	./.	1/1:0,2:2:9:108,9,0	0/1:2,1:3:28:28,0,65	1/1:0,1:1:3:37,3,0	1/1:0,1:1:3:37,3,0	1/1:0,1:1:3:37,3,0	./.
scaffold_22	38531	.	G	A	64.93	.	AC=3;AF=0.026;AN=116;BaseQRankSum=0.991;ClippingRankSum=-1.318;DP=106;FS=3.076;InbreedingCoeff=-0.0696;MLEAC=3;MLEAF=0.026;MQ=60.00;MQ0=0;MQRankSum=0.144;QD=12.99;ReadPosRankSum=0.760;SOR=2.617	GT:AD:DP:GQ:PL	./.	./.	0/0:1,0:1:3:0,3,45	0/0:1,0:1:3:0,3,45	./.	0/0:1,0:1:3:0,3,45	0/0:3,0:3:9:0,9,130	./.	0/0:2,0:2:6:0,6,91	0/0:3,0:3:9:0,9,129	./.	0/0:2,0:2:6:0,6,73	0/0:2,0:2:6:0,6,86	0/0:2,0:2:6:0,6,73	0/0:3,0:3:9:0,9,115	0/0:1,0:1:3:0,3,30	0/0:1,0:1:3:0,3,31	./.	./.	0/0:1,0:1:3:0,3,40	0/0:2,0:2:6:0,6,79	./.	0/0:2,0:2:6:0,6,87	0/0:2,0:2:6:0,6,83	./.	./.	0/0:2,0:2:6:0,6,78	./.	0/0:2,0:2:6:0,6,89	./.	0/0:1,0:1:3:0,3,44	0/0:1,0:1:3:0,3,38	./.	./.	./.	./.	./.	0/0:2,0:2:6:0,6,84	0/0:1,0:1:3:0,3,43	0/0:1,0:1:3:0,3,42	./.	./.	0/0:1,0:1:3:0,3,45	0/0:3,0:3:9:0,9,125	0/0:4,0:4:12:0,12,172	./.	./.	0/0:3,0:3:9:0,9,87	0/0:2,0:2:6:0,6,83	./.	./.	0/0:2,0:2:6:0,6,80	0/0:1,0:1:3:0,3,40	0/0:1,0:1:3:0,3,40	./.	0/0:1,0:1:3:0,3,43	0/0:2,0:2:6:0,6,84	./.	./.	0/0:1,0:1:3:0,3,45	0/1:2,2:4:68:72,0,68	0/0:1,0:1:3:0,3,40	0/0:1,0:1:3:0,3,39	0/0:5,0:5:15:0,15,204	0/0:4,0:4:12:0,12,168	0/0:3,0:3:9:0,9,114	0/0:1,0:1:3:0,3,42	./.	0/0:1,0:1:3:0,3,37	0/0:3,0:3:9:0,9,127	0/0:1,0:1:3:0,3,39	0/0:2,0:2:6:0,6,70	0/0:2,0:2:6:0,6,78	1/1:0,1:1:3:45,3,0	0/0:1,0:1:3:0,3,30	0/0:1,0:1:3:0,3,23	0/0:2,0:2:6:0,6,82	0/0:1,0:1:3:0,3,38	./.	0/0:1,0:1:3:0,3,42	./.	0/0:2,0:2:6:0,6,49	0/0:1,0:1:3:0,3,42	./.	0/0:4,0:4:12:0,12,161	0/0:1,0:1:3:0,3,40	./.	0/0:1,0:1:3:0,3,45	./.	0/0:1,0:1:3:0,3,33
scaffold_22	38626	.	A	T	40.23	.	AC=2;AF=0.014;AN=138;BaseQRankSum=0.203;ClippingRankSum=-0.439;DP=116;FS=0.000;InbreedingCoeff=-0.0626;MLEAC=1;MLEAF=7.246e-03;MQ=60.00;MQ0=0;MQRankSum=0.738;QD=20.11;ReadPosRankSum=0.011;SOR=2.271	GT:AD:DP:GQ:PL	0/0:1,0:1:3:0,3,23	./.	0/0:1,0:1:3:0,3,45	./.	0/0:2,0:2:6:0,6,76	0/0:1,0:1:3:0,3,41	0/0:1,0:1:3:0,3,45	0/0:1,0:1:3:0,3,45	./.	0/0:3,0:3:9:0,9,128	./.	./.	0/0:1,0:1:3:0,3,44	0/0:3,0:3:9:0,9,125	0/0:1,0:1:3:0,3,41	0/0:1,0:1:3:0,3,45	0/0:1,0:1:3:0,3,39	0/0:3,0:3:9:0,9,128	0/0:1,0:1:3:0,3,37	0/0:1,0:1:3:0,3,41	0/0:1,0:1:3:0,3,45	0/0:2,0:2:6:0,6,86	0/0:1,0:1:3:0,3,45	0/0:1,0:1:3:0,3,40	0/0:1,0:1:3:0,3,43	0/0:2,0:2:6:0,6,82	0/0:1,0:1:3:0,3,28	./.	0/0:3,0:3:9:0,9,121	0/0:2,0:2:6:0,6,86	0/0:1,0:1:3:0,3,41	0/0:2,0:2:6:0,6,88	0/0:2,0:2:6:0,6,66	0/0:3,0:3:9:0,9,128	0/0:2,0:2:6:0,6,79	./.	0/0:2,0:2:6:0,6,85	./.	0/0:2,0:2:6:0,6,75	./.	0/0:1,0:1:3:0,3,45	./.	0/0:1,0:1:3:0,3,38	0/0:4,0:4:12:0,12,151	0/0:3,0:3:9:0,9,135	./.	0/0:1,0:1:3:0,3,45	0/0:2,0:2:6:0,6,75	0/0:3,0:3:9:0,9,126	0/0:1,0:1:3:0,3,45	./.	0/0:1,0:1:3:0,3,45	./.	./.	0/0:2,0:2:6:0,6,86	0/0:2,0:2:6:0,6,86	0/0:2,0:2:6:0,6,54	0/0:1,0:1:3:0,3,34	0/0:1,0:1:3:0,3,37	0/0:2,0:2:6:0,6,88	0/0:2,0:2:6:0,6,77	0/0:2,0:2:6:0,6,84	./.	0/0:2,0:2:6:0,6,80	0/0:1,0:1:3:0,3,45	0/0:1,0:1:3:0,3,37	0/0:1,0:1:3:0,3,45	./.	0/0:2,0:2:6:0,6,82	./.	./.	0/0:3,0:3:9:0,9,126	./.	0/0:3,0:3:9:0,9,127	./.	0/0:1,0:1:3:0,3,30	0/0:1,0:1:3:0,3,42	0/0:1,0:1:3:0,3,45	0/0:2,0:2:6:0,6,84	0/0:1,0:1:3:0,3,45	0/0:2,0:2:6:0,6,76	0/0:1,0:1:3:0,3,45	0/0:2,0:2:6:0,6,85	1/1:0,2:2:6:83,6,0	0/0:3,0:3:9:0,9,133	0/0:1,0:1:3:0,3,45	./.	0/0:1,0:1:3:0,3,45	0/0:1,0:1:3:0,3,45	0/0:2,0:2:6:0,6,90
scaffold_22	38628	.	T	A	71.45	.	AC=3;AF=0.022;AN=138;BaseQRankSum=1.738;ClippingRankSum=1.009;DP=120;FS=6.623;InbreedingCoeff=-0.0757;MLEAC=3;MLEAF=0.022;MQ=60.00;MQ0=0;MQRankSum=-1.568;QD=17.86;ReadPosRankSum=-1.026;SOR=1.132	GT:AD:DP:GQ:PL	0/0:1,0:1:3:0,3,41	./.	0/0:1,0:1:3:0,3,45	./.	0/0:2,0:2:6:0,6,75	0/0:1,0:1:3:0,3,39	0/0:2,0:2:6:0,6,49	0/0:1,0:1:3:0,3,45	./.	0/0:3,0:3:9:0,9,121	./.	./.	0/0:1,0:1:3:0,3,44	0/0:4,0:4:12:0,12,162	0/0:1,0:1:3:0,3,41	0/0:1,0:1:3:0,3,45	0/0:1,0:1:3:0,3,39	0/0:3,0:3:9:0,9,125	0/0:1,0:1:3:0,3,37	0/0:1,0:1:3:0,3,41	0/0:1,0:1:3:0,3,42	0/0:2,0:2:6:0,6,88	0/0:1,0:1:3:0,3,45	0/0:1,0:1:3:0,3,39	0/0:2,0:2:6:0,6,71	0/0:2,0:2:6:0,6,82	0/0:1,0:1:3:0,3,10	./.	0/0:3,0:3:9:0,9,111	0/0:2,0:2:6:0,6,87	0/0:1,0:1:3:0,3,45	0/0:2,0:2:6:0,6,87	0/0:2,0:2:6:0,6,83	0/0:3,0:3:9:0,9,127	0/0:2,0:2:6:0,6,79	./.	0/0:2,0:2:6:0,6,89	./.	0/0:2,0:2:6:0,6,51	./.	0/0:1,0:1:3:0,3,43	./.	0/0:1,0:1:3:0,3,30	0/0:4,0:4:12:0,12,171	0/0:3,0:3:9:0,9,129	./.	0/0:1,0:1:3:0,3,45	0/0:2,0:2:6:0,6,82	0/0:3,0:3:9:0,9,121	0/0:1,0:1:3:0,3,45	./.	0/0:1,0:1:3:0,3,45	./.	./.	0/0:2,0:2:6:0,6,88	0/0:2,0:2:6:0,6,81	0/0:2,0:2:6:0,6,80	0/0:1,0:1:3:0,3,40	0/0:1,0:1:3:0,3,35	0/0:2,0:2:6:0,6,87	0/0:2,0:2:6:0,6,85	0/0:2,0:2:6:0,6,84	./.	0/0:1,0:1:3:0,3,40	0/0:2,0:2:6:0,6,81	0/0:1,0:1:3:0,3,35	0/0:1,0:1:3:0,3,45	./.	0/0:2,0:2:6:0,6,81	./.	./.	0/0:2,0:2:6:0,6,87	./.	0/0:3,0:3:9:0,9,127	./.	0/0:1,0:1:3:0,3,42	0/0:1,0:1:3:0,3,38	0/0:1,0:1:3:0,3,44	0/0:2,0:2:6:0,6,89	0/0:1,0:1:3:0,3,45	0/0:2,0:2:6:0,6,81	0/0:1,0:1:3:0,3,43	0/0:3,0:3:9:0,9,120	0/0:2,0:2:6:0,6,90	0/0:3,0:3:9:0,9,128	0/0:1,0:1:3:0,3,45	./.	1/1:0,1:1:3:45,3,0	0/0:1,0:1:3:0,3,45	0/1:1,2:3:27:80,0,27
scaffold_22	38839	.	G	A	39.30	.	AC=2;AF=0.016;AN=128;BaseQRankSum=-0.448;ClippingRankSum=-0.219;DP=124;FS=0.000;InbreedingCoeff=-0.0446;MLEAC=1;MLEAF=7.813e-03;MQ=60.00;MQ0=0;MQRankSum=0.552;QD=19.65;ReadPosRankSum=0.261;SOR=0.510	GT:AD:DP:GQ:PL	0/0:1,0:1:3:0,3,37	./.	./.	0/0:2,0:2:6:0,6,86	./.	0/0:1,0:1:3:0,3,45	0/0:1,0:1:3:0,3,42	0/0:2,0:2:6:0,6,86	0/0:2,0:2:6:0,6,49	./.	./.	0/0:1,0:1:3:0,3,45	0/0:1,0:1:3:0,3,45	./.	0/0:2,0:2:6:0,6,83	0/0:2,0:2:6:0,6,75	0/0:3,0:3:9:0,9,124	0/0:1,0:1:3:0,3,45	0/0:1,0:1:3:0,3,45	0/0:2,0:2:6:0,6,85	0/0:1,0:1:3:0,3,35	0/0:1,0:1:3:0,3,36	./.	./.	0/0:3,0:3:9:0,9,113	./.	0/0:1,0:1:3:0,3,41	0/0:1,0:1:3:0,3,45	./.	0/0:2,0:2:6:0,6,83	0/0:1,0:1:3:0,3,45	0/0:5,0:5:15:0,15,191	./.	0/0:2,0:2:6:0,6,86	./.	./.	0/0:2,0:2:6:0,6,85	./.	0/0:2,0:2:6:0,6,75	0/0:1,0:1:3:0,3,40	./.	0/0:1,0:1:3:0,3,45	0/0:1,0:1:3:0,3,38	./.	0/0:1,0:1:3:0,3,44	./.	0/0:1,0:1:3:0,3,37	0/0:3,0:3:9:0,9,76	0/0:3,0:3:9:0,9,94	0/0:1,0:1:3:0,3,45	0/0:1,0:1:3:0,3,42	0/0:4,0:4:12:0,12,164	./.	0/0:1,0:1:3:0,3,45	0/0:3,0:3:9:0,9,128	0/0:1,0:1:3:0,3,45	./.	./.	./.	0/0:1,0:1:3:0,3,45	0/0:1,0:1:3:0,3,40	0/0:1,0:1:3:0,3,37	0/0:1,0:1:3:0,3,42	./.	0/0:3,0:3:9:0,9,123	0/0:2,0:2:6:0,6,85	0/0:3,0:3:9:0,9,94	0/0:1,0:1:3:0,3,45	./.	0/0:2,0:2:6:0,6,87	0/0:2,0:2:6:0,6,83	0/0:6,0:6:18:0,18,238	0/0:1,0:1:3:0,3,45	0/0:1,0:1:3:0,3,39	./.	0/0:1,0:1:3:0,3,41	0/0:2,0:2:6:0,6,87	./.	0/0:4,0:4:12:0,12,134	0/0:2,0:2:6:0,6,90	0/0:2,0:2:6:0,6,88	./.	1/1:0,2:2:6:82,6,0	0/0:2,0:2:6:0,6,78	0/0:2,0:2:6:0,6,88	0/0:1,0:1:3:0,3,45	0/0:3,0:3:9:0,9,131	0/0:2,0:2:6:0,6,68	0/0:2,0:2:6:0,6,82	0/0:3,0:3:9:0,9,124
scaffold_22	38876	.	G	A	67.70	.	AC=3;AF=0.024;AN=126;BaseQRankSum=1.415;ClippingRankSum=1.610;DP=134;FS=0.000;InbreedingCoeff=-0.0603;MLEAC=2;MLEAF=0.016;MQ=60.00;MQ0=0;MQRankSum=0.146;QD=16.92;ReadPosRankSum=0.862;SOR=1.081	GT:AD:DP:GQ:PL	./.	./.	./.	0/0:1,0:1:3:0,3,44	./.	0/0:3,0:3:9:0,9,122	./.	./.	0/0:2,0:2:6:0,6,49	0/0:1,0:1:3:0,3,40	./.	./.	0/0:2,0:2:6:0,6,84	./.	0/0:4,0:4:12:0,12,141	0/0:2,0:2:6:0,6,85	0/0:2,0:2:6:0,6,76	0/0:1,0:1:3:0,3,42	./.	./.	0/0:1,0:1:3:0,3,40	0/0:1,0:1:3:0,3,42	0/0:1,0:1:3:0,3,38	0/0:1,0:1:3:0,3,45	./.	0/0:2,0:2:6:0,6,85	0/0:2,0:2:6:0,6,87	0/0:1,0:1:3:0,3,40	0/0:1,0:1:3:0,3,45	0/0:1,0:1:3:0,3,45	1/1:0,1:1:3:45,3,0	0/0:2,0:2:6:0,6,90	./.	0/0:2,0:2:6:0,6,82	./.	./.	0/0:2,0:2:6:0,6,89	0/0:1,0:1:3:0,3,39	0/0:1,0:1:3:0,3,40	./.	./.	./.	0/0:2,0:2:6:0,6,87	0/0:1,0:1:3:0,3,41	./.	./.	0/0:1,0:1:3:0,3,35	0/0:4,0:4:12:0,12,170	0/0:3,0:3:9:0,9,129	0/0:1,0:1:3:0,3,40	./.	0/0:2,0:2:6:0,6,89	0/0:1,0:1:3:0,3,42	0/0:1,0:1:3:0,3,38	0/0:3,0:3:9:0,9,126	0/0:2,0:2:6:0,6,89	./.	./.	0/0:1,0:1:3:0,3,45	0/0:2,0:2:6:0,6,85	0/0:2,0:2:6:0,6,87	0/0:4,0:4:12:0,12,122	0/0:1,0:1:3:0,3,44	./.	0/1:1,2:3:36:76,0,36	0/0:3,0:3:9:0,9,130	0/0:2,0:2:6:0,6,64	0/0:1,0:1:3:0,3,45	0/0:1,0:1:3:0,3,35	0/0:2,0:2:6:0,6,85	0/0:2,0:2:6:0,6,85	0/0:6,0:6:18:0,18,236	0/0:2,0:2:6:0,6,85	0/0:1,0:1:3:0,3,43	0/0:1,0:1:3:0,3,45	0/0:1,0:1:3:0,3,36	0/0:2,0:2:6:0,6,90	./.	0/0:6,0:6:18:0,18,248	0/0:3,0:3:9:0,9,131	0/0:2,0:2:6:0,6,76	0/0:1,0:1:3:0,3,42	0/0:2,0:2:6:0,6,90	0/0:4,0:4:12:0,12,128	0/0:2,0:2:6:0,6,85	./.	0/0:2,0:2:6:0,6,85	./.	0/0:3,0:3:9:0,9,127	0/0:3,0:3:9:0,9,122
scaffold_22	38993	.	G	A	175.74	.	AC=3;AF=0.027;AN=110;BaseQRankSum=-0.704;ClippingRankSum=-1.732;DP=118;FS=0.000;InbreedingCoeff=0.0029;MLEAC=3;MLEAF=0.027;MQ=60.00;MQ0=0;MQRankSum=0.387;QD=25.11;ReadPosRankSum=-0.044;SOR=0.323	GT:AD:DP:GQ:PL	0/0:1,0:1:3:0,3,45	0/0:1,0:1:3:0,3,38	0/0:2,0:2:6:0,6,84	0/0:2,0:2:6:0,6,88	0/0:1,0:1:3:0,3,37	0/0:1,0:1:3:0,3,45	./.	0/0:1,0:1:3:0,3,45	0/0:3,0:3:9:0,9,127	0/0:1,0:1:3:0,3,45	./.	0/0:2,0:2:6:0,6,75	0/0:3,0:3:9:0,9,128	0/0:1,0:1:3:0,3,10	0/0:1,0:1:3:0,3,44	./.	0/1:1,1:2:33:33,0,38	./.	./.	./.	0/0:1,0:1:3:0,3,40	./.	0/0:3,0:3:9:0,9,118	0/0:1,0:1:3:0,3,43	./.	./.	./.	0/0:1,0:1:3:0,3,45	./.	0/0:1,0:1:3:0,3,45	0/0:1,0:1:3:0,3,45	0/0:3,0:3:9:0,9,116	0/0:1,0:1:3:0,3,44	0/0:2,0:2:6:0,6,85	./.	0/0:1,0:1:3:0,3,45	./.	./.	0/0:4,0:4:12:0,12,168	./.	0/0:1,0:1:3:0,3,45	./.	0/0:5,0:5:15:0,15,190	0/0:4,0:4:11:0,11,90	0/0:4,0:4:12:0,12,164	./.	0/0:2,0:2:6:0,6,87	0/0:4,0:4:12:0,12,153	./.	./.	./.	0/0:2,0:2:6:0,6,90	0/0:1,0:1:3:0,3,43	./.	0/0:2,0:2:6:0,6,72	./.	0/0:3,0:3:9:0,9,130	./.	./.	./.	0/0:2,0:2:6:0,6,87	./.	0/0:1,0:1:3:0,3,45	0/0:3,0:3:9:0,9,102	0/0:2,0:2:6:0,6,81	0/0:3,0:3:9:0,9,122	./.	0/0:1,0:1:3:0,3,43	./.	./.	./.	0/0:2,0:2:6:0,6,87	0/0:1,0:1:3:0,3,45	0/0:1,0:1:3:0,3,39	./.	0/0:1,0:1:3:0,3,45	./.	./.	./.	0/0:2,0:2:6:0,6,84	./.	0/0:3,0:3:9:0,9,92	1/1:0,5:5:15:205,15,0	0/0:1,0:1:3:0,3,45	0/0:3,0:3:9:0,9,120	0/0:3,0:3:9:0,9,132	0/0:2,0:2:6:0,6,82	0/0:4,0:4:12:0,12,163	0/0:2,0:2:6:0,6,84	0/0:3,0:3:9:0,9,123
scaffold_22	39206	.	T	C	268.27	.	AC=7;AF=0.067;AN=104;BaseQRankSum=0.265;ClippingRankSum=0.104;DP=85;FS=2.884;InbreedingCoeff=0.0663;MLEAC=7;MLEAF=0.067;MQ=60.00;MQ0=0;MQRankSum=-0.409;QD=24.39;ReadPosRankSum=-0.954;SOR=0.627	GT:AD:DP:GQ:PL	0/0:1,0:1:3:0,3,84	0/0:1,0:1:3:0,3,84	./.	0/0:1,0:1:3:0,3,45	0/0:1,0:1:3:0,3,76	0/0:2,0:2:6:0,6,163	0/0:1,0:1:3:0,3,83	./.	./.	./.	./.	./.	0/0:1,0:1:3:0,3,34	0/0:2,0:2:6:0,6,117	./.	0/0:1,0:1:3:0,3,79	./.	0/0:2,0:2:6:0,6,161	0/0:1,0:1:3:0,3,82	0/0:2,0:2:6:0,6,168	./.	0/0:2,0:2:6:0,6,160	0/0:1,0:1:3:0,3,83	./.	1/1:0,1:1:3:45,3,0	0/0:1,0:1:3:0,3,84	./.	0/0:1,0:1:3:0,3,84	0/0:1,0:1:3:0,3,78	0/0:1,0:1:3:0,3,83	./.	0/0:.:.:3:0,3,38	./.	0/1:1,2:3:74:81,0,74	0/0:2,0:2:6:0,6,127	./.	0/0:2,0:2:6:0,6,137	0/0:2,0:2:6:0,6,166	./.	./.	./.	./.	./.	0/0:1,0:1:3:0,3,45	0/0:2,0:2:6:0,6,167	./.	0/0:1,0:1:3:0,3,84	./.	./.	./.	0/0:1,0:1:3:0,3,78	0/0:1,0:1:3:0,3,78	0/0:5,0:5:15:0,15,413	./.	1/1:0,3:3:9:135,9,0	./.	0/0:1,0:1:3:0,3,84	./.	0/0:1,0:1:3:0,3,79	0/0:1,0:1:3:0,3,84	0/0:1,0:1:3:0,3,83	./.	./.	0/0:1,0:1:3:0,3,65	0/0:2,0:2:6:0,6,164	./.	0/0:1,0:1:3:0,3,45	0/0:1,0:1:3:0,3,84	./.	./.	./.	0/0:3,0:3:9:0,9,246	0/0:2,0:2:6:0,6,162	0/0:1,0:1:3:0,3,84	0/0:1,0:1:3:0,3,82	0/0:2,0:2:6:0,6,168	0/0:1,0:1:3:0,3,83	0/0:2,0:2:6:0,6,128	0/0:2,0:2:6:0,6,168	./.	0/0:2,0:2:6:0,6,167	./.	./.	./.	./.	1/1:0,2:2:6:90,6,0	0/0:1,0:1:3:0,3,82	0/0:2,0:2:6:0,6,166	./.	0/0:3,0:3:9:0,9,228
scaffold_22	39207	.	C	T	268.27	.	AC=7;AF=0.067;AN=104;BaseQRankSum=0.154;ClippingRankSum=2.332;DP=84;FS=2.884;InbreedingCoeff=0.0663;MLEAC=7;MLEAF=0.067;MQ=60.00;MQ0=0;MQRankSum=0.512;QD=24.39;ReadPosRankSum=-0.902;SOR=0.642	GT:AD:DP:GQ:PL	0/0:1,0:1:3:0,3,84	0/0:1,0:1:3:0,3,84	./.	0/0:1,0:1:3:0,3,45	0/0:1,0:1:3:0,3,76	0/0:2,0:2:6:0,6,163	0/0:1,0:1:3:0,3,83	./.	./.	./.	./.	./.	0/0:.:.:3:0,3,34	0/0:1,0:1:6:0,6,117	./.	0/0:1,0:1:3:0,3,79	./.	0/0:2,0:2:6:0,6,161	0/0:1,0:1:3:0,3,82	0/0:2,0:2:6:0,6,168	./.	0/0:2,0:2:6:0,6,160	0/0:1,0:1:3:0,3,83	./.	1/1:0,1:1:3:45,3,0	0/0:1,0:1:3:0,3,84	./.	0/0:1,0:1:3:0,3,84	0/0:1,0:1:3:0,3,78	0/0:1,0:1:3:0,3,83	./.	0/0:1,0:1:3:0,3,38	./.	0/1:1,2:3:74:81,0,74	0/0:2,0:2:6:0,6,127	./.	0/0:2,0:2:6:0,6,137	0/0:2,0:2:6:0,6,166	./.	./.	./.	./.	./.	0/0:1,0:1:3:0,3,45	0/0:2,0:2:6:0,6,167	./.	0/0:1,0:1:3:0,3,84	./.	./.	./.	0/0:1,0:1:3:0,3,78	0/0:1,0:1:3:0,3,78	0/0:5,0:5:15:0,15,413	./.	1/1:0,3:3:9:135,9,0	./.	0/0:1,0:1:3:0,3,84	./.	0/0:1,0:1:3:0,3,79	0/0:1,0:1:3:0,3,84	0/0:1,0:1:3:0,3,83	./.	./.	0/0:1,0:1:3:0,3,65	0/0:2,0:2:6:0,6,164	./.	0/0:1,0:1:3:0,3,45	0/0:1,0:1:3:0,3,84	./.	./.	./.	0/0:3,0:3:9:0,9,246	0/0:2,0:2:6:0,6,162	0/0:1,0:1:3:0,3,84	0/0:1,0:1:3:0,3,82	0/0:2,0:2:6:0,6,168	0/0:1,0:1:3:0,3,83	0/0:2,0:2:6:0,6,128	0/0:2,0:2:6:0,6,168	./.	0/0:2,0:2:6:0,6,167	./.	./.	./.	./.	1/1:0,2:2:6:90,6,0	0/0:1,0:1:3:0,3,82	0/0:2,0:2:6:0,6,166	./.	0/0:3,0:3:9:0,9,228
scaffold_22	39538	.	G	GTGTGTGTGTGTGTGTGTGTT	1246.41	.	AC=53;AF=0.803;AN=66;BaseQRankSum=1.050;ClippingRankSum=1.373;DP=79;FS=0.000;InbreedingCoeff=0.1301;MLEAC=55;MLEAF=0.833;MQ=53.02;MQ0=0;MQRankSum=0.350;QD=29.21;ReadPosRankSum=-1.158;SOR=0.123	GT:AD:DP:GQ:PL	./.	1/1:0,1:1:3:35,3,0	./.	1/1:0,1:1:6:56,6,0	1/1:0,1:1:3:34,3,0	./.	./.	./.	./.	1/1:0,1:1:3:9,3,0	1/1:0,1:1:3:44,3,0	1/1:.:.:3:41,3,0	./.	./.	./.	./.	./.	1/1:0,1:1:3:42,3,0	./.	./.	1/1:0,1:1:3:32,3,0	./.	./.	./.	1/1:0,1:1:6:89,6,0	./.	./.	./.	./.	0/0:0,0:0:0:0,0,1	./.	1/1:0,1:1:6:80,6,0	./.	./.	./.	1/1:0,1:1:3:45,3,0	./.	./.	1/1:0,1:1:6:82,6,0	1/1:0,0:0:3:41,3,0	./.	1/1:0,1:1:6:86,6,0	0/1:1,1:2:3:26,0,3	./.	./.	./.	./.	./.	./.	1/1:0,1:1:3:45,3,0	0/0:1,0:1:3:0,3,26	1/1:.:.:3:43,3,0	./.	./.	./.	./.	0/1:1,0:1:4:35,0,4	./.	./.	0/0:0,0:0:0:0,0,1	1/1:.:.:3:31,3,0	./.	1/1:.:.:3:41,3,0	1/1:0,1:1:1:3,1,0	./.	0/0:1,0:1:3:0,3,45	1/1:0,0:0:3:39,3,0	0/1:1,0:1:11:11,0,15	./.	./.	./.	./.	1/1:.:.:3:37,3,0	0/0:1,0:1:3:0,3,38	./.	./.	./.	./.	./.	1/1:0,1:1:3:34,3,0	./.	./.	./.	1/1:0,2:2:6:50,6,0	1/1:0,3:3:9:100,9,0	./.	./.	1/1:0,2:2:9:112,9,0	./.	./.
scaffold_22	39749	.	C	T	82.09	.	AC=6;AF=0.056;AN=108;BaseQRankSum=-1.496;ClippingRankSum=0.505;DP=99;FS=0.000;InbreedingCoeff=-0.0211;MLEAC=6;MLEAF=0.056;MQ=60.00;MQ0=0;MQRankSum=0.360;QD=10.26;ReadPosRankSum=0.360;SOR=0.795	GT:AD:DP:GQ:PL	./.	./.	./.	0/0:1,0:1:3:0,3,39	./.	./.	./.	./.	./.	./.	0/0:1,0:1:3:0,3,42	./.	0/0:2,0:2:6:0,6,79	0/0:1,0:1:3:0,3,44	0/0:1,0:1:3:0,3,42	./.	0/0:2,0:2:6:0,6,90	./.	0/0:2,0:2:6:0,6,45	0/0:2,0:2:6:0,6,90	1/1:0,1:1:3:43,3,0	0/0:1,0:1:3:0,3,40	0/0:1,0:1:3:0,3,45	./.	0/0:1,0:1:3:0,3,41	./.	0/0:4,0:4:12:0,12,180	./.	./.	0/0:1,0:1:3:0,3,46	0/0:1,0:1:3:0,3,44	0/0:4,0:4:12:0,12,170	0/0:1,0:1:3:0,3,46	./.	0/0:1,0:1:3:0,3,46	0/0:1,0:1:3:0,3,46	0/0:1,0:1:3:0,3,46	./.	0/0:3,0:3:9:0,9,120	0/1:1,1:2:27:27,0,33	0/0:2,0:2:6:0,6,92	0/0:1,0:1:3:0,3,46	0/0:1,0:1:3:0,3,46	0/0:1,0:1:3:0,3,45	0/0:1,0:1:3:0,3,46	./.	./.	1/1:0,2:2:6:49,6,0	0/0:2,0:2:6:0,6,92	0/0:1,0:1:3:0,3,43	./.	./.	0/0:1,0:1:3:0,3,46	./.	0/0:2,0:2:6:0,6,88	./.	0/0:1,0:1:3:0,3,46	./.	0/0:1,0:1:3:0,3,46	./.	./.	0/0:1,0:1:3:0,3,38	./.	0/1:1,1:2:35:39,0,35	0/0:2,0:2:6:0,6,76	0/0:2,0:2:6:0,6,84	0/0:2,0:2:6:0,6,90	0/0:1,0:1:3:0,3,35	0/0:1,0:1:3:0,3,46	./.	./.	./.	./.	0/0:3,0:3:9:0,9,129	./.	0/0:1,0:1:3:0,3,44	./.	0/0:2,0:2:6:0,6,84	./.	0/0:2,0:2:6:0,6,89	0/0:1,0:1:3:0,3,46	0/0:5,0:5:15:0,15,175	0/0:4,0:4:12:0,12,178	0/0:1,0:1:3:0,3,39	0/0:3,0:3:9:0,9,130	0/0:1,0:1:3:0,3,32	0/0:1,0:1:3:0,3,41	0/0:1,0:1:3:0,3,44	./.	0/0:1,0:1:3:0,3,45
scaffold_22	39762	.	G	C	200	.	AC=4;AF=0.038;AN=106;BaseQRankSum=-0.216;ClippingRankSum=1.229;DP=105;FS=0.000;InbreedingCoeff=-0.0777;MLEAC=4;MLEAF=0.038;MQ=60.00;MQ0=0;MQRankSum=0.827;QD=20.00;ReadPosRankSum=-0.156;SOR=0.233	GT:AD:DP:GQ:PL	./.	./.	./.	0/0:1,0:1:3:0,3,38	./.	./.	./.	./.	./.	./.	0/0:1,0:1:3:0,3,39	./.	0/0:2,0:2:6:0,6,83	0/0:1,0:1:3:0,3,44	0/0:1,0:1:3:0,3,45	./.	1/1:0,2:2:6:88,6,0	./.	0/0:2,0:2:6:0,6,83	0/0:2,0:2:6:0,6,91	0/0:2,0:2:6:0,6,89	./.	0/0:1,0:1:3:0,3,41	./.	0/0:1,0:1:3:0,3,38	./.	0/1:2,2:4:60:60,0,77	0/0:1,0:1:3:0,3,35	./.	0/0:1,0:1:3:0,3,46	./.	0/0:4,0:4:12:0,12,159	0/0:1,0:1:3:0,3,46	./.	0/0:1,0:1:3:0,3,46	0/0:1,0:1:3:0,3,45	0/0:1,0:1:3:0,3,46	./.	0/0:3,0:3:9:0,9,125	0/0:2,0:2:6:0,6,84	0/0:2,0:2:6:0,6,86	0/0:2,0:2:6:0,6,86	0/0:1,0:1:3:0,3,46	0/0:1,0:1:3:0,3,41	0/0:1,0:1:3:0,3,45	./.	./.	0/0:2,0:2:6:0,6,90	0/0:2,0:2:6:0,6,90	0/0:1,0:1:3:0,3,43	./.	./.	0/0:1,0:1:3:0,3,42	./.	0/0:2,0:2:6:0,6,88	./.	0/0:1,0:1:3:0,3,39	./.	0/0:1,0:1:3:0,3,38	./.	./.	0/0:1,0:1:3:0,3,43	./.	0/0:2,0:2:6:0,6,90	0/0:3,0:3:9:0,9,132	0/0:2,0:2:6:0,6,86	0/0:3,0:3:9:0,9,99	0/0:1,0:1:3:0,3,41	0/0:1,0:1:3:0,3,43	./.	./.	./.	./.	0/0:3,0:3:9:0,9,124	./.	0/0:1,0:1:3:0,3,43	./.	0/0:2,0:2:6:0,6,79	./.	0/0:2,0:2:6:0,6,80	0/0:1,0:1:3:0,3,44	0/0:5,0:5:15:0,15,175	0/1:1,3:4:31:116,0,31	0/0:1,0:1:3:0,3,44	0/0:3,0:3:9:0,9,125	0/0:1,0:1:3:0,3,41	./.	0/0:1,0:1:3:0,3,45	0/0:1,0:1:3:0,3,42	0/0:1,0:1:3:0,3,44
scaffold_22	40005	.	A	T	1131	.	AC=37;AF=0.319;AN=116;BaseQRankSum=1.148;ClippingRankSum=0.585;DP=118;FS=4.655;InbreedingCoeff=0.2239;MLEAC=37;MLEAF=0.319;MQ=60.00;MQ0=0;MQRankSum=0.598;QD=23.56;ReadPosRankSum=1.926;SOR=0.411	GT:AD:DP:GQ:PL	0/0:1,0:1:3:0,3,46	./.	0/0:1,0:1:3:0,3,39	./.	./.	./.	./.	0/0:1,0:1:3:0,3,35	0/0:1,0:1:3:0,3,38	./.	./.	1/1:0,1:1:3:45,3,0	./.	0/0:1,0:1:3:0,3,32	0/0:1,0:1:3:0,3,46	./.	0/0:1,0:1:3:0,3,46	0/0:2,0:2:6:0,6,82	1/1:0,1:1:3:43,3,0	0/0:1,0:1:3:0,3,42	./.	0/0:2,0:2:6:0,6,78	./.	./.	1/1:0,1:1:3:45,3,0	1/1:0,1:1:3:45,3,0	./.	0/0:1,0:1:3:0,3,38	./.	0/0:1,0:1:3:0,3,43	0/1:2,4:6:71:148,0,71	0/0:4,0:4:12:0,12,178	0/0:1,0:1:3:0,3,45	1/1:0,1:1:3:45,3,0	./.	1/1:0,1:1:3:45,3,0	./.	./.	0/1:2,1:3:32:32,0,64	0/0:1,0:1:3:0,3,42	1/1:0,2:2:6:86,6,0	1/1:0,2:2:6:89,6,0	./.	0/1:2,1:3:29:29,0,79	./.	./.	./.	0/0:3,0:3:9:0,9,136	./.	0/0:2,0:2:6:0,6,82	1/1:0,1:1:3:45,3,0	./.	0/0:1,0:1:3:0,3,42	0/0:1,0:1:3:0,3,40	1/1:0,3:3:9:131,9,0	0/0:1,0:1:3:0,3,43	0/1:2,4:6:67:119,0,67	./.	./.	0/1:1,1:2:39:39,0,39	0/1:4,1:5:28:28,0,141	0/0:1,0:1:3:0,3,41	./.	1/1:0,2:2:6:78,6,0	1/1:0,1:1:3:32,3,0	0/0:1,0:1:3:0,3,45	1/1:0,1:1:3:43,3,0	0/0:1,0:1:3:0,3,46	./.	1/1:0,2:2:6:85,6,0	./.	0/0:1,0:1:3:0,3,46	0/0:2,0:2:6:0,6,87	0/0:1,0:1:3:0,3,40	./.	0/0:1,0:1:3:0,3,45	./.	./.	0/0:2,0:2:6:0,6,88	0/0:1,0:1:3:0,3,39	./.	0/0:1,0:1:3:0,3,25	0/0:7,0:7:21:0,21,290	1/1:0,1:1:3:33,3,0	0/0:3,0:3:9:0,9,105	0/0:2,0:2:6:0,6,85	0/0:1,0:1:3:0,3,46	0/1:1,1:2:34:39,0,34	0/0:4,0:4:12:0,12,148	0/0:4,0:4:12:0,12,159
scaffold_22	41067	.	G	A	49.70	.	AC=4;AF=0.042;AN=96;BaseQRankSum=-0.162;ClippingRankSum=0.044;DP=71;FS=0.000;InbreedingCoeff=0.0157;MLEAC=2;MLEAF=0.021;MQ=60.00;MQ0=0;MQRankSum=-0.309;QD=16.57;ReadPosRankSum=-0.397;SOR=1.144	GT:AD:DP:GQ:PL	./.	./.	./.	./.	0/0:2,0:2:6:0,6,68	./.	./.	0/0:1,0:1:3:0,3,39	./.	0/0:2,0:2:6:0,6,89	./.	./.	./.	./.	./.	0/0:2,0:2:6:0,6,81	0/0:1,0:1:3:0,3,38	./.	./.	./.	0/0:2,0:2:6:0,6,89	./.	0/0:1,0:1:3:0,3,44	./.	0/0:2,0:2:6:0,6,83	0/0:1,0:1:3:0,3,43	0/0:1,0:1:3:0,3,37	./.	./.	0/0:2,0:2:6:0,6,85	./.	0/0:1,0:1:3:0,3,45	0/0:1,0:1:3:0,3,44	./.	./.	./.	./.	0/0:1,0:1:3:0,3,44	0/0:3,0:3:9:0,9,127	0/0:1,0:1:3:0,3,45	0/0:1,0:1:3:0,3,46	0/0:1,0:1:3:0,3,45	./.	0/0:1,0:1:3:0,3,45	./.	./.	0/0:2,0:2:6:0,6,74	0/0:1,0:1:3:0,3,29	./.	0/0:1,0:1:3:0,3,44	0/0:1,0:1:3:0,3,44	1/1:0,2:2:6:89,6,0	0/0:1,0:1:3:0,3,44	./.	0/0:1,0:1:3:0,3,36	0/0:1,0:1:3:0,3,44	0/0:2,0:2:6:0,6,55	./.	0/0:1,0:1:3:0,3,10	./.	0/0:3,0:3:9:0,9,128	0/0:2,0:2:6:0,6,71	0/0:3,0:3:9:0,9,120	0/0:1,0:1:3:0,3,42	1/1:0,1:1:3:10,3,0	./.	0/0:1,0:1:3:0,3,44	./.	0/0:2,0:2:6:0,6,83	0/0:1,0:1:3:0,3,44	0/0:1,0:1:3:0,3,39	0/0:2,0:2:6:0,6,84	./.	./.	0/0:1,0:1:3:0,3,45	./.	0/0:1,0:1:3:0,3,44	0/0:2,0:2:6:0,6,77	0/0:1,0:1:3:0,3,43	./.	./.	0/0:1,0:1:3:0,3,36	./.	./.	0/0:2,0:2:6:0,6,87	0/0:1,0:1:3:0,3,27	./.	0/0:2,0:2:6:0,6,87	./.	0/0:1,0:1:3:0,3,45
scaffold_22	41110	.	G	A	1854.70	.	AC=63;AF=0.553;AN=114;BaseQRankSum=0.618;ClippingRankSum=1.311;DP=101;FS=5.245;InbreedingCoeff=0.2796;MLEAC=62;MLEAF=0.544;MQ=60.00;MQ0=0;MQRankSum=-2.279;QD=28.98;ReadPosRankSum=-0.336;SOR=0.239	GT:AD:DP:GQ:PL	./.	./.	1/1:0,1:1:3:41,3,0	./.	1/1:0,2:2:6:90,6,0	0/0:1,0:1:3:0,3,38	./.	1/1:0,1:1:3:43,3,0	./.	1/1:0,3:3:9:131,9,0	0/0:1,0:1:3:0,3,40	./.	./.	1/1:0,1:1:3:36,3,0	0/0:1,0:1:3:0,3,45	./.	0/0:2,0:2:6:0,6,66	./.	./.	1/1:0,1:1:3:45,3,0	0/1:3,2:5:64:64,0,104	1/1:0,2:2:6:83,6,0	0/0:1,0:1:3:0,3,44	1/1:0,1:1:3:44,3,0	1/1:0,1:1:3:45,3,0	0/0:2,0:2:6:0,6,82	0/0:1,0:1:3:0,3,42	./.	./.	./.	0/0:2,0:2:6:0,6,71	1/1:0,1:1:3:44,3,0	./.	./.	./.	0/0:1,0:1:3:0,3,45	./.	./.	0/1:2,1:3:36:36,0,80	1/1:0,1:1:3:45,3,0	0/0:2,0:2:6:0,6,86	./.	./.	0/1:1,1:2:34:39,0,34	1/1:0,1:1:3:40,3,0	./.	0/0:3,0:3:9:0,9,117	1/1:0,1:1:3:37,3,0	./.	./.	0/0:2,0:2:6:0,6,86	1/1:0,1:1:3:45,3,0	1/1:0,1:1:3:41,3,0	./.	0/0:3,0:3:9:0,9,123	0/0:1,0:1:3:0,3,45	0/1:1,1:2:29:35,0,29	./.	1/1:0,1:1:3:39,3,0	./.	1/1:0,3:3:9:130,9,0	1/1:0,2:2:6:88,6,0	0/1:1,1:2:18:18,0,36	0/0:2,0:2:6:0,6,89	./.	1/1:0,1:1:3:36,3,0	1/1:0,2:2:6:86,6,0	./.	1/1:0,3:3:9:121,9,0	0/0:1,0:1:3:0,3,44	1/1:0,2:2:6:80,6,0	1/1:0,1:1:3:42,3,0	./.	0/0:1,0:1:3:0,3,45	0/0:1,0:1:3:0,3,41	1/1:0,2:2:6:79,6,0	1/1:0,1:1:3:42,3,0	0/0:1,0:1:3:0,3,37	0/0:2,0:2:6:0,6,83	./.	./.	0/0:2,0:2:6:0,6,86	./.	0/0:2,0:2:6:0,6,85	1/1:0,1:1:3:44,3,0	0/1:2,2:4:72:72,0,76	./.	0/1:1,2:3:34:76,0,34	1/1:0,2:2:6:86,6,0	1/1:0,1:1:3:42,3,0
scaffold_22	41144	.	C	T	60.36	.	AC=5;AF=0.044;AN=114;BaseQRankSum=1.521;ClippingRankSum=-0.582;DP=103;FS=0.000;InbreedingCoeff=0.0087;MLEAC=4;MLEAF=0.035;MQ=60.00;MQ0=0;MQRankSum=0.296;QD=12.07;ReadPosRankSum=1.112;SOR=0.818	GT:AD:DP:GQ:PL	./.	0/0:1,0:1:3:0,3,35	1/1:0,1:1:3:45,3,0	./.	0/1:1,1:2:37:38,0,37	0/0:3,0:3:9:0,9,94	./.	./.	./.	0/0:2,0:2:6:0,6,83	0/0:1,0:1:3:0,3,43	./.	./.	0/0:1,0:1:3:0,3,45	0/0:2,0:2:6:0,6,55	./.	0/0:1,0:1:3:0,3,40	./.	./.	0/0:4,0:4:12:0,12,167	0/0:3,0:3:9:0,9,126	0/0:2,0:2:6:0,6,90	0/0:1,0:1:3:0,3,40	0/0:1,0:1:3:0,3,45	0/0:2,0:2:6:0,6,83	0/0:1,0:1:3:0,3,43	0/0:1,0:1:3:0,3,10	./.	./.	./.	0/0:3,0:3:9:0,9,128	0/0:1,0:1:3:0,3,39	./.	./.	./.	0/0:1,0:1:3:0,3,40	0/0:1,0:1:3:0,3,38	./.	0/0:4,0:4:12:0,12,154	0/0:2,0:2:6:0,6,80	0/0:2,0:2:6:0,6,83	./.	0/0:2,0:2:6:0,6,71	0/0:2,0:2:6:0,6,89	0/0:1,0:1:3:0,3,39	./.	0/0:3,0:3:9:0,9,120	0/0:1,0:1:3:0,3,37	./.	./.	0/0:1,0:1:3:0,3,45	0/0:1,0:1:3:0,3,38	0/0:1,0:1:3:0,3,40	./.	0/0:3,0:3:9:0,9,133	./.	0/0:3,0:3:9:0,9,109	./.	0/0:1,0:1:3:0,3,45	./.	1/1:0,1:1:3:43,3,0	0/0:2,0:2:6:0,6,85	0/0:1,0:1:3:0,3,10	0/0:2,0:2:6:0,6,90	./.	0/0:1,0:1:3:0,3,45	0/0:3,0:3:9:0,9,122	0/0:1,0:1:3:0,3,38	0/0:2,0:2:6:0,6,81	./.	0/0:1,0:1:3:0,3,44	0/0:2,0:2:6:0,6,86	./.	0/0:1,0:1:3:0,3,45	./.	0/0:2,0:2:6:0,6,54	0/0:3,0:3:9:0,9,86	0/0:1,0:1:3:0,3,38	0/0:1,0:1:3:0,3,39	./.	0/0:1,0:1:3:0,3,23	0/0:1,0:1:3:0,3,38	./.	0/0:2,0:2:6:0,6,86	./.	0/0:4,0:4:12:0,12,160	0/0:1,0:1:3:0,3,40	0/0:2,0:2:6:0,6,85	0/0:2,0:2:6:0,6,90	./.
scaffold_22	42677	.	G	A	63.14	.	AC=3;AF=0.023;AN=130;BaseQRankSum=0.869;ClippingRankSum=0.535;DP=123;FS=0.000;InbreedingCoeff=-0.0632;MLEAC=3;MLEAF=0.023;MQ=60.00;MQ0=0;MQRankSum=-0.377;QD=12.63;ReadPosRankSum=0.149;SOR=1.158	GT:AD:DP:GQ:PL	0/0:1,0:1:3:0,3,41	0/0:3,0:3:9:0,9,120	0/0:1,0:1:3:0,3,42	0/0:2,0:2:6:0,6,91	./.	./.	0/0:2,0:2:6:0,6,49	./.	./.	./.	./.	0/0:2,0:2:6:0,6,82	0/0:2,0:2:6:0,6,90	0/0:1,0:1:3:0,3,44	0/0:1,0:1:3:0,3,39	0/0:2,0:2:6:0,6,78	0/0:1,0:1:3:0,3,42	0/0:1,0:1:3:0,3,41	0/0:2,0:2:6:0,6,81	0/0:1,0:1:3:0,3,40	0/0:1,0:1:3:0,3,44	./.	0/0:1,0:1:3:0,3,45	0/0:1,0:1:3:0,3,44	./.	./.	0/0:3,0:3:9:0,9,120	0/0:1,0:1:3:0,3,45	./.	0/0:1,0:1:3:0,3,41	0/0:1,0:1:3:0,3,46	0/0:4,0:4:12:0,12,162	0/0:2,0:2:6:0,6,88	0/0:2,0:2:6:0,6,77	./.	0/0:1,0:1:3:0,3,44	0/0:2,0:2:6:0,6,76	0/0:1,0:1:3:0,3,43	0/0:1,0:1:3:0,3,44	0/0:1,0:1:3:0,3,34	0/0:2,0:2:6:0,6,80	0/0:1,0:1:3:0,3,42	0/0:2,0:2:6:0,6,90	./.	0/0:4,0:4:12:0,12,169	./.	0/0:1,0:1:3:0,3,46	0/0:4,0:4:12:0,12,170	0/0:1,0:1:3:0,3,36	0/0:2,0:2:6:0,6,80	0/0:2,0:2:6:0,6,49	./.	0/0:2,0:2:6:0,6,90	./.	./.	0/0:1,0:1:3:0,3,46	0/0:3,0:3:9:0,9,107	./.	0/0:1,0:1:3:0,3,35	0/0:3,0:3:9:0,9,126	0/0:3,0:3:9:0,9,127	0/0:2,0:2:6:0,6,75	0/0:2,0:2:6:0,6,84	0/0:1,0:1:3:0,3,42	0/0:2,0:2:6:0,6,74	./.	./.	./.	./.	./.	1/1:0,2:2:6:84,6,0	0/0:1,0:1:3:0,3,45	0/0:1,0:1:3:0,3,33	0/0:1,0:1:3:0,3,44	0/0:1,0:1:3:0,3,39	0/0:1,0:1:3:0,3,44	0/0:1,0:1:3:0,3,45	0/0:3,0:3:9:0,9,122	./.	0/0:4,0:4:12:0,12,170	0/0:2,0:2:6:0,6,86	./.	./.	0/1:2,1:3:35:35,0,80	0/0:1,0:1:3:0,3,45	0/0:3,0:3:9:0,9,112	0/0:2,0:2:6:0,6,78	0/0:1,0:1:3:0,3,39	0/0:2,0:2:6:0,6,87	0/0:2,0:2:6:0,6,77
scaffold_22	42776	.	T	C	201.59	.	AC=8;AF=0.066;AN=122;BaseQRankSum=1.700;ClippingRankSum=0.071;DP=125;FS=0.000;InbreedingCoeff=0.0486;MLEAC=7;MLEAF=0.057;MQ=60.00;MQ0=0;MQRankSum=-0.637;QD=22.40;ReadPosRankSum=1.464;SOR=2.562	GT:AD:DP:GQ:PL	0/0:2,0:2:6:0,6,84	0/0:1,0:1:3:0,3,42	0/0:1,0:1:3:0,3,45	1/1:0,1:1:3:45,3,0	1/1:0,2:2:6:87,6,0	0/0:1,0:1:3:0,3,42	0/0:2,0:2:6:0,6,82	./.	./.	0/0:1,0:1:3:0,3,43	0/0:2,0:2:6:0,6,80	./.	0/0:2,0:2:6:0,6,83	./.	0/0:4,0:4:12:0,12,129	0/0:1,0:1:3:0,3,41	./.	./.	./.	0/0:1,0:1:3:0,3,39	0/1:1,2:3:29:79,0,29	./.	0/0:2,0:2:6:0,6,83	0/0:1,0:1:3:0,3,45	0/0:6,0:6:18:0,18,214	0/0:1,0:1:3:0,3,37	0/0:1,0:1:3:0,3,45	0/0:1,0:1:3:0,3,45	./.	./.	0/0:3,0:3:9:0,9,93	./.	0/0:2,0:2:6:0,6,84	0/0:1,0:1:3:0,3,35	0/0:2,0:2:6:0,6,72	0/0:3,0:3:9:0,9,133	./.	0/0:1,0:1:3:0,3,43	0/0:2,0:2:6:0,6,89	0/1:1,1:2:33:37,0,33	0/0:1,0:1:3:0,3,43	0/0:1,0:1:3:0,3,42	0/0:2,0:2:6:0,6,85	./.	0/0:2,0:2:6:0,6,72	./.	0/0:1,0:1:3:0,3,44	1/1:0,1:1:3:45,3,0	0/0:2,0:2:6:0,6,86	0/0:1,0:1:3:0,3,45	./.	0/0:2,0:2:6:0,6,90	./.	./.	0/0:2,0:2:6:0,6,86	./.	0/0:1,0:1:3:0,3,44	./.	0/0:3,0:3:9:0,9,128	0/0:1,0:1:3:0,3,45	0/0:5,0:5:15:0,15,214	0/0:3,0:3:9:0,9,131	0/0:1,0:1:3:0,3,45	./.	0/0:1,0:1:3:0,3,45	0/0:2,0:2:6:0,6,49	0/0:2,0:2:6:0,6,78	0/0:3,0:3:9:0,9,116	0/0:1,0:1:3:0,3,32	0/0:1,0:1:3:0,3,45	./.	0/0:1,0:1:3:0,3,45	./.	0/0:3,0:3:9:0,9,132	./.	./.	./.	0/0:3,0:3:9:0,9,120	0/0:1,0:1:3:0,3,38	0/0:2,0:2:6:0,6,86	./.	./.	0/0:1,0:1:3:0,3,40	0/0:3,0:3:9:0,9,127	0/0:4,0:4:12:0,12,145	0/0:2,0:2:6:0,6,80	./.	0/0:1,0:1:3:0,3,45	./.	0/0:2,0:2:6:0,6,79
scaffold_22	42942	.	G	T	139.69	.	AC=12;AF=0.095;AN=126;BaseQRankSum=-0.062;ClippingRankSum=-0.017;DP=134;FS=0.000;InbreedingCoeff=0.1504;MLEAC=10;MLEAF=0.079;MQ=59.92;MQ0=0;MQRankSum=0.288;QD=12.70;ReadPosRankSum=1.824;SOR=0.595	GT:AD:DP:GQ:PL	./.	0/0:2,0:2:6:0,6,80	./.	1/1:0,1:1:3:45,3,0	1/1:0,1:1:3:39,3,0	1/1:0,1:1:3:26,3,0	0/0:1,0:1:3:0,3,45	./.	./.	./.	0/0:1,0:1:3:0,3,45	0/0:.:.:3:0,3,35	0/0:1,0:1:3:0,3,44	./.	0/0:1,0:1:3:0,3,45	0/0:1,0:1:3:0,3,45	0/0:2,0:2:6:0,6,90	./.	0/0:2,0:2:6:0,6,88	0/0:2,0:2:6:0,6,87	0/0:.:.:3:0,3,10	1/1:0,1:1:3:44,3,0	0/0:3,0:3:9:0,9,120	0/0:2,0:2:6:0,6,90	0/0:1,0:1:3:0,3,45	./.	./.	./.	0/0:4,0:4:12:0,12,167	0/0:2,0:2:9:0,9,118	1/1:0,1:1:3:34,3,0	0/0:3,0:3:9:0,9,120	./.	0/0:2,0:2:6:0,6,80	./.	./.	0/0:2,0:2:6:0,6,89	0/0:2,0:2:6:0,6,90	0/0:3,0:3:12:0,12,156	0/1:1,1:2:28:28,0,63	./.	./.	0/0:4,0:4:12:0,12,179	./.	0/0:1,0:1:3:0,3,45	./.	./.	0/0:2,0:2:6:0,6,90	./.	./.	./.	0/0:2,0:2:6:0,6,85	0/0:1,0:1:3:0,3,41	./.	0/0:1,0:1:3:0,3,40	0/0:1,0:1:3:0,3,45	0/0:1,0:1:3:0,3,45	./.	0/0:1,0:1:3:0,3,24	0/0:1,0:1:6:0,6,69	0/0:3,0:3:9:0,9,92	./.	./.	0/0:2,0:2:6:0,6,84	0/1:2,1:3:36:36,0,74	0/0:3,0:3:9:0,9,119	0/0:4,0:4:12:0,12,164	0/0:3,0:3:9:0,9,130	0/0:1,0:1:3:0,3,45	0/0:1,0:1:3:0,3,39	0/0:3,0:3:9:0,9,135	0/0:5,0:5:15:0,15,225	0/0:1,0:1:6:0,6,71	./.	0/0:1,0:1:3:0,3,45	0/0:1,0:1:3:0,3,45	0/0:5,0:5:15:0,15,209	0/0:2,0:2:6:0,6,88	0/0:2,0:2:6:0,6,86	0/0:4,0:4:15:0,15,206	./.	0/0:1,0:1:3:0,3,44	0/0:3,0:3:12:0,12,154	0/0:2,0:2:6:0,6,85	0/0:1,0:1:6:0,6,71	0/0:2,0:2:6:0,6,83	0/0:1,0:1:3:0,3,45	0/0:.:.:3:0,3,23	0/0:2,0:2:6:0,6,90	0/0:4,0:4:12:0,12,179
scaffold_22	42952	.	T	TA,TAA	3970.95	.	AC=50,62;AF=0.410,0.508;AN=122;BaseQRankSum=-2.493;ClippingRankSum=-0.940;DP=141;FS=5.478;InbreedingCoeff=0.2190;MLEAC=41,53;MLEAF=0.336,0.434;MQ=59.44;MQ0=0;MQRankSum=0.555;QD=31.77;ReadPosRankSum=0.274;SOR=0.022	GT:AD:DP:GQ:PL	./.	1/2:0,1,0:1:15:62,20,15,32,0,29	./.	1/1:0,1,0:1:3:45,3,0,45,3,45	1/1:0,2,0:2:6:85,6,0,58,6,55	1/1:0,1,0:1:3:45,3,0,45,3,45	1/1:0,1,0:1:3:35,3,0,35,3,35	./.	./.	./.	1/1:0,2,0:2:6:70,6,0,70,6,69	2/2:0,0,1:1:3:45,37,35,3,3,0	2/2:0,0,2:2:6:90,71,65,6,6,0	./.	1/2:0,1,1:2:29:74,34,29,32,0,29	2/2:0,0,1:1:3:45,37,35,3,3,0	0/2:1,0,2:3:36:81,54,88,0,41,36	2/2:0,0,1:1:3:45,37,35,3,3,0	2/2:0,0,1:1:2:21,8,6,3,2,0	1/2:0,1,1:2:9:48,34,29,9,0,23	1/1:0,1,0:1:6:55,6,0,58,6,67	1/1:0,1,0:1:3:45,3,0,45,3,45	1/1:0,3,0:3:9:105,9,0,105,9,104	1/2:0,1,1:2:4:75,35,29,10,0,4	2/2:0,0,1:1:3:45,37,35,3,3,0	./.	1/1:.:.:3:10,3,0,10,3,10	./.	2/2:0,0,1:1:3:45,26,23,3,3,0	1/2:0,1,1:2:28:74,34,28,32,0,29	1/1:0,1,0:1:3:45,3,0,45,3,45	1/2:0,0,1:1:1:70,9,1,34,0,68	0/0:1,0,0:1:3:0,3,35,3,38,45	1/1:0,1,0:1:3:35,3,0,35,3,35	./.	./.	0/1:1,0,0:1:4:4,0,30,10,35,76	2/2:0,0,2:2:6:90,75,69,6,6,0	1/2:0,2,2:4:57:148,69,57,64,0,57	1/2:0,1,1:2:26:79,31,26,42,0,39	./.	./.	1/2:0,1,2:3:14:116,44,36,22,0,14	./.	./.	./.	./.	1/2:0,2,2:4:33:121,44,33,42,0,59	./.	./.	./.	0/0:1,0,0:1:3:0,3,35,3,38,45	./.	./.	1/1:0,1,0:1:3:34,3,0,33,3,32	2/2:0,0,1:1:3:45,37,35,3,3,0	2/2:0,0,1:1:3:45,37,35,3,3,0	./.	1/1:0,1,0:1:3:35,3,0,35,3,35	2/2:0,0,1:1:3:45,28,25,3,3,0	1/2:0,1,1:2:29:74,34,29,32,0,29	./.	./.	1/2:0,2,1:3:26:106,34,26,63,0,58	1/1:0,1,0:1:3:45,3,0,45,3,45	./.	2/2:0,0,1:1:3:45,37,35,3,3,0	0/2:1,0,2:3:35:81,69,95,0,35,36	2/2:0,0,1:1:3:45,37,35,3,3,0	./.	2/2:0,0,3:3:9:166,90,79,12,9,0	2/2:0,0,4:4:12:180,149,139,12,12,0	2/2:0,0,1:1:3:45,37,35,3,3,0	./.	0/0:1,0,0:1:3:0,3,10,3,13,45	2/2:0,0,1:1:3:45,37,35,3,3,0	2/2:0,0,1:1:3:45,37,35,3,3,0	1/1:0,1,0:1:3:35,3,0,35,3,34	1/2:0,1,1:2:29:74,34,29,32,0,29	1/2:1,1,3:5:7:126,92,86,7,0,70	./.	./.	2/2:0,0,3:3:9:133,87,79,9,9,0	2/2:0,0,1:1:3:45,37,35,3,3,0	2/2:0,0,2:2:6:73,58,52,6,6,0	1/1:0,1,0:1:3:68,6,0,38,3,35	2/2:0,0,1:1:3:45,30,27,3,3,0	1/1:0,1,0:1:6:63,6,0,49,6,53	1/2:1,0,1:2:2:48,13,27,2,0,23	0/2:1,0,3:4:33:123,92,116,0,35,33
scaffold_22	42963	.	G	A	276.65	.	AC=19;AF=0.144;AN=132;BaseQRankSum=-0.526;ClippingRankSum=0.855;DP=150;FS=1.550;InbreedingCoeff=0.0684;MLEAC=10;MLEAF=0.076;MQ=58.99;MQ0=0;MQRankSum=-1.284;QD=7.28;ReadPosRankSum=-2.680;SOR=1.787	GT:AD:DP:GQ:PL	0/0:1,0:1:1:0,1,4	0/0:3,0:3:8:0,8,47	./.	0/0:3,0:3:8:0,8,64	0/1:2,1:3:1:1,0,78	0/0:1,0:1:3:0,3,26	0/0:1,0:1:3:0,3,28	./.	./.	./.	0/0:2,0:2:6:0,6,84	0/0:2,0:2:6:0,6,55	0/0:2,0:2:6:0,6,86	./.	0/0:2,0:2:6:0,6,68	0/0:1,0:1:3:0,3,45	0/0:4,0:4:12:0,12,91	0/0:1,0:1:3:0,3,39	0/0:2,0:2:5:0,5,38	0/1:2,1:3:1:1,0,65	1/1:0,2:2:6:37,6,0	0/0:1,0:1:3:0,3,45	0/0:3,0:3:9:0,9,99	0/1:1,1:2:4:4,0,34	0/0:1,0:1:3:0,3,45	./.	1/1:0,1:1:3:10,3,0	./.	0/0:1,0:1:3:0,3,23	0/0:2,0:2:6:0,6,85	0/0:1,0:1:3:0,3,45	0/1:1,2:3:1:68,0,1	0/0:1,0:1:3:0,3,45	0/0:1,0:1:3:0,3,33	./.	./.	0/1:1,1:2:30:31,0,30	0/0:2,0:2:6:0,6,90	0/0:4,0:4:12:0,12,158	0/0:2,0:2:6:0,6,90	./.	./.	0/1:2,1:3:14:14,0,46	./.	./.	./.	./.	0/0:3,1:4:2:0,2,76	1/1:0,1:1:3:25,3,0	./.	./.	0/0:1,0:1:3:0,3,45	./.	./.	0/0:1,0:1:3:0,3,10	0/0:2,0:2:6:0,6,49	0/0:1,0:1:3:0,3,39	./.	0/0:1,0:1:3:0,3,31	0/0:2,0:2:4:0,4,36	0/0:2,0:2:6:0,6,69	0/0:1,0:1:3:0,3,10	0/0:1,0:1:3:0,3,39	0/0:3,0:3:9:0,9,105	0/1:1,2:3:25:25,0,36	./.	0/0:1,0:1:3:0,3,45	0/0:3,0:3:9:0,9,135	0/0:1,0:1:3:0,3,45	./.	0/0:4,0:4:12:0,12,126	0/0:4,0:4:12:0,12,160	0/0:1,0:1:3:0,3,45	./.	1/1:0,1:1:2:9,2,0	0/0:1,0:1:3:0,3,45	0/0:1,0:1:3:0,3,45	0/0:3,0:3:9:0,9,98	0/0:2,0:2:6:0,6,82	0/1:4,2:6:18:18,0,118	0/0:1,0:1:3:0,3,31	./.	0/0:3,0:3:9:0,9,90	0/0:1,0:1:3:0,3,45	0/0:2,0:2:6:0,6,57	0/0:1,0:1:3:0,3,38	0/0:1,0:1:3:0,3,27	1/1:0,2:2:6:32,6,0	0/1:2,1:3:17:17,0,43	0/0:4,0:4:12:0,12,153
scaffold_22	43082	.	CTCT	C	156.77	.	AC=5;AF=0.036;AN=138;BaseQRankSum=0.428;ClippingRankSum=-0.408;DP=160;FS=9.218;InbreedingCoeff=-0.0783;MLEAC=5;MLEAF=0.036;MQ=60.00;MQ0=0;MQRankSum=-1.495;QD=12.06;ReadPosRankSum=-2.569;SOR=3.909	GT:AD:DP:GQ:PL	0/0:2,0:2:6:0,6,175	0/1:2,1:3:36:36,0,150	0/0:1,0:1:3:0,3,88	./.	0/0:3,0:3:9:0,9,255	0/0:2,0:2:6:0,6,69	0/0:3,0:3:9:0,9,175	./.	./.	./.	0/0:1,0:1:3:0,3,80	0/0:1,0:1:3:0,3,38	0/0:2,0:2:6:0,6,90	./.	0/0:1,0:1:3:0,3,91	0/0:3,0:3:9:0,9,223	0/0:2,0:2:6:0,6,170	./.	./.	0/0:1,0:1:3:0,3,45	./.	0/0:1,0:1:3:0,3,37	0/0:2,0:2:6:0,6,135	0/0:1,0:1:3:0,3,75	0/0:1,0:1:3:0,3,85	./.	0/0:1,0:1:3:0,3,90	0/0:4,0:4:12:0,12,356	0/1:1,1:2:39:39,0,64	0/0:1,0:1:3:0,3,87	0/0:2,0:2:6:0,6,90	0/0:3,0:3:9:0,9,225	0/0:1,0:1:3:0,3,82	0/0:4,0:4:15:0,15,311	0/0:3,0:3:9:0,9,219	0/0:2,0:2:6:0,6,82	0/0:1,0:1:3:0,3,90	./.	0/0:2,0:2:6:0,6,90	0/0:2,0:2:6:0,6,176	0/0:2,0:2:6:0,6,135	0/0:1,0:1:3:0,3,89	0/0:3,0:3:9:0,9,214	0/0:2,0:2:6:0,6,133	0/0:2,0:2:6:0,6,90	./.	./.	0/0:1,0:1:3:0,3,72	./.	0/0:4,0:4:12:0,12,263	0/0:3,0:3:9:0,9,223	0/0:2,0:2:6:0,6,90	0/0:2,0:2:6:0,6,134	0/0:2,0:2:9:0,9,265	./.	0/0:3,0:3:9:0,9,184	0/0:1,0:1:3:0,3,89	0/0:1,0:1:3:0,3,55	0/0:2,0:2:6:0,6,134	0/0:1,0:1:3:0,3,91	./.	0/0:2,0:2:6:0,6,172	0/0:2,0:2:6:0,6,136	./.	0/0:1,0:1:3:0,3,88	0/1:1,3:4:33:123,0,33	1/1:0,1:1:3:45,3,0	0/0:1,0:1:3:0,3,70	./.	0/0:8,0:8:24:0,24,432	0/0:2,0:2:6:0,6,135	0/0:3,0:3:9:0,9,127	./.	0/0:1,0:1:3:0,3,88	0/0:2,0:2:6:0,6,176	./.	0/0:3,0:3:9:0,9,173	0/0:1,0:1:3:0,3,88	./.	0/0:5,0:5:15:0,15,351	0/0:1,0:1:3:0,3,45	0/0:2,0:2:6:0,6,182	0/0:1,0:1:3:0,3,80	0/0:4,0:4:12:0,12,258	0/0:2,0:2:9:0,9,218	./.	0/0:1,0:1:3:0,3,45	0/0:1,0:1:3:0,3,89	0/0:1,0:1:3:0,3,91	0/0:4,0:4:12:0,12,203
scaffold_22	43089	.	T	TTA	156.96	.	AC=5;AF=0.037;AN=134;BaseQRankSum=0.218;ClippingRankSum=-0.553;DP=153;FS=12.666;InbreedingCoeff=-0.0717;MLEAC=5;MLEAF=0.037;MQ=60.00;MQ0=0;MQRankSum=1.688;QD=13.08;ReadPosRankSum=-3.549;SOR=3.908	GT:AD:DP:GQ:PL	0/0:2,0:2:6:0,6,175	0/1:2,1:3:36:36,0,150	0/0:1,0:1:3:0,3,88	./.	0/0:3,0:3:9:0,9,255	0/0:2,0:2:6:0,6,69	0/0:3,0:3:9:0,9,175	./.	./.	./.	0/0:1,0:1:3:0,3,80	./.	0/0:2,0:2:6:0,6,90	./.	0/0:1,0:1:3:0,3,91	0/0:3,0:3:9:0,9,223	0/0:2,0:2:6:0,6,170	./.	./.	0/0:1,0:1:3:0,3,45	./.	./.	0/0:2,0:2:6:0,6,135	0/0:1,0:1:3:0,3,75	0/0:1,0:1:3:0,3,85	./.	0/0:1,0:1:3:0,3,90	0/0:4,0:4:12:0,12,356	0/1:1,1:2:39:39,0,64	0/0:1,0:1:3:0,3,87	0/0:2,0:2:6:0,6,90	0/0:3,0:3:12:0,12,290	0/0:1,0:1:6:0,6,147	0/0:5,0:5:15:0,15,311	0/0:3,0:3:9:0,9,219	0/0:1,0:1:3:0,3,45	0/0:1,0:1:3:0,3,90	./.	0/0:2,0:2:6:0,6,90	0/0:2,0:2:6:0,6,176	0/0:2,0:2:6:0,6,135	0/0:1,0:1:3:0,3,89	0/0:3,0:3:9:0,9,214	0/0:2,0:2:6:0,6,133	0/0:2,0:2:6:0,6,90	./.	./.	0/0:1,0:1:3:0,3,72	./.	0/0:4,0:4:12:0,12,263	0/0:3,0:3:9:0,9,223	0/0:2,0:2:6:0,6,90	0/0:2,0:2:6:0,6,134	0/0:3,0:3:9:0,9,265	./.	0/0:3,0:3:9:0,9,184	0/0:1,0:1:3:0,3,89	0/0:1,0:1:3:0,3,55	0/0:2,0:2:6:0,6,134	0/0:1,0:1:3:0,3,91	./.	0/0:2,0:2:6:0,6,172	0/0:2,0:2:6:0,6,136	./.	0/0:1,0:1:3:0,3,88	0/1:1,3:4:33:123,0,33	1/1:0,1:1:3:45,3,0	0/0:1,0:1:3:0,3,70	./.	0/0:7,0:7:24:0,24,432	0/0:2,0:2:6:0,6,135	0/0:2,0:2:9:0,9,155	./.	0/0:1,0:1:3:0,3,88	0/0:2,0:2:6:0,6,176	./.	0/0:3,0:3:9:0,9,173	0/0:2,0:2:6:0,6,178	./.	0/0:5,0:5:15:0,15,351	0/0:1,0:1:3:0,3,45	0/0:2,0:2:6:0,6,182	0/0:1,0:1:3:0,3,80	0/0:4,0:4:12:0,12,258	0/0:3,0:3:9:0,9,218	./.	0/0:1,0:1:3:0,3,45	0/0:1,0:1:3:0,3,89	0/0:1,0:1:3:0,3,91	0/0:4,0:4:12:0,12,203
scaffold_22	43091	.	ACCG	A	156.57	.	AC=5;AF=0.037;AN=134;BaseQRankSum=1.077;ClippingRankSum=0.710;DP=161;FS=13.009;InbreedingCoeff=-0.0643;MLEAC=5;MLEAF=0.037;MQ=60.00;MQ0=0;MQRankSum=0.430;QD=13.05;ReadPosRankSum=-3.700;SOR=3.908	GT:AD:DP:GQ:PL	0/0:2,0:2:6:0,6,175	0/1:2,1:3:36:36,0,150	0/0:1,0:1:3:0,3,88	./.	0/0:3,0:3:9:0,9,255	0/0:2,0:2:6:0,6,69	0/0:3,0:3:9:0,9,175	./.	./.	./.	0/0:1,0:1:3:0,3,80	./.	0/0:2,0:2:6:0,6,90	./.	0/0:1,0:1:3:0,3,91	0/0:3,0:3:9:0,9,223	0/0:2,0:2:6:0,6,170	./.	./.	0/0:1,0:1:3:0,3,45	./.	./.	0/0:2,0:2:6:0,6,135	0/0:1,0:1:3:0,3,75	0/0:1,0:1:3:0,3,85	./.	0/0:3,0:3:9:0,9,190	0/0:4,0:4:12:0,12,356	0/1:1,1:2:39:39,0,64	0/0:1,0:1:3:0,3,87	0/0:2,0:2:6:0,6,90	0/0:4,0:4:12:0,12,290	0/0:2,0:2:6:0,6,147	0/0:5,0:5:15:0,15,311	0/0:3,0:3:9:0,9,219	0/0:1,0:1:3:0,3,45	0/0:1,0:1:3:0,3,90	./.	0/0:2,0:2:6:0,6,90	0/0:2,0:2:6:0,6,176	0/0:2,0:2:6:0,6,135	0/0:1,0:1:3:0,3,89	0/0:3,0:3:9:0,9,214	0/0:2,0:2:6:0,6,133	0/0:2,0:2:6:0,6,90	./.	./.	0/0:1,0:1:3:0,3,72	./.	0/0:4,0:4:12:0,12,263	0/0:3,0:3:9:0,9,223	0/0:2,0:2:6:0,6,90	0/0:2,0:2:6:0,6,134	0/0:3,0:3:9:0,9,265	./.	0/0:3,0:3:9:0,9,184	0/0:1,0:1:3:0,3,89	0/0:1,0:1:3:0,3,55	0/0:2,0:2:6:0,6,134	0/0:1,0:1:3:0,3,91	./.	0/0:2,0:2:6:0,6,172	0/0:2,0:2:6:0,6,136	./.	0/0:2,0:2:6:0,6,163	0/1:1,3:4:33:123,0,33	1/1:0,1:1:3:45,3,0	0/0:1,0:1:3:0,3,70	./.	0/0:6,0:6:21:0,21,387	0/0:3,0:3:9:0,9,170	0/0:3,0:3:9:0,9,155	./.	0/0:1,0:1:3:0,3,88	0/0:2,0:2:6:0,6,176	./.	0/0:3,0:3:9:0,9,173	0/0:3,0:3:9:0,9,253	./.	0/0:5,0:5:15:0,15,351	0/0:1,0:1:3:0,3,45	0/0:2,0:2:6:0,6,182	0/0:1,0:1:3:0,3,80	0/0:4,0:4:12:0,12,258	0/0:3,0:3:9:0,9,218	./.	0/0:1,0:1:3:0,3,45	0/0:1,0:1:3:0,3,89	0/0:1,0:1:3:0,3,91	0/0:4,0:4:12:0,12,203
scaffold_22	43342	.	C	T	24.67	LowQual	AC=1;AF=7.692e-03;AN=130;BaseQRankSum=-1.246;ClippingRankSum=0.112;DP=151;FS=0.000;InbreedingCoeff=-0.1306;MLEAC=1;MLEAF=7.692e-03;MQ=59.88;MQ0=0;MQRankSum=0.713;QD=8.22;ReadPosRankSum=-0.266;SOR=0.600	GT:AD:DP:GQ:PL	0/0:5,0:5:15:0,15,179	./.	./.	0/0:1,0:1:3:0,3,44	0/0:1,0:1:3:0,3,46	./.	0/0:5,0:5:15:0,15,218	0/0:1,0:1:3:0,3,38	0/0:1,0:1:3:0,3,39	0/0:1,0:1:3:0,3,38	./.	0/0:1,0:1:3:0,3,46	0/0:1,0:1:3:0,3,41	0/0:2,0:2:6:0,6,81	0/0:2,0:2:6:0,6,49	0/0:2,0:2:6:0,6,86	./.	0/0:1,0:1:3:0,3,40	./.	0/0:1,0:1:3:0,3,44	./.	0/0:3,0:3:9:0,9,116	0/0:1,0:1:3:0,3,35	0/0:1,0:1:3:0,3,38	0/0:1,0:1:3:0,3,38	0/0:2,0:2:6:0,6,78	0/0:1,0:1:3:0,3,40	./.	0/0:3,0:3:9:0,9,123	0/0:3,0:3:9:0,9,126	./.	0/0:2,0:2:6:0,6,80	./.	./.	./.	0/0:1,0:1:3:0,3,35	0/0:1,0:1:3:0,3,38	0/0:4,0:4:12:0,12,166	0/0:2,0:2:6:0,6,80	./.	0/0:2,0:2:6:0,6,85	./.	0/0:2,0:2:6:0,6,47	0/0:1,0:1:3:0,3,40	0/0:6,0:6:18:0,18,222	./.	0/0:1,0:1:3:0,3,28	0/0:5,0:5:15:0,15,211	./.	./.	0/0:1,0:1:3:0,3,40	0/0:2,0:2:6:0,6,88	0/0:2,0:2:6:0,6,82	0/0:1,0:1:3:0,3,44	0/0:1,0:1:3:0,3,46	0/0:1,0:1:3:0,3,42	0/0:2,0:2:6:0,6,86	0/0:1,0:1:3:0,3,42	0/1:1,2:3:33:62,0,33	./.	0/0:4,0:4:12:0,12,165	0/0:4,0:4:12:0,12,139	0/0:3,0:3:9:0,9,112	./.	0/0:3,0:3:9:0,9,97	0/0:3,0:3:9:0,9,128	0/0:5,0:5:15:0,15,175	0/0:1,0:1:3:0,3,34	0/0:2,0:2:6:0,6,68	0/0:5,0:5:15:0,15,178	0/0:3,0:3:9:0,9,120	0/0:4,0:4:12:0,12,175	0/0:1,0:1:3:0,3,42	./.	./.	./.	0/0:2,0:2:6:0,6,90	0/0:1,0:1:3:0,3,34	./.	0/0:1,0:1:3:0,3,40	0/0:2,0:2:6:0,6,49	0/0:7,0:7:21:0,21,177	0/0:1,0:1:3:0,3,41	0/0:3,0:3:9:0,9,91	0/0:2,0:2:6:0,6,78	0/0:2,0:2:6:0,6,89	0/0:2,0:2:6:0,6,88	./.	./.	0/0:1,0:1:3:0,3,40
scaffold_22	43407	.	A	C	66.10	.	AC=4;AF=0.029;AN=136;BaseQRankSum=-0.194;ClippingRankSum=0.419;DP=151;FS=2.195;InbreedingCoeff=-0.0563;MLEAC=2;MLEAF=0.015;MQ=59.91;MQ0=0;MQRankSum=0.169;QD=8.26;ReadPosRankSum=1.032;SOR=0.422	GT:AD:DP:GQ:PL	0/0:2,0:2:6:0,6,84	0/0:1,0:1:3:0,3,42	./.	0/0:1,0:1:3:0,3,45	0/0:4,0:4:12:0,12,136	0/0:1,0:1:3:0,3,45	0/0:4,0:4:12:0,12,161	./.	0/0:1,0:1:3:0,3,41	0/0:1,0:1:3:0,3,40	./.	0/0:1,0:1:3:0,3,43	./.	0/0:2,0:2:6:0,6,86	0/0:2,0:2:6:0,6,87	0/0:1,0:1:3:0,3,45	0/0:2,0:2:6:0,6,84	./.	./.	0/0:2,0:2:6:0,6,85	0/0:1,0:1:3:0,3,10	./.	0/0:2,0:2:6:0,6,89	0/0:4,0:4:12:0,12,178	0/0:1,0:1:3:0,3,45	0/0:1,0:1:3:0,3,45	0/0:1,0:1:3:0,3,45	0/0:1,0:1:3:0,3,45	./.	./.	0/0:1,0:1:3:0,3,45	0/0:5,0:5:15:0,15,201	0/0:1,0:1:3:0,3,45	./.	0/0:2,0:2:6:0,6,90	0/0:2,0:2:6:0,6,87	./.	0/0:4,0:4:12:0,12,161	0/1:2,1:3:1:1,0,72	0/0:1,0:1:3:0,3,45	./.	./.	0/1:2,2:4:76:76,0,77	./.	0/0:2,0:2:6:0,6,87	./.	0/0:1,0:1:3:0,3,45	0/0:1,0:1:3:0,3,45	0/0:2,0:2:6:0,6,89	./.	./.	0/0:1,0:1:3:0,3,41	0/0:1,0:1:3:0,3,45	0/0:1,0:1:3:0,3,39	0/0:2,0:2:6:0,6,89	./.	1/1:0,1:1:3:44,3,0	0/0:3,0:3:9:0,9,125	0/0:4,0:4:12:0,12,166	./.	0/0:4,0:4:12:0,12,164	0/0:3,0:3:9:0,9,127	0/0:2,0:2:6:0,6,82	0/0:2,0:2:6:0,6,86	0/0:2,0:2:6:0,6,73	./.	0/0:2,0:2:6:0,6,49	0/0:1,0:1:3:0,3,45	0/0:4,0:4:12:0,12,166	0/0:1,0:1:3:0,3,45	0/0:3,0:3:9:0,9,126	0/0:2,0:2:6:0,6,81	0/0:1,0:1:3:0,3,42	./.	0/0:1,0:1:3:0,3,45	./.	0/0:3,0:3:9:0,9,126	0/0:3,0:3:9:0,9,85	0/0:2,0:2:6:0,6,90	0/0:1,0:1:3:0,3,45	0/0:3,0:3:9:0,9,135	0/0:5,0:5:15:0,15,177	0/0:2,0:2:6:0,6,90	0/0:3,0:3:9:0,9,129	0/0:2,0:2:6:0,6,90	0/0:2,0:2:6:0,6,87	0/0:1,0:1:3:0,3,45	0/0:3,0:3:9:0,9,119	0/0:2,0:2:6:0,6,84	0/0:2,0:2:6:0,6,90
scaffold_22	43423	.	T	C	41.67	.	AC=2;AF=0.015;AN=136;BaseQRankSum=-0.150;ClippingRankSum=-0.769;DP=149;FS=0.000;InbreedingCoeff=-0.0313;MLEAC=1;MLEAF=7.353e-03;MQ=59.91;MQ0=0;MQRankSum=-1.689;QD=20.83;ReadPosRankSum=0.593;SOR=1.972	GT:AD:DP:GQ:PL	0/0:2,0:2:6:0,6,85	0/0:2,0:2:6:0,6,63	./.	0/0:2,0:2:6:0,6,87	0/0:3,0:3:9:0,9,125	0/0:1,0:1:3:0,3,45	0/0:5,0:5:15:0,15,202	./.	./.	./.	0/0:2,0:2:6:0,6,72	0/0:1,0:1:3:0,3,45	./.	0/0:2,0:2:6:0,6,82	0/0:2,0:2:6:0,6,89	0/0:2,0:2:6:0,6,87	0/0:2,0:2:6:0,6,86	./.	./.	0/0:2,0:2:6:0,6,83	0/0:1,0:1:3:0,3,32	./.	0/0:2,0:2:6:0,6,90	0/0:4,0:4:12:0,12,168	0/0:1,0:1:3:0,3,45	0/0:1,0:1:3:0,3,44	0/0:1,0:1:3:0,3,45	0/0:1,0:1:3:0,3,45	./.	./.	0/0:1,0:1:3:0,3,45	0/0:6,0:6:18:0,18,254	0/0:1,0:1:3:0,3,43	0/0:1,0:1:3:0,3,40	1/1:0,2:2:6:85,6,0	0/0:2,0:2:6:0,6,90	./.	0/0:2,0:2:6:0,6,84	0/0:4,0:4:12:0,12,163	0/0:1,0:1:3:0,3,45	./.	0/0:1,0:1:3:0,3,36	0/0:4,0:4:12:0,12,176	./.	0/0:1,0:1:3:0,3,43	./.	0/0:1,0:1:3:0,3,36	0/0:1,0:1:3:0,3,34	0/0:2,0:2:6:0,6,85	./.	./.	0/0:1,0:1:3:0,3,41	0/0:1,0:1:3:0,3,45	0/0:1,0:1:3:0,3,34	0/0:2,0:2:6:0,6,86	./.	0/0:1,0:1:3:0,3,45	0/0:3,0:3:9:0,9,114	0/0:3,0:3:9:0,9,126	./.	0/0:4,0:4:12:0,12,163	0/0:3,0:3:9:0,9,119	0/0:1,0:1:3:0,3,45	0/0:2,0:2:6:0,6,90	0/0:1,0:1:3:0,3,37	./.	./.	./.	0/0:3,0:3:9:0,9,119	0/0:2,0:2:6:0,6,80	0/0:1,0:1:3:0,3,45	0/0:2,0:2:6:0,6,79	0/0:1,0:1:3:0,3,40	0/0:1,0:1:3:0,3,44	0/0:1,0:1:3:0,3,45	./.	0/0:4,0:4:12:0,12,166	0/0:3,0:3:9:0,9,90	0/0:2,0:2:6:0,6,90	0/0:1,0:1:3:0,3,42	0/0:4,0:4:12:0,12,130	0/0:4,0:4:12:0,12,172	0/0:2,0:2:6:0,6,89	0/0:3,0:3:9:0,9,124	0/0:1,0:1:3:0,3,35	0/0:3,0:3:9:0,9,127	0/0:1,0:1:3:0,3,45	0/0:3,0:3:9:0,9,111	0/0:2,0:2:6:0,6,87	0/0:3,0:3:9:0,9,134
scaffold_22	43492	.	TATTAGGCCTGAGAGAGCAGATGTAAAACTACACTGAGATGGTTTTTGGTACTTAAAAC	T	248.26	.	AC=6;AF=0.038;AN=160;BaseQRankSum=2.315;ClippingRankSum=0.197;DP=291;FS=3.206;InbreedingCoeff=0.1031;MLEAC=3;MLEAF=0.019;MQ=59.89;MQ0=0;MQRankSum=-0.443;QD=19.10;ReadPosRankSum=2.414;SOR=1.063	GT:AD:DP:GQ:PL	0/0:2,0:2:6:0,6,90	0/0:2,0:2:5:0,5,89	0/0:4,0:4:12:0,12,180	0/0:5,0:5:15:0,15,212	0/1:0,0:0:0:1,0,0	0/0:2,0:2:6:0,6,90	0/0:6,0:6:18:0,18,270	./.	0/0:2,0:2:6:0,6,90	0/0:5,0:5:15:0,15,225	0/0:5,0:5:15:0,15,225	0/0:2,0:2:6:0,6,90	0/0:1,0:1:3:0,3,45	0/0:3,0:3:9:0,9,135	0/0:1,0:1:3:0,3,45	0/0:4,0:4:12:0,12,180	0/1:2,1:3:36:36,0,81	0/0:3,0:3:9:0,9,135	./.	0/0:6,0:6:18:0,18,270	./.	0/0:6,0:6:18:0,18,270	0/0:4,0:4:12:0,12,180	0/0:2,0:2:6:0,6,90	./.	0/0:2,0:2:5:0,5,89	1/1:0,4:4:12:180,12,0	0/0:2,0:2:6:0,6,90	0/0:6,0:6:18:0,18,270	0/0:4,0:4:12:0,12,180	0/0:4,0:4:12:0,12,180	0/0:5,0:5:14:0,14,224	./.	0/0:2,0:2:5:0,5,89	0/0:4,0:4:12:0,12,180	0/0:3,0:3:9:0,9,127	0/0:4,0:4:12:0,12,180	0/0:6,0:6:18:0,18,270	0/0:5,0:5:15:0,15,225	0/0:6,0:6:18:0,18,269	0/0:4,0:4:12:0,12,180	0/0:3,0:3:9:0,9,135	0/0:5,0:5:15:0,15,225	0/0:4,0:4:12:0,12,180	0/0:5,0:5:15:0,15,225	0/0:1,0:1:3:0,3,45	0/0:1,0:1:3:0,3,45	0/0:2,0:2:6:0,6,90	0/0:1,0:1:3:0,3,45	./.	0/0:1,0:1:3:0,3,45	0/0:1,0:1:3:0,3,45	./.	0/0:2,0:2:6:0,6,90	0/0:4,0:4:11:0,11,179	0/0:2,0:2:6:0,6,90	0/0:6,0:6:18:0,18,270	0/0:2,0:2:5:0,5,89	0/0:2,0:2:6:0,6,90	./.	0/0:7,0:7:21:0,21,315	0/0:6,0:6:18:0,18,270	0/0:1,0:1:2:0,2,44	0/1:.:.:0:1,0,0	0/0:4,0:4:12:0,12,180	0/0:2,0:2:6:0,6,90	0/0:2,0:2:6:0,6,90	0/0:3,0:3:9:0,9,135	0/0:1,0:1:3:0,3,45	0/0:3,0:3:9:0,9,135	0/0:1,0:1:3:0,3,45	0/0:5,0:5:14:0,14,224	./.	0/0:1,0:1:3:0,3,45	0/0:1,0:1:3:0,3,45	./.	0/0:4,0:4:12:0,12,180	0/0:4,0:4:12:0,12,180	0/0:1,0:1:3:0,3,45	0/0:3,0:3:9:0,9,135	0/0:3,0:3:9:0,9,135	0/0:3,0:3:9:0,9,135	0/1:2,3:5:75:120,0,75	0/0:4,0:4:12:0,12,180	0/0:11,0:11:33:0,33,495	0/0:3,0:3:9:0,9,135	0/0:1,0:1:2:0,2,44	0/0:3,0:3:9:0,9,135	0/0:4,0:4:12:0,12,180	0/0:5,0:5:15:0,15,225
scaffold_22	43797	.	G	GA	38.33	.	AC=5;AF=0.034;AN=146;BaseQRankSum=-0.299;ClippingRankSum=-1.134;DP=176;FS=7.252;InbreedingCoeff=-0.0845;MLEAC=5;MLEAF=0.034;MQ=60.00;MQ0=0;MQRankSum=-1.405;QD=3.83;ReadPosRankSum=1.856;SOR=0.655	GT:AD:DP:GQ:PL	0/0:4,0:4:12:0,12,154	0/0:1,0:1:3:0,3,38	0/1:3,1:4:26:26,0,88	0/0:3,0:3:9:0,9,115	./.	./.	0/0:1,0:1:3:0,3,38	./.	0/0:1,0:1:3:0,3,38	./.	0/0:2,0:2:6:0,6,77	0/0:2,0:2:6:0,6,77	0/0:1,0:1:3:0,3,38	0/0:1,0:1:3:0,3,38	0/0:2,0:2:6:0,6,77	1/1:0,1:1:3:38,3,0	0/0:1,0:1:3:0,3,38	0/0:1,0:1:3:0,3,38	0/0:1,0:1:3:0,3,38	0/0:1,0:1:3:0,3,38	0/0:1,0:1:3:0,3,38	0/0:2,0:2:6:0,6,77	./.	0/0:2,0:2:6:0,6,77	0/0:5,0:5:15:0,15,192	0/0:1,0:1:3:0,3,38	./.	0/0:1,0:1:3:0,3,38	0/0:7,0:7:21:0,21,269	0/0:2,0:2:6:0,6,77	0/0:3,0:3:9:0,9,110	0/0:6,0:6:18:0,18,231	./.	0/0:2,0:2:6:0,6,77	0/0:2,0:2:6:0,6,77	0/0:2,0:2:6:0,6,77	0/0:1,0:1:3:0,3,38	0/0:2,0:2:6:0,6,77	0/0:2,0:2:6:0,6,77	0/0:2,0:2:6:0,6,77	0/0:1,0:1:3:0,3,38	./.	0/0:3,0:3:9:0,9,115	0/0:3,0:3:9:0,9,115	0/0:7,0:7:21:0,21,269	./.	0/0:1,0:1:3:0,3,38	0/0:3,0:3:9:0,9,115	./.	./.	0/0:2,0:2:6:0,6,77	0/0:2,0:2:6:0,6,76	0/0:2,0:2:6:0,6,77	./.	0/0:1,0:1:3:0,3,38	0/0:1,0:1:3:0,3,38	0/0:4,0:4:12:0,12,154	./.	0/0:1,0:1:3:0,3,38	0/0:2,0:2:6:0,6,77	0/1:1,1:2:32:32,0,32	0/0:3,0:3:9:0,9,115	0/0:2,0:2:6:0,6,77	0/0:1,0:1:3:0,3,38	0/0:3,0:3:9:0,9,115	0/0:4,0:4:12:0,12,154	0/0:2,0:2:6:0,6,77	0/0:1,0:1:3:0,3,38	0/0:1,0:1:3:0,3,38	0/0:2,0:2:6:0,6,77	0/0:1,0:1:3:0,3,38	0/0:6,0:6:18:0,18,231	0/0:1,0:1:3:0,3,38	0/1:2,1:3:29:29,0,68	0/0:2,0:2:6:0,6,77	./.	0/0:1,0:1:3:0,3,38	0/0:3,0:3:9:0,9,115	0/0:1,0:1:3:0,3,38	0/0:1,0:1:3:0,3,38	./.	./.	0/0:3,0:3:9:0,9,115	0/0:2,0:2:6:0,6,77	0/0:1,0:1:3:0,3,38	0/0:1,0:1:3:0,3,38	./.	0/0:1,0:1:3:0,3,38	0/0:3,0:3:9:0,9,115	0/0:1,0:1:3:0,3,38
scaffold_22	43829	.	T	TGAAGTGTTG	122.46	.	AC=4;AF=0.030;AN=134;BaseQRankSum=-2.245;ClippingRankSum=-0.410;DP=179;FS=10.076;InbreedingCoeff=-0.0335;MLEAC=4;MLEAF=0.030;MQ=60.00;MQ0=0;MQRankSum=-0.469;QD=8.75;ReadPosRankSum=-3.805;SOR=3.607	GT:AD:DP:GQ:PL	0/0:2,0:2:6:0,6,90	0/0:1,0:1:3:0,3,45	0/0:4,0:4:12:0,12,180	0/0:2,0:2:6:0,6,90	./.	0/0:1,0:1:3:0,3,45	0/0:1,0:1:3:0,3,45	./.	0/0:1,0:1:3:0,3,45	./.	0/0:2,0:2:6:0,6,90	0/0:2,0:2:6:0,6,90	0/0:3,0:3:9:0,9,135	0/0:1,0:1:3:0,3,45	0/0:1,0:1:3:0,3,45	0/0:1,0:1:3:0,3,45	./.	./.	./.	0/0:1,0:1:3:0,3,45	0/0:2,0:2:6:0,6,90	0/0:3,0:3:9:0,9,129	0/0:1,0:1:3:0,3,45	0/0:2,0:2:6:0,6,90	0/0:5,0:5:15:0,15,225	0/0:1,0:1:3:0,3,45	./.	0/0:2,0:2:6:0,6,90	0/1:2,2:4:73:78,0,73	0/0:2,0:2:6:0,6,90	0/0:3,0:3:9:0,9,135	0/0:4,0:4:12:0,12,170	./.	0/0:2,0:2:6:0,6,90	0/0:3,0:3:9:0,9,135	0/0:1,0:1:3:0,3,45	0/0:1,0:1:3:0,3,45	0/0:4,0:4:12:0,12,180	0/0:2,0:2:6:0,6,90	0/0:2,0:2:6:0,6,90	0/0:3,0:3:9:0,9,135	./.	0/0:5,0:5:15:0,15,225	0/0:3,0:3:9:0,9,135	0/0:7,0:7:21:0,21,315	./.	0/0:1,0:1:3:0,3,45	0/0:5,0:5:15:0,15,225	./.	./.	0/0:2,0:2:6:0,6,90	./.	0/0:1,0:1:3:0,3,39	./.	0/0:4,0:4:12:0,12,180	./.	0/0:6,0:6:18:0,18,270	./.	0/0:2,0:2:6:0,6,90	0/0:2,0:2:6:0,6,90	0/0:3,0:3:9:0,9,135	0/0:2,0:2:6:0,6,90	0/0:2,0:2:6:0,6,90	./.	0/0:5,0:5:15:0,15,225	0/1:3,1:4:33:33,0,123	1/1:0,2:2:6:90,6,0	0/0:1,0:1:3:0,3,45	0/0:2,0:2:6:0,6,90	0/0:3,0:3:9:0,9,135	./.	0/0:4,0:4:12:0,12,180	0/0:1,0:1:3:0,3,45	0/0:2,0:2:6:0,6,90	0/0:2,0:2:6:0,6,90	./.	0/0:1,0:1:3:0,3,45	0/0:2,0:2:6:0,6,90	0/0:2,0:2:6:0,6,90	./.	0/0:1,0:1:3:0,3,45	./.	0/0:4,0:4:12:0,12,180	./.	0/0:1,0:1:3:0,3,45	0/0:3,0:3:9:0,9,135	0/0:1,0:1:3:0,3,45	0/0:1,0:1:3:0,3,45	0/0:2,0:2:6:0,6,90	./.
scaffold_22	44131	.	C	A	39.02	.	AC=2;AF=0.015;AN=130;BaseQRankSum=-0.786;ClippingRankSum=1.040;DP=143;FS=0.000;InbreedingCoeff=-0.0328;MLEAC=1;MLEAF=7.692e-03;MQ=59.97;MQ0=0;MQRankSum=0.569;QD=19.51;ReadPosRankSum=1.437;SOR=1.788	GT:AD:DP:GQ:PL	0/0:1,0:1:3:0,3,39	./.	0/0:2,0:2:6:0,6,88	0/0:4,0:4:12:0,12,176	./.	0/0:1,0:1:3:0,3,45	./.	./.	./.	./.	0/0:3,0:3:9:0,9,121	0/0:1,0:1:3:0,3,45	0/0:3,0:3:9:0,9,91	./.	0/0:1,0:1:3:0,3,41	0/0:1,0:1:3:0,3,44	0/0:1,0:1:3:0,3,45	0/0:3,0:3:9:0,9,126	./.	./.	./.	0/0:2,0:2:6:0,6,83	0/0:1,0:1:3:0,3,45	0/0:1,0:1:3:0,3,44	0/0:3,0:3:9:0,9,125	./.	0/0:3,0:3:9:0,9,129	./.	0/0:1,0:1:3:0,3,39	0/0:2,0:2:6:0,6,78	0/0:1,0:1:3:0,3,45	0/0:4,0:4:12:0,12,164	./.	0/0:1,0:1:3:0,3,45	0/0:3,0:3:9:0,9,128	./.	0/0:2,0:2:6:0,6,81	0/0:3,0:3:9:0,9,121	0/0:2,0:2:6:0,6,88	0/0:3,0:3:9:0,9,131	0/0:2,0:2:6:0,6,87	0/0:1,0:1:3:0,3,40	0/0:7,0:7:20:0,20,236	0/0:1,0:1:3:0,3,42	0/0:4,0:4:12:0,12,176	./.	./.	0/0:2,0:2:6:0,6,88	0/0:1,0:1:3:0,3,40	0/0:1,0:1:3:0,3,41	0/0:1,0:1:3:0,3,40	0/0:1,0:1:3:0,3,45	./.	0/0:3,0:3:9:0,9,126	0/0:1,0:1:3:0,3,45	./.	0/0:2,0:2:6:0,6,83	0/0:1,0:1:3:0,3,43	0/0:3,0:3:9:0,9,131	0/0:1,0:1:3:0,3,42	0/0:1,0:1:3:0,3,45	0/0:7,0:7:21:0,21,267	0/0:4,0:4:12:0,12,169	0/0:2,0:2:6:0,6,82	./.	./.	0/0:1,0:1:3:0,3,40	0/0:1,0:1:3:0,3,32	0/0:1,0:1:3:0,3,43	./.	0/0:3,0:3:9:0,9,123	0/0:4,0:4:12:0,12,169	./.	0/0:1,0:1:3:0,3,40	0/0:1,0:1:3:0,3,25	0/0:1,0:1:3:0,3,45	0/0:1,0:1:3:0,3,42	./.	./.	0/0:2,0:2:6:0,6,87	0/0:2,0:2:6:0,6,72	0/0:1,0:1:3:0,3,42	0/0:7,0:7:21:0,21,295	0/0:1,0:1:3:0,3,39	0/0:3,0:3:9:0,9,128	1/1:0,2:2:6:82,6,0	0/0:2,0:2:6:0,6,81	0/0:1,0:1:3:0,3,43	0/0:2,0:2:6:0,6,81	./.
scaffold_22	44163	.	T	A	198.02	.	AC=3;AF=0.022;AN=138;BaseQRankSum=-0.820;ClippingRankSum=0.266;DP=150;FS=3.838;InbreedingCoeff=-0.0323;MLEAC=2;MLEAF=0.014;MQ=59.97;MQ0=0;MQRankSum=-0.590;QD=28.29;ReadPosRankSum=0.997;SOR=1.246	GT:AD:DP:GQ:PL	0/0:2,0:2:6:0,6,90	./.	0/0:1,0:1:3:0,3,45	0/0:1,0:1:3:0,3,45	0/0:2,0:2:6:0,6,90	./.	0/0:1,0:1:3:0,3,45	0/0:1,0:1:3:0,3,45	./.	./.	0/0:5,0:5:15:0,15,225	0/0:1,0:1:3:0,3,45	0/0:2,0:2:6:0,6,79	0/0:1,0:1:3:0,3,45	./.	./.	./.	0/0:3,0:3:9:0,9,135	./.	0/0:2,0:2:6:0,6,90	0/0:1,0:1:3:0,3,45	0/0:2,0:2:6:0,6,90	0/0:4,0:4:12:0,12,176	./.	0/0:1,0:1:3:0,3,45	0/0:2,0:2:6:0,6,90	1/1:0,3:3:9:135,9,0	0/0:1,0:1:3:0,3,45	0/0:1,0:1:3:0,3,45	0/0:2,0:2:6:0,6,90	0/0:3,0:3:9:0,9,135	0/0:3,0:3:9:0,9,135	./.	0/0:3,0:3:9:0,9,135	0/0:2,0:2:6:0,6,82	0/0:2,0:2:6:0,6,90	0/0:2,0:2:6:0,6,90	0/0:3,0:3:9:0,9,135	0/0:3,0:3:9:0,9,135	0/0:3,0:3:9:0,9,135	./.	0/0:1,0:1:3:0,3,38	0/0:6,0:6:18:0,18,270	0/0:1,0:1:3:0,3,45	0/0:7,0:7:21:0,21,309	./.	./.	0/0:3,0:3:9:0,9,135	0/0:1,0:1:3:0,3,35	0/0:1,0:1:3:0,3,45	0/0:1,0:1:3:0,3,45	0/0:1,0:1:3:0,3,45	0/0:.:.:3:0,3,36	0/0:2,0:2:6:0,6,81	0/0:2,0:2:6:0,6,90	./.	0/0:2,0:2:6:0,6,90	./.	0/0:3,0:3:9:0,9,135	0/0:1,0:1:3:0,3,45	0/0:3,0:3:9:0,9,135	0/0:3,0:3:9:0,9,134	0/0:2,0:2:6:0,6,90	0/0:2,0:2:6:0,6,90	0/0:1,0:1:3:0,3,45	./.	0/0:2,0:2:6:0,6,90	0/0:1,0:1:3:0,3,45	0/0:3,0:3:9:0,9,135	0/0:2,0:2:6:0,6,90	0/0:2,0:2:6:0,6,90	0/0:2,0:2:6:0,6,90	./.	0/0:2,0:2:9:0,9,126	0/0:1,0:1:3:0,3,45	0/0:1,0:1:6:0,6,81	0/0:2,0:2:6:0,6,90	./.	./.	0/0:2,0:2:6:0,6,90	0/0:1,0:1:3:0,3,45	0/0:1,0:1:3:0,3,45	0/1:1,3:4:33:123,0,33	./.	0/0:1,0:1:3:0,3,45	0/0:1,0:1:9:0,9,94	0/0:1,0:1:6:0,6,75	0/0:1,0:1:3:0,3,45	0/0:2,0:2:6:0,6,90	./.
scaffold_22	44166	.	A	G	198.08	.	AC=3;AF=0.021;AN=140;BaseQRankSum=-1.258;ClippingRankSum=-0.673;DP=149;FS=3.813;InbreedingCoeff=-0.0390;MLEAC=3;MLEAF=0.021;MQ=59.97;MQ0=0;MQRankSum=-0.945;QD=28.30;ReadPosRankSum=0.861;SOR=1.299	GT:AD:DP:GQ:PL	0/0:2,0:2:6:0,6,90	./.	0/0:1,0:1:3:0,3,45	0/0:1,0:1:3:0,3,45	0/0:2,0:2:6:0,6,90	./.	0/0:1,0:1:3:0,3,45	0/0:1,0:1:3:0,3,45	./.	./.	0/0:5,0:5:15:0,15,225	0/0:1,0:1:3:0,3,45	0/0:1,0:1:3:0,3,45	0/0:1,0:1:3:0,3,45	0/0:1,0:1:3:0,3,39	./.	./.	0/0:3,0:3:9:0,9,135	./.	0/0:2,0:2:6:0,6,90	0/0:1,0:1:3:0,3,45	0/0:2,0:2:6:0,6,90	0/0:3,0:3:12:0,12,176	./.	0/0:1,0:1:3:0,3,45	0/0:2,0:2:6:0,6,90	1/1:0,3:3:9:135,9,0	0/0:1,0:1:3:0,3,45	0/0:1,0:1:3:0,3,45	0/0:2,0:2:6:0,6,90	0/0:3,0:3:9:0,9,135	0/0:3,0:3:9:0,9,135	./.	0/0:3,0:3:9:0,9,135	0/0:1,0:1:6:0,6,82	0/0:2,0:2:6:0,6,90	0/0:2,0:2:6:0,6,90	0/0:3,0:3:9:0,9,135	0/0:3,0:3:9:0,9,135	0/0:3,0:3:9:0,9,135	./.	0/0:1,0:1:3:0,3,38	0/0:6,0:6:18:0,18,270	0/0:1,0:1:3:0,3,45	0/0:6,0:6:21:0,21,309	./.	./.	0/0:3,0:3:9:0,9,135	0/0:.:.:3:0,3,35	0/0:1,0:1:3:0,3,45	0/0:1,0:1:3:0,3,45	0/0:1,0:1:3:0,3,45	0/0:1,0:1:3:0,3,36	0/0:1,0:1:3:0,3,45	0/0:2,0:2:6:0,6,90	./.	0/0:2,0:2:6:0,6,90	./.	0/0:3,0:3:9:0,9,135	0/0:1,0:1:3:0,3,45	0/0:3,0:3:9:0,9,135	0/0:3,0:3:9:0,9,134	0/0:2,0:2:6:0,6,90	0/0:2,0:2:6:0,6,90	0/0:1,0:1:3:0,3,45	./.	0/0:2,0:2:6:0,6,90	0/0:1,0:1:3:0,3,45	0/0:3,0:3:9:0,9,135	0/0:2,0:2:6:0,6,90	0/0:2,0:2:6:0,6,90	0/0:2,0:2:6:0,6,90	./.	0/0:3,0:3:9:0,9,126	0/0:1,0:1:3:0,3,45	0/0:2,0:2:6:0,6,81	0/0:2,0:2:6:0,6,90	./.	./.	0/0:2,0:2:6:0,6,90	0/0:1,0:1:3:0,3,45	0/0:1,0:1:3:0,3,45	0/1:1,3:4:33:123,0,33	./.	0/0:1,0:1:3:0,3,45	0/0:3,0:3:9:0,9,94	0/0:1,0:1:6:0,6,75	0/0:1,0:1:3:0,3,45	0/0:2,0:2:6:0,6,90	./.
scaffold_22	44262	.	C	A	137.80	.	AC=4;AF=0.030;AN=132;BaseQRankSum=0.522;ClippingRankSum=1.314;DP=154;FS=0.000;InbreedingCoeff=-0.0519;MLEAC=4;MLEAF=0.030;MQ=60.00;MQ0=0;MQRankSum=-0.442;QD=13.78;ReadPosRankSum=1.062;SOR=0.680	GT:AD:DP:GQ:PL	0/1:2,3:5:34:120,0,34	0/0:3,0:3:9:0,9,120	0/0:1,0:1:3:0,3,41	0/0:2,0:2:6:0,6,81	./.	1/1:0,1:1:3:45,3,0	0/0:2,0:2:6:0,6,84	0/0:1,0:1:3:0,3,45	./.	0/0:2,0:2:6:0,6,84	./.	0/0:1,0:1:3:0,3,45	./.	./.	0/0:3,0:3:9:0,9,121	0/0:2,0:2:6:0,6,85	0/0:3,0:3:9:0,9,123	0/0:1,0:1:3:0,3,42	0/0:1,0:1:3:0,3,39	0/0:3,0:3:9:0,9,91	0/0:3,0:3:9:0,9,115	0/0:2,0:2:6:0,6,85	0/0:2,0:2:6:0,6,74	0/0:2,0:2:6:0,6,81	0/0:1,0:1:3:0,3,42	./.	./.	0/0:2,0:2:6:0,6,82	0/0:2,0:2:6:0,6,89	0/0:2,0:2:6:0,6,83	./.	./.	0/0:2,0:2:6:0,6,84	./.	0/0:3,0:3:9:0,9,127	0/0:3,0:3:9:0,9,122	./.	0/0:2,0:2:6:0,6,79	0/0:1,0:1:3:0,3,45	0/0:1,0:1:3:0,3,45	0/0:2,0:2:6:0,6,83	./.	0/0:3,0:3:9:0,9,130	0/0:1,0:1:3:0,3,45	0/0:2,0:2:6:0,6,86	./.	0/0:1,0:1:3:0,3,36	0/0:2,0:2:6:0,6,78	./.	./.	./.	0/0:2,0:2:6:0,6,80	0/0:4,0:4:12:0,12,161	0/0:1,0:1:3:0,3,41	0/0:2,0:2:6:0,6,89	./.	0/0:2,0:2:6:0,6,87	./.	./.	./.	0/0:2,0:2:6:0,6,81	0/0:3,0:3:9:0,9,124	0/0:2,0:2:6:0,6,84	./.	0/0:3,0:3:9:0,9,128	0/0:3,0:3:9:0,9,120	0/1:1,1:2:39:39,0,39	0/0:1,0:1:3:0,3,41	0/0:3,0:3:9:0,9,102	./.	0/0:2,0:2:6:0,6,90	0/0:4,0:4:12:0,12,171	0/0:2,0:2:6:0,6,87	0/0:4,0:4:12:0,12,130	./.	0/0:4,0:4:12:0,12,158	0/0:1,0:1:3:0,3,39	0/0:1,0:1:3:0,3,42	0/0:1,0:1:3:0,3,38	0/0:2,0:2:6:0,6,85	0/0:1,0:1:3:0,3,40	0/0:1,0:1:3:0,3,35	0/0:2,0:2:6:0,6,82	0/0:1,0:1:3:0,3,10	0/0:3,0:3:9:0,9,129	0/0:3,0:3:9:0,9,128	0/0:3,0:3:9:0,9,119	0/0:1,0:1:3:0,3,45	./.	0/0:1,0:1:3:0,3,45
scaffold_22	44390	.	G	T	42.94	.	AC=1;AF=6.757e-03;AN=148;BaseQRankSum=-2.253;ClippingRankSum=-1.680;DP=165;FS=0.000;InbreedingCoeff=-0.1270;MLEAC=1;MLEAF=6.757e-03;MQ=60.00;MQ0=0;MQRankSum=-0.270;QD=7.16;ReadPosRankSum=-1.188;SOR=0.592	GT:AD:DP:GQ:PL	0/0:2,0:2:6:0,6,181	./.	0/0:3,0:3:9:0,9,212	0/0:1,0:1:3:0,3,91	0/0:1,0:1:3:0,3,91	./.	0/0:4,0:4:12:0,12,349	0/0:1,0:1:3:0,3,89	0/0:1,0:1:3:0,3,85	0/0:1,0:1:3:0,3,90	./.	./.	0/0:2,0:2:6:0,6,178	0/0:2,0:2:6:0,6,168	0/0:1,0:1:3:0,3,87	0/0:1,0:1:3:0,3,87	0/0:1,0:1:3:0,3,90	0/0:3,0:3:9:0,9,249	0/0:1,0:1:6:0,6,133	0/0:1,0:1:3:0,3,88	./.	0/0:5,0:5:15:0,15,418	0/0:1,0:1:3:0,3,90	./.	0/0:3,0:3:9:0,9,269	0/0:2,0:2:6:0,6,125	./.	./.	0/0:3,0:3:9:0,9,262	0/0:2,0:2:6:0,6,170	0/0:3,0:3:9:0,9,257	0/0:3,0:3:9:0,9,222	0/0:1,0:1:3:0,3,90	0/0:2,0:2:6:0,6,174	0/0:1,0:1:3:0,3,91	0/0:2,0:2:6:0,6,172	0/0:1,0:1:3:0,3,86	0/0:2,0:2:6:0,6,176	./.	0/0:3,0:3:9:0,9,266	0/0:2,0:2:6:0,6,182	0/0:3,0:3:9:0,9,265	0/0:3,0:3:9:0,9,256	0/0:1,0:1:3:0,3,83	0/0:3,0:3:9:0,9,257	./.	0/0:3,0:3:9:0,9,268	0/0:1,0:1:3:0,3,82	0/0:3,0:3:9:0,9,266	0/0:1,0:1:3:0,3,88	0/0:1,0:1:3:0,3,88	0/0:1,0:1:3:0,3,85	0/0:2,0:2:9:0,9,208	0/0:1,0:1:3:0,3,89	0/0:1,0:1:3:0,3,64	0/0:1,0:1:3:0,3,87	0/0:2,0:2:6:0,6,169	./.	0/0:2,0:2:6:0,6,176	0/0:2,0:2:6:0,6,156	0/0:2,0:2:6:0,6,181	0/0:2,0:2:6:0,6,138	0/0:2,0:2:6:0,6,138	0/0:1,0:1:3:0,3,71	0/0:4,0:4:12:0,12,336	0/0:1,0:1:3:0,3,83	0/0:3,0:3:12:0,12,280	0/0:3,0:3:9:0,9,247	0/0:1,0:1:3:0,3,88	0/0:3,0:3:9:0,9,264	0/0:3,0:3:9:0,9,263	0/0:1,0:1:3:0,3,89	./.	0/0:2,0:2:9:0,9,215	0/1:1,2:3:73:81,0,73	0/0:2,0:2:6:0,6,172	./.	./.	./.	0/0:1,0:1:3:0,3,89	0/0:2,0:2:6:0,6,161	0/0:3,0:3:9:0,9,229	0/0:4,0:4:12:0,12,331	./.	0/0:4,0:4:12:0,12,296	0/0:2,0:2:6:0,6,157	0/0:2,0:2:6:0,6,177	0/0:1,0:1:3:0,3,87	0/0:2,0:2:6:0,6,165	0/0:3,0:3:9:0,9,260
scaffold_22	44391	.	CA	C	33.88	.	AC=1;AF=6.757e-03;AN=148;BaseQRankSum=-2.226;ClippingRankSum=-0.247;DP=168;FS=0.000;InbreedingCoeff=-0.1270;MLEAC=1;MLEAF=6.757e-03;MQ=60.00;MQ0=0;MQRankSum=0.678;QD=5.65;ReadPosRankSum=-1.181;SOR=0.595	GT:AD:DP:GQ:PL	0/0:2,0:2:6:0,6,181	./.	0/0:3,0:3:9:0,9,212	0/0:1,0:1:3:0,3,91	0/0:1,0:1:3:0,3,91	./.	0/0:4,0:4:12:0,12,349	0/0:1,0:1:3:0,3,89	0/0:1,0:1:3:0,3,85	0/0:1,0:1:3:0,3,90	./.	./.	0/0:2,0:2:6:0,6,178	0/0:2,0:2:6:0,6,168	0/0:1,0:1:3:0,3,87	0/0:1,0:1:3:0,3,87	0/0:1,0:1:3:0,3,90	0/0:3,0:3:9:0,9,249	0/0:2,0:2:6:0,6,133	0/0:1,0:1:3:0,3,88	./.	0/0:5,0:5:15:0,15,418	0/0:1,0:1:3:0,3,90	./.	0/0:3,0:3:9:0,9,269	0/0:2,0:2:6:0,6,125	./.	./.	0/0:3,0:3:9:0,9,262	0/0:2,0:2:6:0,6,170	0/0:3,0:3:9:0,9,257	0/0:3,0:3:9:0,9,222	0/0:1,0:1:3:0,3,90	0/0:2,0:2:6:0,6,174	0/0:1,0:1:3:0,3,91	0/0:2,0:2:6:0,6,172	0/0:1,0:1:3:0,3,86	0/0:2,0:2:6:0,6,176	./.	0/0:3,0:3:9:0,9,266	0/0:2,0:2:6:0,6,182	0/0:3,0:3:9:0,9,265	0/0:3,0:3:9:0,9,256	0/0:1,0:1:3:0,3,83	0/0:3,0:3:9:0,9,257	./.	0/0:3,0:3:9:0,9,268	0/0:1,0:1:3:0,3,82	0/0:3,0:3:9:0,9,266	0/0:1,0:1:3:0,3,88	0/0:1,0:1:3:0,3,88	0/0:1,0:1:3:0,3,85	0/0:3,0:3:9:0,9,208	0/0:1,0:1:3:0,3,89	0/0:1,0:1:3:0,3,64	0/0:1,0:1:3:0,3,87	0/0:2,0:2:6:0,6,169	./.	0/0:2,0:2:6:0,6,176	0/0:2,0:2:6:0,6,156	0/0:2,0:2:6:0,6,181	0/0:2,0:2:6:0,6,138	0/0:2,0:2:6:0,6,138	0/0:1,0:1:3:0,3,71	0/0:4,0:4:12:0,12,336	0/0:1,0:1:3:0,3,83	0/0:4,0:4:12:0,12,280	0/0:3,0:3:9:0,9,247	0/0:1,0:1:3:0,3,88	0/0:3,0:3:9:0,9,264	0/0:3,0:3:9:0,9,263	0/0:1,0:1:3:0,3,89	./.	0/0:3,0:3:9:0,9,215	0/1:1,2:3:73:81,0,73	0/0:2,0:2:6:0,6,172	./.	./.	./.	0/0:1,0:1:3:0,3,89	0/0:2,0:2:6:0,6,161	0/0:3,0:3:9:0,9,229	0/0:4,0:4:12:0,12,331	./.	0/0:4,0:4:12:0,12,296	0/0:2,0:2:6:0,6,157	0/0:2,0:2:6:0,6,177	0/0:1,0:1:3:0,3,87	0/0:2,0:2:6:0,6,165	0/0:3,0:3:9:0,9,260
scaffold_22	44539	.	C	T	64.69	.	AC=3;AF=0.022;AN=134;BaseQRankSum=1.724;ClippingRankSum=0.244;DP=137;FS=0.000;InbreedingCoeff=-0.0588;MLEAC=3;MLEAF=0.022;MQ=59.83;MQ0=0;MQRankSum=0.504;QD=12.94;ReadPosRankSum=0.959;SOR=2.824	GT:AD:DP:GQ:PL	0/0:1,0:1:3:0,3,25	0/0:1,0:1:3:0,3,45	0/0:2,0:2:6:0,6,87	0/0:2,0:2:6:0,6,49	0/0:2,0:2:6:0,6,76	./.	./.	0/0:2,0:2:6:0,6,83	0/0:1,0:1:3:0,3,45	./.	0/0:2,0:2:6:0,6,79	0/0:1,0:1:3:0,3,40	0/0:1,0:1:3:0,3,39	./.	0/0:2,0:2:6:0,6,70	./.	0/0:2,0:2:6:0,6,78	0/0:1,0:1:3:0,3,31	0/0:2,0:2:6:0,6,80	0/0:3,0:3:9:0,9,126	0/0:3,0:3:9:0,9,100	0/0:2,0:2:6:0,6,85	0/0:1,0:1:3:0,3,39	0/0:1,0:1:3:0,3,38	./.	0/0:1,0:1:3:0,3,38	0/1:2,1:3:36:36,0,73	0/0:2,0:2:6:0,6,79	0/0:2,0:2:6:0,6,84	0/0:1,0:1:3:0,3,45	./.	0/0:2,0:2:6:0,6,72	./.	0/0:1,0:1:3:0,3,44	./.	0/0:1,0:1:3:0,3,42	./.	0/0:4,0:4:12:0,12,116	0/0:1,0:1:3:0,3,45	0/0:2,0:2:6:0,6,81	0/0:3,0:3:9:0,9,121	0/0:1,0:1:3:0,3,40	0/0:2,0:2:6:0,6,86	0/0:3,0:3:9:0,9,123	0/0:5,0:5:15:0,15,204	./.	0/0:1,0:1:3:0,3,45	0/0:4,0:4:12:0,12,151	0/0:4,0:4:12:0,12,161	0/0:2,0:2:6:0,6,71	0/0:1,0:1:3:0,3,44	./.	0/0:4,0:4:12:0,12,151	./.	./.	0/0:1,0:1:3:0,3,44	0/0:4,0:4:12:0,12,163	./.	0/0:2,0:2:6:0,6,87	./.	0/0:1,0:1:3:0,3,40	0/0:2,0:2:6:0,6,83	0/0:3,0:3:9:0,9,119	0/0:1,0:1:3:0,3,41	./.	0/0:2,0:2:6:0,6,49	0/0:1,0:1:3:0,3,42	./.	0/0:3,0:3:9:0,9,118	./.	./.	0/0:2,0:2:6:0,6,87	0/0:1,0:1:3:0,3,44	./.	0/0:1,0:1:3:0,3,45	0/0:1,0:1:3:0,3,39	./.	0/0:1,0:1:3:0,3,38	0/0:1,0:1:3:0,3,45	0/0:3,0:3:9:0,9,118	0/0:1,0:1:3:0,3,39	0/0:1,0:1:3:0,3,45	1/1:0,2:2:6:85,6,0	0/0:1,0:1:3:0,3,37	0/0:1,0:1:3:0,3,25	0/0:2,0:2:6:0,6,82	0/0:2,0:2:6:0,6,77	0/0:1,0:1:3:0,3,26	0/0:1,0:1:3:0,3,43	./.
scaffold_22	44589	.	C	G	143.35	.	AC=3;AF=0.024;AN=124;BaseQRankSum=1.903;ClippingRankSum=0.082;DP=132;FS=1.948;InbreedingCoeff=-0.0792;MLEAC=3;MLEAF=0.024;MQ=59.67;MQ0=0;MQRankSum=0.136;QD=20.48;ReadPosRankSum=-0.394;SOR=1.976	GT:AD:DP:GQ:PL	0/0:1,0:1:3:0,3,42	0/0:1,0:1:3:0,3,35	0/0:2,0:2:6:0,6,88	0/0:1,0:1:3:0,3,42	0/0:1,0:1:3:0,3,40	./.	0/0:1,0:1:3:0,3,42	0/0:1,0:1:3:0,3,31	0/0:1,0:1:3:0,3,40	./.	./.	0/0:4,0:4:12:0,12,163	0/0:1,0:1:3:0,3,34	0/0:1,0:1:3:0,3,45	0/0:1,0:1:3:0,3,45	0/0:2,0:2:6:0,6,84	0/0:1,0:1:3:0,3,45	./.	0/0:1,0:1:3:0,3,39	0/0:1,0:1:3:0,3,44	0/0:4,0:4:12:0,12,154	0/0:4,0:4:12:0,12,135	./.	0/0:2,0:2:6:0,6,85	./.	./.	0/0:2,0:2:6:0,6,84	0/0:3,0:3:9:0,9,120	0/0:2,0:2:6:0,6,70	0/0:1,0:1:3:0,3,30	0/0:1,0:1:3:0,3,42	0/0:1,0:1:3:0,3,44	0/0:1,0:1:3:0,3,35	./.	0/0:1,0:1:3:0,3,45	./.	./.	0/1:1,2:3:29:76,0,29	./.	0/0:1,0:1:3:0,3,45	./.	./.	0/0:3,0:3:9:0,9,119	0/0:2,0:2:6:0,6,84	0/0:3,0:3:9:0,9,127	./.	0/0:2,0:2:6:0,6,83	0/0:3,0:3:9:0,9,108	0/0:3,0:3:9:0,9,104	0/0:2,0:2:6:0,6,76	0/0:1,0:1:3:0,3,45	./.	0/0:4,0:4:12:0,12,156	0/0:1,0:1:3:0,3,32	0/0:1,0:1:3:0,3,38	0/0:1,0:1:3:0,3,41	0/0:3,0:3:9:0,9,133	./.	0/0:1,0:1:3:0,3,45	./.	./.	0/0:1,0:1:3:0,3,39	0/0:1,0:1:3:0,3,41	0/0:1,0:1:3:0,3,35	0/0:2,0:2:6:0,6,73	0/0:1,0:1:3:0,3,41	0/0:2,0:2:6:0,6,69	./.	1/1:1,3:4:2:119,2,0	./.	./.	0/0:5,0:5:15:0,15,193	./.	0/0:2,0:2:6:0,6,87	0/0:1,0:1:3:0,3,25	0/0:2,0:2:6:0,6,82	./.	./.	./.	0/0:2,0:2:6:0,6,47	./.	./.	0/0:3,0:3:9:0,9,122	0/0:2,0:2:6:0,6,83	0/0:1,0:1:3:0,3,25	0/0:3,0:3:9:0,9,85	0/0:4,0:4:12:0,12,165	0/0:1,0:1:3:0,3,42	0/0:1,0:1:3:0,3,45	./.
scaffold_22	44695	.	A	C	3584.24	.	AC=106;AF=0.828;AN=128;BaseQRankSum=1.640;ClippingRankSum=-0.445;DP=128;FS=0.000;InbreedingCoeff=0.1981;MLEAC=107;MLEAF=0.836;MQ=60.00;MQ0=0;MQRankSum=-0.452;QD=31.72;ReadPosRankSum=2.103;SOR=0.296	GT:AD:DP:GQ:PL	1/1:0,1:1:3:43,3,0	./.	1/1:0,1:1:3:42,3,0	./.	1/1:0,1:1:3:44,3,0	1/1:0,3:3:9:130,9,0	./.	./.	1/1:0,2:2:6:85,6,0	1/1:0,1:1:3:45,3,0	./.	1/1:0,3:3:9:121,9,0	./.	1/1:0,1:1:3:38,3,0	1/1:0,4:4:12:152,12,0	./.	1/1:0,1:1:3:42,3,0	1/1:0,2:2:6:86,6,0	1/1:0,1:1:3:40,3,0	0/1:4,1:5:22:22,0,150	1/1:0,2:2:6:87,6,0	1/1:0,3:3:9:123,9,0	0/1:2,1:3:33:33,0,69	./.	1/1:0,3:3:9:135,9,0	./.	./.	1/1:0,1:1:3:44,3,0	1/1:0,1:1:3:45,3,0	./.	0/1:2,1:3:34:34,0,77	1/1:0,1:1:3:10,3,0	0/0:1,0:1:3:0,3,34	1/1:0,2:2:6:73,6,0	1/1:0,1:1:3:45,3,0	1/1:0,3:3:9:121,9,0	0/0:1,0:1:3:0,3,35	1/1:0,3:3:9:89,9,0	1/1:0,3:3:9:122,9,0	1/1:0,1:1:3:42,3,0	./.	1/1:0,2:2:6:86,6,0	1/1:0,4:4:12:171,12,0	1/1:0,2:2:6:80,6,0	1/1:0,1:1:3:38,3,0	1/1:0,1:1:3:45,3,0	./.	1/1:0,3:3:9:129,9,0	0/0:2,0:2:6:0,6,85	0/0:1,0:1:3:0,3,45	1/1:0,1:1:3:45,3,0	0/0:2,0:2:6:0,6,78	1/1:0,1:1:3:45,3,0	./.	1/1:0,1:1:3:44,3,0	1/1:0,2:2:6:90,6,0	1/1:0,3:3:9:118,9,0	./.	./.	./.	./.	./.	0/0:1,0:1:3:0,3,44	./.	0/0:1,0:1:3:0,3,40	0/0:1,0:1:3:0,3,25	1/1:0,1:1:3:35,3,0	1/1:0,2:2:6:82,6,0	1/1:0,1:1:3:37,3,0	./.	1/1:0,1:1:3:45,3,0	1/1:0,1:1:3:45,3,0	./.	1/1:0,1:1:3:44,3,0	1/1:0,2:2:6:70,6,0	1/1:0,1:1:3:45,3,0	1/1:0,1:1:3:45,3,0	./.	1/1:0,1:1:3:38,3,0	1/1:0,1:1:3:45,3,0	./.	0/0:2,0:2:6:0,6,49	1/1:0,4:4:12:102,12,0	1/1:0,1:1:3:43,3,0	1/1:0,3:3:9:135,9,0	1/1:0,1:1:3:35,3,0	./.	1/1:0,1:1:3:45,3,0	./.	0/1:1,2:3:33:71,0,33
scaffold_22	45093	.	T	G	164.40	.	AC=12;AF=0.128;AN=94;BaseQRankSum=-0.856;ClippingRankSum=-0.786;DP=77;FS=0.000;InbreedingCoeff=0.2216;MLEAC=9;MLEAF=0.096;MQ=60.00;MQ0=0;MQRankSum=0.786;QD=20.55;ReadPosRankSum=-0.097;SOR=0.505	GT:AD:DP:GQ:PL	./.	0/0:1,0:1:3:0,3,38	./.	./.	./.	./.	1/1:0,3:3:9:89,9,0	./.	1/1:0,1:1:3:40,3,0	./.	0/0:1,0:1:3:0,3,25	0/0:3,0:3:9:0,9,107	./.	0/0:1,0:1:3:0,3,38	./.	0/0:1,0:1:3:0,3,43	0/0:1,0:1:3:0,3,39	0/0:1,0:1:3:0,3,40	./.	./.	./.	0/0:1,0:1:3:0,3,40	./.	./.	./.	0/0:1,0:1:3:0,3,41	0/0:1,0:1:3:0,3,42	0/0:1,0:1:3:0,3,31	0/0:1,0:1:3:0,3,38	./.	0/0:1,0:1:3:0,3,46	0/0:1,0:1:3:0,3,38	./.	1/1:0,1:1:3:40,3,0	0/0:1,0:1:3:0,3,40	./.	0/0:2,0:2:6:0,6,49	0/0:1,0:1:3:0,3,40	0/0:2,0:2:6:0,6,82	./.	0/0:1,0:1:3:0,3,38	./.	0/0:1,0:1:3:0,3,41	0/0:1,0:1:3:0,3,40	0/0:2,0:2:6:0,6,83	./.	./.	./.	./.	0/0:1,0:1:3:0,3,43	./.	0/0:3,0:3:9:0,9,110	./.	./.	0/0:1,0:1:3:0,3,34	0/0:2,0:2:6:0,6,80	0/0:2,0:2:6:0,6,91	./.	1/1:0,1:1:3:43,3,0	0/0:2,0:2:6:0,6,71	./.	0/0:2,0:2:6:0,6,80	0/0:4,0:4:12:0,12,127	./.	./.	./.	./.	./.	0/0:1,0:1:3:0,3,40	0/0:1,0:1:3:0,3,36	./.	0/0:2,0:2:6:0,6,75	./.	0/0:1,0:1:3:0,3,46	./.	0/0:1,0:1:3:0,3,40	./.	0/0:3,0:3:9:0,9,119	1/1:0,1:1:3:40,3,0	./.	./.	0/0:5,0:5:15:0,15,158	0/0:2,0:2:6:0,6,81	./.	0/0:2,0:2:6:0,6,75	0/0:2,0:2:6:0,6,83	1/1:0,1:1:3:10,3,0	./.	0/0:1,0:1:3:0,3,38	./.
scaffold_22	45413	.	A	T	3005.27	.	AC=86;AF=0.717;AN=120;BaseQRankSum=-0.102;ClippingRankSum=-1.896;DP=116;FS=1.300;InbreedingCoeff=0.3256;MLEAC=87;MLEAF=0.725;MQ=60.00;MQ0=0;MQRankSum=1.035;QD=34.15;ReadPosRankSum=0.095;SOR=0.450	GT:AD:DP:GQ:PL	./.	0/0:1,0:1:3:0,3,45	1/1:0,1:1:3:45,3,0	1/1:0,1:1:3:40,3,0	1/1:0,2:2:6:84,6,0	1/1:0,1:1:3:45,3,0	0/0:6,0:6:18:0,18,220	1/1:0,1:1:3:45,3,0	./.	./.	./.	./.	./.	./.	./.	1/1:0,4:4:12:155,12,0	./.	1/1:0,2:2:6:78,6,0	0/0:1,0:1:3:0,3,46	1/1:0,1:1:3:39,3,0	0/0:1,0:1:3:0,3,40	1/1:0,1:1:3:39,3,0	1/1:0,3:3:9:107,9,0	./.	./.	0/0:2,0:2:6:0,6,78	1/1:0,1:1:3:10,3,0	./.	./.	./.	0/0:3,0:3:9:0,9,115	1/1:0,4:4:12:163,12,0	1/1:0,1:1:3:38,3,0	0/0:1,0:1:3:0,3,44	./.	1/1:0,1:1:3:40,3,0	1/1:0,1:1:3:44,3,0	./.	1/1:0,2:2:6:89,6,0	1/1:0,4:4:12:165,12,0	0/0:3,0:3:9:0,9,111	1/1:0,1:1:3:39,3,0	1/1:0,3:3:9:109,9,0	1/1:0,2:2:6:88,6,0	./.	./.	0/0:1,0:1:3:0,3,34	1/1:0,2:2:6:82,6,0	0/1:1,1:2:39:39,0,39	./.	1/1:0,1:1:3:42,3,0	1/1:0,1:1:3:44,3,0	./.	1/1:0,1:1:3:44,3,0	./.	1/1:0,1:1:3:41,3,0	1/1:0,1:1:3:42,3,0	./.	0/0:1,0:1:3:0,3,30	./.	0/0:2,0:2:6:0,6,87	1/1:0,2:2:6:84,6,0	1/1:0,1:1:3:36,3,0	0/0:1,0:1:3:0,3,41	0/1:1,3:4:29:112,0,29	1/1:0,1:1:3:45,3,0	0/1:1,1:2:38:39,0,38	0/1:1,1:2:37:37,0,40	1/1:0,4:4:12:169,12,0	0/0:1,0:1:3:0,3,44	./.	1/1:0,2:2:6:89,6,0	1/1:0,1:1:3:42,3,0	1/1:0,5:5:15:201,15,0	1/1:0,1:1:3:40,3,0	1/1:0,2:2:6:69,6,0	1/1:0,4:4:12:151,12,0	0/0:2,0:2:6:0,6,85	./.	./.	1/1:0,1:1:3:42,3,0	./.	1/1:0,3:3:9:125,9,0	./.	1/1:0,1:1:3:42,3,0	1/1:0,1:1:3:45,3,0	./.	0/0:1,0:1:3:0,3,36	1/1:0,1:1:3:42,3,0	./.
scaffold_22	45669	.	G	T	35.79	.	AC=4;AF=0.040;AN=100;BaseQRankSum=-0.686;ClippingRankSum=-0.128;DP=95;FS=0.000;InbreedingCoeff=0.0435;MLEAC=1;MLEAF=0.010;MQ=60.00;MQ0=0;MQRankSum=1.128;QD=11.93;ReadPosRankSum=0.035;SOR=2.144	GT:AD:DP:GQ:PL	./.	./.	1/1:0,1:1:3:10,3,0	0/0:1,0:1:3:0,3,45	./.	./.	0/0:2,0:2:6:0,6,90	0/0:2,0:2:6:0,6,88	./.	./.	0/0:2,0:2:6:0,6,63	./.	0/0:1,0:1:3:0,3,45	0/0:1,0:1:3:0,3,37	0/0:1,0:1:3:0,3,39	0/0:1,0:1:3:0,3,45	./.	0/0:1,0:1:3:0,3,39	./.	0/0:1,0:1:3:0,3,40	./.	0/0:3,0:3:9:0,9,59	0/0:1,0:1:3:0,3,41	0/0:3,0:3:9:0,9,119	./.	0/0:2,0:2:6:0,6,92	0/0:1,0:1:3:0,3,46	0/0:1,0:1:3:0,3,44	0/0:1,0:1:3:0,3,27	0/0:2,0:2:6:0,6,54	0/0:1,0:1:3:0,3,40	0/0:3,0:3:9:0,9,128	./.	0/0:1,0:1:3:0,3,42	1/1:0,2:2:6:76,6,0	0/0:1,0:1:3:0,3,38	./.	0/0:2,0:2:6:0,6,85	0/0:2,0:2:6:0,6,91	./.	./.	./.	./.	./.	0/0:1,0:1:3:0,3,45	./.	./.	0/0:6,0:6:18:0,18,261	0/0:2,0:2:6:0,6,91	./.	./.	0/0:1,0:1:3:0,3,30	./.	./.	0/0:1,0:1:3:0,3,37	./.	0/0:1,0:1:3:0,3,46	0/0:1,0:1:3:0,3,46	./.	0/0:1,0:1:3:0,3,31	0/0:4,0:4:12:0,12,161	0/0:1,0:1:3:0,3,10	0/0:1,0:1:3:0,3,40	./.	0/0:2,0:2:6:0,6,88	0/0:2,0:2:6:0,6,86	0/0:1,0:1:3:0,3,46	0/0:2,0:2:6:0,6,49	./.	./.	./.	./.	./.	0/0:1,0:1:3:0,3,41	./.	0/0:2,0:2:6:0,6,82	0/0:2,0:2:6:0,6,89	0/0:4,0:4:12:0,12,179	./.	./.	./.	0/0:1,0:1:3:0,3,44	0/0:2,0:2:6:0,6,81	0/0:3,0:3:9:0,9,81	./.	./.	./.	./.	0/0:3,0:3:9:0,9,119	0/0:2,0:2:6:0,6,85
scaffold_22	45942	.	T	C	200.35	.	AC=7;AF=0.067;AN=104;BaseQRankSum=-0.400;ClippingRankSum=0.527;DP=100;FS=0.000;InbreedingCoeff=-0.0275;MLEAC=7;MLEAF=0.067;MQ=59.83;MQ0=0;MQRankSum=0.794;QD=14.31;ReadPosRankSum=2.815;SOR=0.693	GT:AD:DP:GQ:PL	0/0:1,0:1:3:0,3,40	./.	0/1:1,1:2:31:38,0,31	0/0:3,0:3:9:0,9,99	0/1:2,4:6:53:81,0,53	0/0:1,0:1:3:0,3,40	0/0:1,0:1:3:0,3,44	./.	./.	0/0:1,0:1:3:0,3,43	0/0:1,0:1:3:0,3,42	./.	./.	0/0:1,0:1:3:0,3,10	0/0:1,0:1:3:0,3,42	0/0:1,0:1:3:0,3,44	./.	0/0:2,0:2:6:0,6,77	./.	0/0:1,0:1:3:0,3,34	./.	./.	0/0:1,0:1:3:0,3,45	0/0:1,0:1:3:0,3,25	0/0:1,0:1:3:0,3,41	./.	./.	0/0:2,0:2:6:0,6,70	0/0:1,0:1:3:0,3,38	./.	0/0:1,0:1:3:0,3,38	0/0:1,0:1:3:0,3,40	0/0:1,0:1:3:0,3,42	./.	./.	0/0:2,0:2:6:0,6,89	0/1:1,2:3:32:75,0,32	./.	0/0:2,0:2:6:0,6,76	0/0:1,0:1:3:0,3,41	./.	./.	0/0:2,0:2:6:0,6,74	0/0:2,0:2:6:0,6,80	0/0:4,0:4:12:0,12,159	./.	0/0:3,0:3:9:0,9,111	0/0:4,0:4:12:0,12,165	./.	0/0:2,0:2:6:0,6,86	./.	./.	./.	./.	./.	./.	./.	./.	0/0:1,0:1:3:0,3,40	0/0:3,0:3:9:0,9,114	1/1:0,1:1:3:43,3,0	0/0:1,0:1:3:0,3,44	0/0:2,0:2:6:0,6,75	0/0:2,0:2:6:0,6,68	0/0:1,0:1:3:0,3,39	./.	./.	0/0:1,0:1:3:0,3,36	./.	./.	0/0:1,0:1:3:0,3,41	0/0:1,0:1:3:0,3,34	0/0:1,0:1:3:0,3,42	0/0:1,0:1:3:0,3,34	./.	0/0:1,0:1:3:0,3,23	0/0:5,0:5:15:0,15,163	./.	0/0:3,0:3:9:0,9,117	1/1:0,1:1:3:45,3,0	./.	./.	0/0:3,0:3:9:0,9,117	0/0:4,0:4:12:0,12,167	0/0:2,0:2:6:0,6,84	0/0:2,0:2:6:0,6,73	./.	0/0:2,0:2:6:0,6,83	./.	./.
scaffold_22	46431	.	C	T	42.16	.	AC=1;AF=8.772e-03;AN=114;BaseQRankSum=1.714;ClippingRankSum=-0.473;DP=129;FS=7.525;InbreedingCoeff=-0.1226;MLEAC=1;MLEAF=8.772e-03;MQ=60.00;MQ0=0;MQRankSum=0.915;QD=14.05;ReadPosRankSum=1.861;SOR=2.281	GT:AD:DP:GQ:PL	./.	0/0:1,0:1:3:0,3,40	0/0:1,0:1:3:0,3,39	0/0:1,0:1:3:0,3,44	0/0:5,0:5:15:0,15,171	./.	0/0:2,0:2:6:0,6,80	0/0:2,0:2:6:0,6,49	0/0:1,0:1:3:0,3,46	./.	./.	0/0:1,0:1:3:0,3,26	./.	0/0:2,0:2:6:0,6,75	0/0:2,0:2:6:0,6,79	./.	0/1:1,2:3:29:79,0,29	0/0:1,0:1:3:0,3,35	./.	0/0:2,0:2:6:0,6,70	0/0:4,0:4:12:0,12,168	./.	./.	0/0:1,0:1:3:0,3,40	./.	./.	./.	0/0:1,0:1:3:0,3,45	0/0:2,0:2:6:0,6,87	0/0:1,0:1:3:0,3,39	./.	0/0:4,0:4:12:0,12,130	0/0:2,0:2:6:0,6,72	./.	0/0:1,0:1:3:0,3,41	./.	./.	0/0:3,0:3:9:0,9,115	0/0:1,0:1:3:0,3,40	0/0:2,0:2:6:0,6,77	0/0:2,0:2:6:0,6,82	0/0:1,0:1:3:0,3,40	0/0:3,0:3:9:0,9,133	0/0:2,0:2:6:0,6,52	0/0:4,0:4:12:0,12,156	./.	0/0:1,0:1:3:0,3,43	0/0:2,0:2:6:0,6,75	0/0:2,0:2:6:0,6,84	0/0:1,0:1:3:0,3,39	./.	0/0:3,0:3:9:0,9,120	./.	./.	0/0:3,0:3:9:0,9,113	./.	0/0:2,0:2:6:0,6,89	0/0:1,0:1:3:0,3,41	./.	0/0:2,0:2:6:0,6,87	0/0:4,0:4:12:0,12,152	0/0:2,0:2:6:0,6,88	./.	0/0:3,0:3:9:0,9,108	0/0:4,0:4:12:0,12,154	./.	./.	0/0:2,0:2:6:0,6,80	0/0:4,0:4:12:0,12,162	./.	0/0:1,0:1:3:0,3,10	0/0:1,0:1:3:0,3,39	./.	0/0:1,0:1:3:0,3,37	0/0:1,0:1:3:0,3,39	0/0:2,0:2:6:0,6,70	0/0:2,0:2:6:0,6,85	./.	0/0:3,0:3:9:0,9,120	0/0:1,0:1:3:0,3,39	./.	0/0:1,0:1:3:0,3,42	./.	./.	0/0:2,0:2:6:0,6,85	0/0:4,0:4:12:0,12,155	./.	0/0:2,0:2:6:0,6,82	./.	0/0:2,0:2:6:0,6,75
scaffold_22	46647	.	C	T	40.91	.	AC=1;AF=8.065e-03;AN=124;BaseQRankSum=0.610;ClippingRankSum=0.300;DP=134;FS=0.000;InbreedingCoeff=-0.1340;MLEAC=1;MLEAF=8.065e-03;MQ=60.00;MQ0=0;MQRankSum=0.281;QD=13.64;ReadPosRankSum=0.552;SOR=0.589	GT:AD:DP:GQ:PL	0/0:1,0:1:3:0,3,45	0/0:2,0:2:6:0,6,89	0/0:1,0:1:3:0,3,46	./.	0/0:1,0:1:3:0,3,37	0/0:2,0:2:6:0,6,82	./.	./.	./.	0/0:3,0:3:9:0,9,133	0/0:1,0:1:3:0,3,43	0/0:4,0:4:11:0,11,108	0/0:2,0:2:6:0,6,90	0/0:1,0:1:3:0,3,44	./.	0/0:1,0:1:3:0,3,45	./.	0/0:2,0:2:6:0,6,84	0/0:1,0:1:3:0,3,34	0/0:4,0:4:12:0,12,169	0/0:2,0:2:6:0,6,85	0/0:1,0:1:3:0,3,42	0/0:2,0:2:6:0,6,86	./.	0/0:2,0:2:6:0,6,90	./.	0/1:1,2:3:27:78,0,27	./.	./.	0/0:3,0:3:9:0,9,122	0/0:5,0:5:15:0,15,172	0/0:4,0:4:12:0,12,161	0/0:1,0:1:3:0,3,40	./.	./.	0/0:3,0:3:9:0,9,121	0/0:3,0:3:9:0,9,119	0/0:3,0:3:9:0,9,103	0/0:5,0:5:15:0,15,196	./.	0/0:2,0:2:6:0,6,79	0/0:3,0:3:9:0,9,122	0/0:4,0:4:12:0,12,153	./.	0/0:1,0:1:3:0,3,45	./.	0/0:2,0:2:6:0,6,85	0/0:1,0:1:3:0,3,45	0/0:1,0:1:3:0,3,40	./.	./.	./.	0/0:4,0:4:12:0,12,167	./.	0/0:1,0:1:3:0,3,46	0/0:1,0:1:3:0,3,44	0/0:5,0:5:15:0,15,181	./.	./.	0/0:2,0:2:6:0,6,91	0/0:3,0:3:9:0,9,115	0/0:2,0:2:6:0,6,89	0/0:3,0:3:9:0,9,121	0/0:2,0:2:6:0,6,77	0/0:2,0:2:6:0,6,91	0/0:1,0:1:3:0,3,40	0/0:1,0:1:3:0,3,40	./.	0/0:2,0:2:6:0,6,68	./.	0/0:1,0:1:3:0,3,40	0/0:1,0:1:3:0,3,45	./.	./.	./.	0/0:1,0:1:3:0,3,41	0/0:1,0:1:3:0,3,46	0/0:2,0:2:6:0,6,91	0/0:3,0:3:9:0,9,132	0/0:1,0:1:3:0,3,42	./.	0/0:2,0:2:6:0,6,49	0/0:1,0:1:3:0,3,36	0/0:2,0:2:6:0,6,89	0/0:2,0:2:6:0,6,81	0/0:1,0:1:3:0,3,40	0/0:1,0:1:3:0,3,39	0/0:1,0:1:3:0,3,43	0/0:1,0:1:3:0,3,43	./.
scaffold_22	47092	.	G	A	341.56	.	AC=15;AF=0.121;AN=124;BaseQRankSum=-0.383;ClippingRankSum=0.122;DP=128;FS=5.378;InbreedingCoeff=0.1138;MLEAC=14;MLEAF=0.113;MQ=60.00;MQ0=0;MQRankSum=0.163;QD=17.08;ReadPosRankSum=-0.065;SOR=0.686	GT:AD:DP:GQ:PL	0/0:1,0:1:3:0,3,45	./.	0/0:1,0:1:3:0,3,42	0/0:4,0:4:12:0,12,160	0/0:4,0:4:12:0,12,133	./.	1/1:0,1:1:3:45,3,0	0/0:2,0:2:6:0,6,88	1/1:0,1:1:3:42,3,0	0/0:2,0:2:6:0,6,78	0/0:1,0:1:3:0,3,45	0/0:3,0:3:9:0,9,106	0/0:3,0:3:9:0,9,117	0/0:1,0:1:3:0,3,36	0/0:4,0:4:12:0,12,147	./.	0/0:3,0:3:9:0,9,129	0/0:1,0:1:3:0,3,45	./.	0/0:2,0:2:6:0,6,85	1/1:0,2:2:6:86,6,0	0/0:3,0:3:9:0,9,111	0/0:3,0:3:9:0,9,123	./.	./.	./.	0/0:1,0:1:3:0,3,41	0/0:1,0:1:3:0,3,45	./.	./.	0/1:3,1:4:24:24,0,115	0/0:3,0:3:9:0,9,127	0/0:2,0:2:6:0,6,87	0/0:1,0:1:3:0,3,39	./.	0/0:1,0:1:3:0,3,42	0/0:1,0:1:3:0,3,45	./.	0/0:1,0:1:3:0,3,40	./.	0/0:1,0:1:3:0,3,42	./.	0/0:2,0:2:6:0,6,89	./.	0/0:1,0:1:3:0,3,31	./.	0/1:1,1:2:34:34,0,36	0/0:3,0:3:9:0,9,123	0/0:1,0:1:3:0,3,42	0/0:2,0:2:6:0,6,89	./.	0/0:2,0:2:6:0,6,78	0/0:2,0:2:6:0,6,74	./.	0/0:2,0:2:6:0,6,90	./.	./.	./.	1/1:0,3:3:9:124,9,0	0/0:2,0:2:6:0,6,49	0/0:3,0:3:9:0,9,123	0/0:4,0:4:12:0,12,164	0/0:4,0:4:12:0,12,150	./.	./.	0/0:1,0:1:3:0,3,44	0/1:1,1:2:31:31,0,33	1/1:0,1:1:3:42,3,0	0/0:1,0:1:3:0,3,42	./.	0/0:2,0:2:6:0,6,80	0/0:2,0:2:6:0,6,73	0/0:1,0:1:3:0,3,40	./.	0/1:1,1:2:19:19,0,19	0/0:1,0:1:3:0,3,42	./.	0/0:3,0:3:9:0,9,129	0/1:1,1:2:33:33,0,33	0/0:1,0:1:3:0,3,44	./.	0/0:3,0:3:9:0,9,94	0/0:1,0:1:3:0,3,34	0/0:2,0:2:6:0,6,84	0/0:2,0:2:6:0,6,84	0/0:2,0:2:6:0,6,77	./.	./.	0/0:2,0:2:6:0,6,90	0/0:2,0:2:6:0,6,85
scaffold_22	47771	.	T	G	62.30	.	AC=1;AF=7.353e-03;AN=136;BaseQRankSum=-0.384;ClippingRankSum=0.980;DP=157;FS=9.911;InbreedingCoeff=-0.1257;MLEAC=1;MLEAF=7.353e-03;MQ=60.00;MQ0=0;MQRankSum=0.040;QD=12.46;ReadPosRankSum=0.662;SOR=2.709	GT:AD:DP:GQ:PL	0/0:1,0:1:3:0,3,42	./.	0/0:4,0:4:12:0,12,141	0/0:1,0:1:3:0,3,46	0/0:2,0:2:6:0,6,90	./.	0/0:3,0:3:9:0,9,126	./.	0/0:1,0:1:3:0,3,46	0/0:1,0:1:3:0,3,46	0/0:2,0:2:6:0,6,85	./.	./.	0/0:2,0:2:6:0,6,78	0/0:3,0:3:9:0,9,131	0/0:3,0:3:9:0,9,119	0/0:2,0:2:6:0,6,91	0/0:5,0:5:15:0,15,181	0/0:1,0:1:3:0,3,44	0/0:1,0:1:3:0,3,44	0/0:3,0:3:9:0,9,123	0/0:2,0:2:6:0,6,49	0/0:2,0:2:6:0,6,81	0/0:3,0:3:9:0,9,92	./.	./.	0/0:1,0:1:3:0,3,37	0/0:2,0:2:6:0,6,89	./.	0/0:4,0:4:12:0,12,162	0/0:3,0:3:9:0,9,135	0/0:2,0:2:6:0,6,86	0/0:1,0:1:3:0,3,40	0/0:1,0:1:3:0,3,42	0/0:1,0:1:3:0,3,43	0/0:1,0:1:3:0,3,42	0/0:3,0:3:9:0,9,131	./.	./.	0/0:2,0:2:6:0,6,92	0/0:1,0:1:3:0,3,46	0/0:1,0:1:3:0,3,40	./.	0/0:1,0:1:3:0,3,40	0/0:2,0:2:6:0,6,86	./.	0/0:1,0:1:3:0,3,46	0/0:4,0:4:12:0,12,153	./.	0/0:2,0:2:6:0,6,86	./.	0/0:3,0:3:9:0,9,125	./.	0/0:1,0:1:3:0,3,46	./.	0/0:1,0:1:3:0,3,44	0/0:2,0:2:6:0,6,83	./.	0/0:3,0:3:9:0,9,131	0/0:3,0:3:9:0,9,124	./.	0/0:6,0:6:18:0,18,256	0/1:2,3:5:71:100,0,71	0/0:1,0:1:3:0,3,46	0/0:3,0:3:9:0,9,122	0/0:4,0:4:12:0,12,99	0/0:1,0:1:3:0,3,45	0/0:4,0:4:12:0,12,134	./.	./.	./.	0/0:3,0:3:9:0,9,132	0/0:3,0:3:9:0,9,123	0/0:1,0:1:3:0,3,44	0/0:1,0:1:3:0,3,43	./.	0/0:1,0:1:3:0,3,42	0/0:2,0:2:6:0,6,87	0/0:1,0:1:3:0,3,42	0/0:5,0:5:15:0,15,216	0/0:2,0:2:6:0,6,79	0/0:4,0:4:12:0,12,99	0/0:6,0:6:18:0,18,266	0/0:1,0:1:3:0,3,39	0/0:2,0:2:6:0,6,92	0/0:2,0:2:6:0,6,85	0/0:3,0:3:9:0,9,93	0/0:1,0:1:3:0,3,46	0/0:1,0:1:3:0,3,24	0/0:1,0:1:3:0,3,41
scaffold_22	47984	.	C	CT	81.29	.	AC=1;AF=7.576e-03;AN=132;BaseQRankSum=-0.218;ClippingRankSum=-0.250;DP=132;FS=0.000;InbreedingCoeff=-0.1549;MLEAC=1;MLEAF=7.576e-03;MQ=60.00;MQ0=0;MQRankSum=-0.056;QD=13.55;ReadPosRankSum=-0.701;SOR=0.604	GT:AD:DP:GQ:PL	0/0:1,0:1:3:0,3,35	./.	0/0:2,0:2:6:0,6,71	0/0:2,0:2:6:0,6,71	0/0:1,0:1:3:0,3,35	0/0:1,0:1:3:0,3,35	0/0:2,0:2:6:0,6,71	./.	./.	0/0:1,0:1:3:0,3,35	0/0:1,0:1:3:0,3,35	0/0:1,0:1:3:0,3,35	./.	0/0:2,0:2:6:0,6,69	0/0:4,0:4:12:0,12,142	0/0:2,0:2:6:0,6,71	0/0:1,0:1:3:0,3,35	0/0:2,0:2:6:0,6,70	0/0:2,0:2:6:0,6,71	./.	0/0:1,0:1:3:0,3,35	./.	0/0:1,0:1:3:0,3,35	0/0:2,0:2:6:0,6,71	0/0:1,0:1:3:0,3,35	0/0:1,0:1:3:0,3,35	0/0:2,0:2:6:0,6,71	0/0:1,0:1:3:0,3,35	0/0:3,0:3:9:0,9,106	0/0:1,0:1:3:0,3,35	0/0:2,0:2:6:0,6,71	0/0:2,0:2:6:0,6,71	0/0:2,0:2:6:0,6,71	0/0:2,0:2:6:0,6,71	./.	./.	0/0:2,0:2:6:0,6,71	0/0:3,0:3:9:0,9,106	0/0:3,0:3:9:0,9,106	0/0:1,0:1:3:0,3,35	./.	0/0:3,0:3:9:0,9,106	./.	0/0:1,0:1:3:0,3,35	./.	./.	0/0:1,0:1:3:0,3,35	0/0:2,0:2:6:0,6,71	0/0:3,0:3:9:0,9,106	0/0:1,0:1:3:0,3,35	./.	0/0:1,0:1:3:0,3,35	0/0:2,0:2:6:0,6,71	0/0:2,0:2:6:0,6,71	./.	0/0:1,0:1:3:0,3,35	./.	./.	0/0:1,0:1:3:0,3,35	0/0:2,0:2:6:0,6,71	0/1:1,4:5:20:127,0,20	0/0:2,0:2:6:0,6,71	./.	0/0:1,0:1:3:0,3,35	0/0:2,0:2:6:0,6,71	0/0:1,0:1:3:0,3,35	./.	0/0:1,0:1:3:0,3,35	./.	./.	./.	0/0:1,0:1:3:0,3,35	0/0:1,0:1:3:0,3,35	0/0:1,0:1:3:0,3,35	0/0:1,0:1:3:0,3,35	./.	0/0:1,0:1:3:0,3,35	0/0:1,0:1:3:0,3,35	0/0:1,0:1:3:0,3,35	0/0:1,0:1:3:0,3,35	0/0:2,0:2:6:0,6,71	0/0:1,0:1:3:0,3,35	0/0:2,0:2:6:0,6,71	./.	0/0:1,0:1:3:0,3,35	0/0:3,0:3:9:0,9,106	./.	0/0:2,0:2:6:0,6,71	0/0:1,0:1:3:0,3,35	0/0:2,0:2:6:0,6,71
scaffold_22	48180	.	GCAA	G	34.57	.	AC=1;AF=7.576e-03;AN=132;BaseQRankSum=-2.323;ClippingRankSum=-1.618;DP=141;FS=0.000;InbreedingCoeff=-0.1332;MLEAC=1;MLEAF=7.576e-03;MQ=59.97;MQ0=0;MQRankSum=-0.045;QD=11.52;ReadPosRankSum=0.989;SOR=0.557	GT:AD:DP:GQ:PL	./.	./.	0/0:1,0:1:3:0,3,45	0/1:1,2:3:56:81,0,56	./.	0/0:1,0:1:3:0,3,45	0/0:4,0:4:12:0,12,180	./.	0/0:1,0:1:3:0,3,45	0/0:3,0:3:9:0,9,135	./.	0/0:2,0:2:6:0,6,90	./.	./.	0/0:2,0:2:6:0,6,110	0/0:3,0:3:9:0,9,155	./.	0/0:2,0:2:6:0,6,90	0/0:2,0:2:6:0,6,90	0/0:4,0:4:12:0,12,200	0/0:3,0:3:9:0,9,155	0/0:1,0:1:3:0,3,45	0/0:1,0:1:3:0,3,65	0/0:1,0:1:3:0,3,45	0/0:4,0:4:12:0,12,241	0/0:1,0:1:3:0,3,45	0/0:2,0:2:6:0,6,110	0/0:1,0:1:3:0,3,45	0/0:1,0:1:3:0,3,45	0/0:3,0:3:9:0,9,176	0/0:4,0:4:12:0,12,194	0/0:1,0:1:3:0,3,45	./.	./.	0/0:1,0:1:3:0,3,65	./.	0/0:1,0:1:3:0,3,36	0/0:1,0:1:3:0,3,65	0/0:2,0:2:6:0,6,90	./.	0/0:1,0:1:3:0,3,45	0/0:3,0:3:9:0,9,176	0/0:2,0:2:6:0,6,90	0/0:1,0:1:3:0,3,65	0/0:1,0:1:3:0,3,45	./.	./.	0/0:2,0:2:6:0,6,83	0/0:1,0:1:3:0,3,65	0/0:4,0:4:12:0,12,221	0/0:1,0:1:3:0,3,45	0/0:2,0:2:6:0,6,110	0/0:3,0:3:9:0,9,135	./.	./.	0/0:2,0:2:6:0,6,110	0/0:2,0:2:6:0,6,90	0/0:1,0:1:3:0,3,64	0/0:1,0:1:3:0,3,45	0/0:1,0:1:3:0,3,45	0/0:3,0:3:9:0,9,176	0/0:3,0:3:9:0,9,144	0/0:7,0:7:21:0,21,396	0/0:2,0:2:6:0,6,110	0/0:4,0:4:12:0,12,200	./.	0/0:2,0:2:6:0,6,131	0/0:3,0:3:9:0,9,135	0/0:1,0:1:3:0,3,45	./.	./.	./.	0/0:3,0:3:9:0,9,149	0/0:1,0:1:3:0,3,45	./.	0/0:2,0:2:6:0,6,110	0/0:2,0:2:6:0,6,103	0/0:2,0:2:6:0,6,110	0/0:1,0:1:3:0,3,65	./.	0/0:1,0:1:3:0,3,65	0/0:1,0:1:3:0,3,45	0/0:3,0:3:9:0,9,155	0/0:2,0:2:6:0,6,110	./.	0/0:3,0:3:9:0,9,149	./.	0/0:1,0:1:3:0,3,45	0/0:1,0:1:3:0,3,65	0/0:4,0:4:12:0,12,221
scaffold_22	48243	.	G	A	44.03	.	AC=1;AF=7.692e-03;AN=130;BaseQRankSum=1.401;ClippingRankSum=-1.381;DP=126;FS=3.014;InbreedingCoeff=-0.1361;MLEAC=1;MLEAF=7.692e-03;MQ=60.00;MQ0=0;MQRankSum=0.010;QD=14.68;ReadPosRankSum=0.635;SOR=2.296	GT:AD:DP:GQ:PL	0/0:1,0:1:3:0,3,45	./.	0/0:2,0:2:6:0,6,82	0/0:2,0:2:6:0,6,71	./.	0/0:1,0:1:3:0,3,40	0/0:2,0:2:6:0,6,85	./.	./.	./.	0/0:1,0:1:3:0,3,45	0/0:1,0:1:3:0,3,45	./.	./.	0/0:4,0:4:12:0,12,156	0/0:1,0:1:3:0,3,46	0/0:4,0:4:12:0,12,176	0/0:3,0:3:9:0,9,122	./.	0/0:2,0:2:6:0,6,86	0/0:1,0:1:3:0,3,40	0/0:1,0:1:3:0,3,45	0/0:1,0:1:3:0,3,36	0/0:2,0:2:6:0,6,82	0/0:4,0:4:12:0,12,171	./.	0/0:1,0:1:3:0,3,45	./.	0/0:1,0:1:3:0,3,40	0/0:2,0:2:6:0,6,90	0/0:2,0:2:6:0,6,85	0/0:2,0:2:6:0,6,90	./.	0/0:1,0:1:3:0,3,42	0/0:1,0:1:3:0,3,33	./.	0/0:1,0:1:3:0,3,45	0/0:2,0:2:6:0,6,90	0/0:2,0:2:6:0,6,79	0/0:1,0:1:3:0,3,45	./.	0/0:2,0:2:6:0,6,90	./.	0/0:3,0:3:9:0,9,119	./.	./.	0/0:2,0:2:6:0,6,61	0/0:1,0:1:3:0,3,45	0/0:1,0:1:3:0,3,44	0/0:2,0:2:6:0,6,77	./.	0/0:3,0:3:9:0,9,111	0/1:1,2:3:36:81,0,36	./.	0/0:2,0:2:6:0,6,81	0/0:1,0:1:3:0,3,39	0/0:3,0:3:9:0,9,120	0/0:1,0:1:3:0,3,37	0/0:1,0:1:3:0,3,43	0/0:1,0:1:3:0,3,35	0/0:2,0:2:6:0,6,92	0/0:5,0:5:15:0,15,214	0/0:5,0:5:15:0,15,214	0/0:4,0:4:12:0,12,176	0/0:1,0:1:3:0,3,38	./.	0/0:2,0:2:6:0,6,86	0/0:1,0:1:3:0,3,25	./.	./.	0/0:1,0:1:3:0,3,39	0/0:2,0:2:6:0,6,87	0/0:3,0:3:9:0,9,126	./.	./.	0/0:1,0:1:3:0,3,41	0/0:4,0:4:12:0,12,163	0/0:1,0:1:3:0,3,40	0/0:2,0:2:6:0,6,86	0/0:1,0:1:3:0,3,10	0/0:1,0:1:3:0,3,46	0/0:1,0:1:3:0,3,39	0/0:2,0:2:6:0,6,84	0/0:2,0:2:6:0,6,88	./.	0/0:1,0:1:3:0,3,38	0/0:1,0:1:3:0,3,43	./.	0/0:1,0:1:3:0,3,32	0/0:3,0:3:9:0,9,120
scaffold_22	48355	.	T	C	95.85	.	AC=5;AF=0.037;AN=134;BaseQRankSum=0.492;ClippingRankSum=-0.155;DP=136;FS=0.000;InbreedingCoeff=-0.0090;MLEAC=4;MLEAF=0.030;MQ=60.00;MQ0=0;MQRankSum=0.303;QD=19.17;ReadPosRankSum=0.613;SOR=1.185	GT:AD:DP:GQ:PL	0/0:2,0:2:6:0,6,77	./.	0/0:3,0:3:9:0,9,124	0/0:1,0:1:3:0,3,41	0/0:1,0:1:3:0,3,41	./.	0/0:1,0:1:3:0,3,45	0/0:1,0:1:3:0,3,43	./.	0/0:1,0:1:3:0,3,41	./.	0/0:3,0:3:9:0,9,123	./.	./.	./.	0/0:1,0:1:3:0,3,42	1/1:0,1:1:3:45,3,0	0/0:2,0:2:6:0,6,78	0/0:3,0:3:9:0,9,130	0/0:3,0:3:9:0,9,99	0/0:2,0:2:6:0,6,74	0/0:1,0:1:3:0,3,45	0/0:1,0:1:3:0,3,45	./.	0/0:3,0:3:9:0,9,107	0/0:1,0:1:3:0,3,40	1/1:0,1:1:3:45,3,0	0/0:1,0:1:3:0,3,45	./.	./.	0/0:1,0:1:3:0,3,42	0/0:1,0:1:3:0,3,45	./.	0/0:2,0:2:6:0,6,86	0/0:1,0:1:3:0,3,44	0/0:2,0:2:6:0,6,77	./.	0/0:5,0:5:15:0,15,199	0/0:2,0:2:6:0,6,85	0/0:7,0:7:21:0,21,305	./.	./.	0/0:3,0:3:9:0,9,130	0/0:2,0:2:6:0,6,87	./.	./.	0/0:2,0:2:6:0,6,90	0/0:1,0:1:3:0,3,45	./.	0/0:1,0:1:3:0,3,43	./.	0/0:1,0:1:3:0,3,43	0/0:2,0:2:6:0,6,87	0/0:2,0:2:6:0,6,90	0/0:6,0:6:18:0,18,253	0/0:2,0:2:6:0,6,90	0/0:1,0:1:3:0,3,45	./.	0/0:1,0:1:3:0,3,45	0/0:1,0:1:3:0,3,45	0/0:2,0:2:6:0,6,89	0/0:1,0:1:3:0,3,45	./.	0/0:1,0:1:3:0,3,42	0/0:2,0:2:6:0,6,81	0/0:3,0:3:9:0,9,109	0/0:1,0:1:3:0,3,42	0/0:1,0:1:3:0,3,37	0/0:1,0:1:3:0,3,37	0/0:1,0:1:3:0,3,39	./.	0/0:4,0:4:12:0,12,169	0/0:1,0:1:3:0,3,23	0/0:2,0:2:6:0,6,80	0/0:2,0:2:6:0,6,49	0/0:2,0:2:6:0,6,86	0/0:1,0:1:3:0,3,45	0/0:1,0:1:3:0,3,45	0/0:1,0:1:3:0,3,45	0/0:1,0:1:3:0,3,45	0/0:2,0:2:6:0,6,87	0/0:3,0:3:9:0,9,93	0/1:1,2:3:36:74,0,36	0/0:1,0:1:3:0,3,45	0/0:3,0:3:9:0,9,130	0/0:4,0:4:12:0,12,171	0/0:3,0:3:9:0,9,127	./.	./.	0/0:4,0:4:12:0,12,161
scaffold_22	48407	.	A	C	47.68	.	AC=4;AF=0.029;AN=136;BaseQRankSum=-0.229;ClippingRankSum=1.348;DP=125;FS=0.000;InbreedingCoeff=-0.0856;MLEAC=4;MLEAF=0.029;MQ=60.00;MQ0=0;MQRankSum=-0.076;QD=9.54;ReadPosRankSum=-1.653;SOR=1.132	GT:AD:DP:GQ:PL	./.	./.	0/0:4,0:4:12:0,12,180	./.	./.	0/0:.:.:3:0,3,42	./.	0/0:1,0:1:3:0,3,41	./.	./.	./.	0/0:2,0:2:6:0,6,90	0/0:1,0:1:3:0,3,45	0/0:1,0:1:3:0,3,45	./.	0/0:.:.:3:0,3,44	0/1:1,1:2:37:37,0,39	0/0:1,0:1:3:0,3,45	./.	0/0:3,0:3:9:0,9,133	0/0:1,0:1:3:0,3,45	0/0:1,0:1:3:0,3,39	0/0:1,0:1:3:0,3,45	./.	./.	0/0:2,0:2:6:0,6,86	1/1:0,1:1:3:38,3,0	0/0:1,0:1:3:0,3,37	0/0:3,0:3:9:0,9,135	0/0:1,0:1:3:0,3,45	./.	0/0:1,0:1:3:0,3,45	0/0:1,0:1:6:0,6,80	0/0:2,0:2:6:0,6,90	0/0:1,0:1:3:0,3,45	0/0:1,0:1:3:0,3,35	0/0:1,0:1:3:0,3,45	0/0:2,0:2:6:0,6,87	0/0:2,0:2:6:0,6,90	0/0:5,0:5:15:0,15,225	./.	0/0:.:.:3:0,3,41	0/0:4,0:4:12:0,12,179	0/0:1,0:1:3:0,3,45	./.	./.	0/0:1,0:1:3:0,3,45	0/0:1,0:1:3:0,3,45	0/0:2,0:2:6:0,6,90	0/0:1,0:1:3:0,3,45	./.	0/0:1,0:1:3:0,3,40	0/0:1,0:1:3:0,3,39	0/0:3,0:3:9:0,9,130	0/0:3,0:3:9:0,9,119	0/0:1,0:1:3:0,3,44	0/0:4,0:4:12:0,12,177	./.	./.	./.	0/0:1,0:1:3:0,3,40	0/0:2,0:2:6:0,6,87	./.	0/0:1,0:1:3:0,3,45	0/0:2,0:2:6:0,6,90	0/0:2,0:2:6:0,6,90	0/0:3,0:3:9:0,9,135	0/0:1,0:1:3:0,3,45	0/0:2,0:2:6:0,6,90	0/0:1,0:1:3:0,3,45	./.	0/0:5,0:5:15:0,15,225	0/0:1,0:1:6:0,6,90	0/0:2,0:2:6:0,6,90	0/0:1,0:1:3:0,3,45	0/0:2,0:2:6:0,6,90	0/0:1,0:1:6:0,6,87	0/0:2,0:2:6:0,6,90	0/0:2,0:2:6:0,6,87	0/0:3,0:3:9:0,9,135	0/0:1,0:1:3:0,3,45	0/0:3,0:3:9:0,9,94	0/1:1,1:2:38:38,0,39	0/0:4,0:4:12:0,12,171	0/0:1,0:1:3:0,3,45	0/0:3,0:3:9:0,9,119	0/0:2,0:2:6:0,6,79	0/0:1,0:1:3:0,3,45	0/0:1,0:1:3:0,3,45	0/0:2,0:2:6:0,6,90
scaffold_22	48423	.	G	T	128.26	.	AC=4;AF=0.031;AN=130;BaseQRankSum=-0.184;ClippingRankSum=-0.799;DP=133;FS=0.000;InbreedingCoeff=-0.0582;MLEAC=4;MLEAF=0.031;MQ=59.99;MQ0=0;MQRankSum=-0.504;QD=14.25;ReadPosRankSum=-1.857;SOR=0.775	GT:AD:DP:GQ:PL	./.	./.	0/0:5,0:5:15:0,15,198	./.	./.	0/0:1,0:1:3:0,3,42	./.	./.	./.	./.	0/0:1,0:1:3:0,3,39	0/0:3,0:3:9:0,9,123	0/0:1,0:1:3:0,3,45	0/0:1,0:1:3:0,3,44	./.	0/0:2,0:2:6:0,6,74	0/1:2,1:3:36:36,0,76	0/0:1,0:1:3:0,3,42	./.	0/0:2,0:2:6:0,6,84	0/0:1,0:1:3:0,3,37	./.	0/0:1,0:1:3:0,3,42	0/0:1,0:1:3:0,3,39	./.	0/0:1,0:1:3:0,3,44	1/1:0,2:2:6:87,6,0	./.	0/0:4,0:4:12:0,12,155	0/0:2,0:2:6:0,6,86	0/0:1,0:1:3:0,3,40	0/0:1,0:1:3:0,3,39	0/0:3,0:3:9:0,9,117	0/0:2,0:2:6:0,6,89	0/0:1,0:1:3:0,3,45	./.	0/0:1,0:1:3:0,3,45	0/0:1,0:1:3:0,3,45	0/0:2,0:2:6:0,6,88	0/0:5,0:5:15:0,15,218	./.	0/0:2,0:2:6:0,6,82	0/0:4,0:4:12:0,12,167	0/0:1,0:1:3:0,3,45	0/0:1,0:1:3:0,3,10	./.	0/0:1,0:1:3:0,3,39	0/0:1,0:1:3:0,3,45	0/0:2,0:2:6:0,6,86	0/0:1,0:1:3:0,3,45	./.	./.	./.	0/0:2,0:2:6:0,6,88	0/0:3,0:3:9:0,9,75	0/0:1,0:1:3:0,3,35	0/0:3,0:3:9:0,9,133	./.	./.	./.	./.	0/0:3,0:3:9:0,9,119	0/0:1,0:1:3:0,3,25	0/0:2,0:2:6:0,6,81	0/0:2,0:2:6:0,6,89	0/0:2,0:2:6:0,6,85	0/0:3,0:3:9:0,9,108	0/0:1,0:1:3:0,3,39	0/0:2,0:2:6:0,6,90	0/0:1,0:1:3:0,3,45	./.	0/0:5,0:5:15:0,15,210	0/0:2,0:2:6:0,6,88	0/0:2,0:2:6:0,6,71	0/0:1,0:1:3:0,3,45	0/0:2,0:2:6:0,6,84	0/0:5,0:5:15:0,15,212	0/0:2,0:2:6:0,6,89	0/0:1,0:1:3:0,3,45	0/0:3,0:3:9:0,9,123	0/0:1,0:1:3:0,3,42	0/0:2,0:2:6:0,6,86	0/1:2,2:4:68:73,0,68	0/0:3,0:3:9:0,9,121	0/0:1,0:1:3:0,3,45	0/0:1,0:1:3:0,3,45	./.	0/0:1,0:1:3:0,3,43	0/0:1,0:1:3:0,3,40	0/0:3,0:3:9:0,9,130
scaffold_22	48493	.	G	A	135.38	.	AC=4;AF=0.029;AN=138;BaseQRankSum=-0.729;ClippingRankSum=0.289;DP=142;FS=0.000;InbreedingCoeff=-0.0655;MLEAC=4;MLEAF=0.029;MQ=60.00;MQ0=0;MQRankSum=-0.509;QD=15.04;ReadPosRankSum=-0.023;SOR=0.724	GT:AD:DP:GQ:PL	0/0:1,0:1:3:0,3,45	0/0:2,0:2:6:0,6,90	0/0:2,0:2:6:0,6,90	./.	./.	0/0:2,0:2:6:0,6,90	0/0:1,0:1:3:0,3,45	0/0:1,0:1:3:0,3,45	./.	./.	0/0:2,0:2:6:0,6,90	0/0:2,0:2:6:0,6,90	./.	0/0:1,0:1:3:0,3,45	0/0:1,0:1:3:0,3,45	0/0:2,0:2:6:0,6,90	0/1:2,1:3:36:36,0,81	0/0:1,0:1:3:0,3,45	./.	0/0:1,0:1:3:0,3,45	0/0:1,0:1:3:0,3,45	0/0:1,0:1:3:0,3,45	0/0:2,0:2:6:0,6,90	0/0:3,0:3:9:0,9,135	0/0:1,0:1:3:0,3,45	0/0:2,0:2:6:0,6,90	1/1:0,2:2:6:90,6,0	0/0:1,0:1:3:0,3,45	0/0:2,0:2:6:0,6,90	0/0:5,0:5:15:0,15,225	0/0:2,0:2:6:0,6,90	0/0:1,0:1:3:0,3,45	0/0:2,0:2:6:0,6,90	0/0:1,0:1:3:0,3,45	./.	./.	./.	0/0:4,0:4:12:0,12,180	./.	0/0:2,0:2:6:0,6,90	0/0:2,0:2:6:0,6,90	0/0:4,0:4:12:0,12,180	0/0:2,0:2:9:0,9,129	0/0:1,0:1:3:0,3,45	0/0:1,0:1:3:0,3,45	0/0:1,0:1:3:0,3,45	0/0:1,0:1:3:0,3,45	0/0:2,0:2:6:0,6,90	0/0:1,0:1:3:0,3,45	0/0:1,0:1:3:0,3,45	0/0:4,0:4:12:0,12,180	./.	./.	0/0:1,0:1:3:0,3,45	0/0:1,0:1:3:0,3,45	0/0:1,0:1:3:0,3,45	0/0:1,0:1:3:0,3,45	0/0:1,0:1:3:0,3,45	./.	0/0:1,0:1:3:0,3,45	0/0:5,0:5:15:0,15,225	0/0:4,0:4:12:0,12,180	0/0:1,0:1:3:0,3,45	0/0:2,0:2:6:0,6,90	0/0:2,0:2:9:0,9,135	0/0:2,0:2:6:0,6,90	0/0:4,0:4:15:0,15,225	0/0:1,0:1:6:0,6,90	0/0:2,0:2:6:0,6,90	0/0:2,0:2:6:0,6,90	./.	0/0:6,0:6:18:0,18,270	0/0:3,0:3:9:0,9,135	0/0:1,0:1:3:0,3,45	./.	0/0:1,0:1:3:0,3,45	0/0:5,0:5:15:0,15,225	0/0:1,0:1:3:0,3,45	./.	./.	0/0:1,0:1:3:0,3,45	0/0:2,0:2:6:0,6,90	0/1:2,2:4:78:78,0,78	0/0:1,0:1:3:0,3,45	0/0:2,0:2:6:0,6,90	./.	./.	./.	./.	0/0:4,0:4:12:0,12,180
scaffold_22	48494	.	T	C	135.29	.	AC=4;AF=0.029;AN=138;BaseQRankSum=1.261;ClippingRankSum=-0.481;DP=145;FS=0.000;InbreedingCoeff=-0.0636;MLEAC=4;MLEAF=0.029;MQ=60.00;MQ0=0;MQRankSum=-1.487;QD=15.03;ReadPosRankSum=0.051;SOR=0.746	GT:AD:DP:GQ:PL	0/0:1,0:1:3:0,3,45	0/0:2,0:2:6:0,6,90	0/0:2,0:2:6:0,6,90	./.	./.	0/0:2,0:2:6:0,6,90	0/0:1,0:1:3:0,3,45	0/0:1,0:1:3:0,3,45	./.	./.	0/0:2,0:2:6:0,6,90	0/0:2,0:2:6:0,6,90	./.	0/0:1,0:1:3:0,3,45	0/0:1,0:1:3:0,3,45	0/0:2,0:2:6:0,6,90	0/1:2,1:3:36:36,0,81	0/0:1,0:1:3:0,3,45	./.	0/0:1,0:1:3:0,3,45	0/0:1,0:1:3:0,3,45	0/0:1,0:1:3:0,3,45	0/0:2,0:2:6:0,6,90	0/0:3,0:3:9:0,9,135	0/0:1,0:1:3:0,3,45	0/0:2,0:2:6:0,6,90	1/1:0,2:2:6:90,6,0	0/0:1,0:1:3:0,3,45	0/0:2,0:2:6:0,6,90	0/0:5,0:5:15:0,15,225	0/0:2,0:2:6:0,6,90	0/0:1,0:1:3:0,3,45	0/0:2,0:2:6:0,6,90	0/0:1,0:1:3:0,3,45	./.	./.	./.	0/0:4,0:4:12:0,12,180	./.	0/0:2,0:2:6:0,6,90	0/0:2,0:2:6:0,6,90	0/0:4,0:4:12:0,12,180	0/0:2,0:2:9:0,9,129	0/0:1,0:1:3:0,3,45	0/0:1,0:1:3:0,3,45	0/0:1,0:1:3:0,3,45	0/0:1,0:1:3:0,3,45	0/0:2,0:2:6:0,6,90	0/0:1,0:1:3:0,3,45	0/0:1,0:1:3:0,3,45	0/0:4,0:4:12:0,12,180	./.	./.	0/0:1,0:1:3:0,3,45	0/0:1,0:1:3:0,3,45	0/0:1,0:1:3:0,3,45	0/0:1,0:1:3:0,3,45	0/0:1,0:1:3:0,3,45	./.	0/0:1,0:1:3:0,3,45	0/0:5,0:5:15:0,15,225	0/0:4,0:4:12:0,12,180	0/0:1,0:1:3:0,3,45	0/0:2,0:2:6:0,6,90	0/0:3,0:3:9:0,9,135	0/0:2,0:2:6:0,6,90	0/0:5,0:5:15:0,15,225	0/0:2,0:2:6:0,6,90	0/0:2,0:2:6:0,6,90	0/0:2,0:2:6:0,6,90	./.	0/0:6,0:6:18:0,18,270	0/0:3,0:3:9:0,9,135	0/0:1,0:1:3:0,3,45	./.	0/0:1,0:1:3:0,3,45	0/0:5,0:5:15:0,15,225	0/0:1,0:1:6:0,6,84	./.	./.	0/0:1,0:1:3:0,3,45	0/0:2,0:2:6:0,6,90	0/1:2,2:4:78:78,0,78	0/0:1,0:1:3:0,3,45	0/0:2,0:2:6:0,6,90	./.	./.	./.	./.	0/0:4,0:4:12:0,12,180
scaffold_22	48496	.	G	A	135.29	.	AC=4;AF=0.029;AN=138;BaseQRankSum=0.247;ClippingRankSum=-1.314;DP=143;FS=0.000;InbreedingCoeff=-0.0636;MLEAC=4;MLEAF=0.029;MQ=60.00;MQ0=0;MQRankSum=0.006;QD=15.03;ReadPosRankSum=-0.637;SOR=0.807	GT:AD:DP:GQ:PL	0/0:1,0:1:3:0,3,45	0/0:2,0:2:6:0,6,90	0/0:2,0:2:6:0,6,90	./.	./.	0/0:2,0:2:6:0,6,90	0/0:1,0:1:3:0,3,45	0/0:1,0:1:3:0,3,45	./.	./.	0/0:2,0:2:6:0,6,90	0/0:1,0:1:6:0,6,90	./.	0/0:1,0:1:3:0,3,45	0/0:1,0:1:3:0,3,45	0/0:2,0:2:6:0,6,90	0/1:2,1:3:36:36,0,81	0/0:1,0:1:3:0,3,45	./.	0/0:1,0:1:3:0,3,45	0/0:1,0:1:3:0,3,45	0/0:1,0:1:3:0,3,45	0/0:2,0:2:6:0,6,90	0/0:3,0:3:9:0,9,135	0/0:1,0:1:3:0,3,45	0/0:2,0:2:6:0,6,90	1/1:0,2:2:6:90,6,0	0/0:1,0:1:3:0,3,45	0/0:2,0:2:6:0,6,90	0/0:5,0:5:15:0,15,225	0/0:2,0:2:6:0,6,90	0/0:1,0:1:3:0,3,45	0/0:2,0:2:6:0,6,90	0/0:1,0:1:3:0,3,45	./.	./.	./.	0/0:4,0:4:12:0,12,180	./.	0/0:2,0:2:6:0,6,90	0/0:2,0:2:6:0,6,90	0/0:4,0:4:12:0,12,180	0/0:3,0:3:9:0,9,129	0/0:1,0:1:3:0,3,45	0/0:1,0:1:3:0,3,45	0/0:1,0:1:3:0,3,45	0/0:1,0:1:3:0,3,45	0/0:2,0:2:6:0,6,90	0/0:.:.:3:0,3,45	0/0:1,0:1:3:0,3,45	0/0:4,0:4:12:0,12,180	./.	./.	0/0:1,0:1:3:0,3,45	0/0:1,0:1:3:0,3,45	0/0:1,0:1:3:0,3,45	0/0:.:.:3:0,3,45	0/0:1,0:1:3:0,3,45	./.	0/0:1,0:1:3:0,3,45	0/0:5,0:5:15:0,15,225	0/0:4,0:4:12:0,12,180	0/0:1,0:1:3:0,3,45	0/0:2,0:2:6:0,6,90	0/0:3,0:3:9:0,9,135	0/0:2,0:2:6:0,6,90	0/0:5,0:5:15:0,15,225	0/0:2,0:2:6:0,6,90	0/0:2,0:2:6:0,6,90	0/0:2,0:2:6:0,6,90	./.	0/0:6,0:6:18:0,18,270	0/0:3,0:3:9:0,9,135	0/0:1,0:1:3:0,3,45	./.	0/0:1,0:1:3:0,3,45	0/0:5,0:5:15:0,15,225	0/0:1,0:1:6:0,6,84	./.	./.	0/0:1,0:1:3:0,3,45	0/0:2,0:2:6:0,6,90	0/1:2,2:4:78:78,0,78	0/0:1,0:1:3:0,3,45	0/0:2,0:2:6:0,6,90	./.	./.	./.	./.	0/0:4,0:4:12:0,12,180
scaffold_22	48730	.	G	T	51.31	.	AC=2;AF=0.017;AN=118;BaseQRankSum=-3.172;ClippingRankSum=-0.372;DP=111;FS=0.000;InbreedingCoeff=-0.0202;MLEAC=1;MLEAF=8.475e-03;MQ=60.00;MQ0=0;MQRankSum=-0.103;QD=12.83;ReadPosRankSum=-0.008;SOR=0.541	GT:AD:DP:GQ:PL	1/1:0,4:4:12:99,12,0	0/0:1,0:1:3:0,3,40	0/0:4,0:4:12:0,12,128	./.	./.	./.	0/0:1,0:1:3:0,3,46	./.	./.	./.	./.	./.	./.	./.	0/0:1,0:1:3:0,3,42	./.	0/0:1,0:1:3:0,3,38	0/0:1,0:1:3:0,3,42	0/0:1,0:1:3:0,3,42	./.	0/0:2,0:2:6:0,6,80	0/0:2,0:2:6:0,6,88	0/0:1,0:1:3:0,3,28	0/0:3,0:3:9:0,9,120	0/0:5,0:5:15:0,15,162	./.	0/0:1,0:1:3:0,3,40	0/0:1,0:1:3:0,3,44	./.	0/0:3,0:3:9:0,9,119	0/0:2,0:2:6:0,6,80	0/0:3,0:3:9:0,9,118	./.	0/0:1,0:1:3:0,3,44	0/0:1,0:1:3:0,3,39	./.	0/0:1,0:1:3:0,3,34	0/0:4,0:4:12:0,12,154	0/0:4,0:4:12:0,12,160	0/0:2,0:2:6:0,6,79	0/0:1,0:1:3:0,3,34	./.	0/0:2,0:2:6:0,6,72	0/0:2,0:2:6:0,6,80	./.	0/0:1,0:1:3:0,3,42	0/0:2,0:2:6:0,6,90	0/0:3,0:3:9:0,9,130	./.	0/0:2,0:2:6:0,6,78	0/0:1,0:1:3:0,3,38	./.	0/0:1,0:1:3:0,3,42	0/0:1,0:1:3:0,3,40	0/0:1,0:1:3:0,3,45	0/0:1,0:1:3:0,3,40	0/0:4,0:4:12:0,12,169	./.	0/0:2,0:2:6:0,6,79	0/0:5,0:5:15:0,15,156	0/0:2,0:2:6:0,6,85	0/0:1,0:1:3:0,3,38	0/0:2,0:2:6:0,6,85	0/0:1,0:1:3:0,3,40	0/0:1,0:1:3:0,3,23	0/0:3,0:3:9:0,9,124	0/0:2,0:2:6:0,6,84	0/0:1,0:1:3:0,3,40	0/0:1,0:1:3:0,3,42	./.	./.	./.	./.	0/0:1,0:1:3:0,3,46	./.	0/0:1,0:1:3:0,3,32	0/0:1,0:1:3:0,3,42	0/0:2,0:2:6:0,6,75	0/0:2,0:2:6:0,6,42	0/0:2,0:2:6:0,6,85	0/0:1,0:1:3:0,3,43	0/0:1,0:1:3:0,3,36	0/0:2,0:2:6:0,6,79	0/0:2,0:2:6:0,6,70	./.	./.	./.	./.	./.	0/0:3,0:3:9:0,9,123
scaffold_22	48751	.	C	A	63.77	.	AC=2;AF=0.016;AN=126;BaseQRankSum=-0.577;ClippingRankSum=0.387;DP=120;FS=0.000;InbreedingCoeff=-0.1453;MLEAC=1;MLEAF=7.937e-03;MQ=60.00;MQ0=0;MQRankSum=1.001;QD=7.97;ReadPosRankSum=-0.446;SOR=0.385	GT:AD:DP:GQ:PL	0/0:3,0:3:9:0,9,135	0/0:1,0:1:3:0,3,43	0/0:3,0:3:9:0,9,125	./.	./.	./.	0/0:1,0:1:3:0,3,39	./.	0/0:2,0:2:6:0,6,49	0/0:1,0:1:3:0,3,40	./.	./.	./.	./.	0/0:1,0:1:3:0,3,44	0/0:1,0:1:3:0,3,43	0/0:1,0:1:3:0,3,32	0/0:1,0:1:3:0,3,37	0/0:1,0:1:3:0,3,46	./.	0/0:1,0:1:3:0,3,45	0/0:1,0:1:3:0,3,10	0/0:2,0:2:6:0,6,63	0/0:4,0:4:12:0,12,127	0/0:5,0:5:15:0,15,177	./.	0/0:1,0:1:3:0,3,40	0/0:1,0:1:3:0,3,40	0/0:1,0:1:3:0,3,36	0/0:3,0:3:9:0,9,130	0/0:2,0:2:6:0,6,90	0/0:3,0:3:9:0,9,106	./.	0/0:1,0:1:3:0,3,45	./.	./.	./.	0/0:3,0:3:9:0,9,92	0/0:5,0:5:15:0,15,169	0/0:1,0:1:3:0,3,33	0/0:1,0:1:3:0,3,45	./.	0/0:1,0:1:3:0,3,42	0/0:2,0:2:6:0,6,80	./.	0/0:1,0:1:3:0,3,43	0/0:1,0:1:3:0,3,44	0/0:3,0:3:9:0,9,110	./.	./.	0/0:1,0:1:3:0,3,36	./.	0/0:1,0:1:3:0,3,44	0/0:1,0:1:3:0,3,32	0/0:1,0:1:3:0,3,46	0/0:1,0:1:3:0,3,40	0/1:3,3:6:80:100,0,80	./.	0/0:2,0:2:6:0,6,49	0/0:3,0:3:9:0,9,125	0/1:1,1:2:4:4,0,38	0/0:1,0:1:3:0,3,38	0/0:4,0:4:12:0,12,135	0/0:3,0:3:9:0,9,114	0/0:1,0:1:3:0,3,36	0/0:5,0:5:15:0,15,175	0/0:3,0:3:9:0,9,125	0/0:1,0:1:3:0,3,40	0/0:1,0:1:3:0,3,45	./.	./.	0/0:2,0:2:6:0,6,78	./.	0/0:1,0:1:3:0,3,44	0/0:1,0:1:3:0,3,25	0/0:1,0:1:3:0,3,38	0/0:3,0:3:9:0,9,103	0/0:3,0:3:9:0,9,126	0/0:1,0:1:3:0,3,40	0/0:2,0:2:6:0,6,80	0/0:1,0:1:3:0,3,45	0/0:1,0:1:3:0,3,38	0/0:1,0:1:3:0,3,38	0/0:3,0:3:9:0,9,110	./.	./.	0/0:2,0:2:6:0,6,73	./.	./.	0/0:2,0:2:6:0,6,64
scaffold_22	49811	.	G	A	1941.65	.	AC=61;AF=0.508;AN=120;BaseQRankSum=-1.600;ClippingRankSum=-0.065;DP=107;FS=4.722;InbreedingCoeff=0.2874;MLEAC=61;MLEAF=0.508;MQ=60.00;MQ0=0;MQRankSum=0.026;QD=30.34;ReadPosRankSum=0.888;SOR=0.673	GT:AD:DP:GQ:PL	./.	0/0:1,0:1:3:0,3,46	0/1:1,3:4:31:114,0,31	0/1:1,1:2:34:36,0,34	./.	0/0:2,0:2:6:0,6,89	0/0:2,0:2:6:0,6,91	./.	./.	1/1:0,1:1:3:38,3,0	0/0:1,0:1:3:0,3,39	./.	1/1:0,2:2:6:78,6,0	1/1:0,1:1:3:38,3,0	1/1:0,2:2:6:90,6,0	1/1:0,1:1:3:39,3,0	0/0:1,0:1:3:0,3,39	1/1:0,2:2:6:85,6,0	0/0:1,0:1:3:0,3,40	./.	./.	0/0:1,0:1:3:0,3,43	0/0:1,0:1:3:0,3,39	./.	./.	./.	./.	./.	./.	1/1:0,1:1:3:39,3,0	0/0:3,0:3:9:0,9,128	1/1:0,2:2:6:78,6,0	./.	0/0:1,0:1:3:0,3,43	0/0:1,0:1:3:0,3,45	1/1:0,1:1:3:42,3,0	0/1:1,2:3:24:40,0,24	./.	1/1:0,1:1:3:41,3,0	1/1:0,1:1:3:41,3,0	0/0:1,0:1:3:0,3,40	1/1:0,1:1:3:45,3,0	1/1:0,1:1:3:42,3,0	1/1:0,1:1:3:10,3,0	1/1:0,3:3:9:105,9,0	./.	./.	1/1:0,1:1:3:40,3,0	./.	./.	./.	./.	0/0:2,0:2:6:0,6,86	1/1:0,1:1:3:40,3,0	0/0:2,0:2:6:0,6,84	0/0:1,0:1:3:0,3,40	0/1:1,3:4:34:113,0,34	./.	0/0:1,0:1:3:0,3,34	./.	./.	1/1:0,1:1:3:45,3,0	1/1:0,1:1:3:37,3,0	./.	0/0:2,0:2:6:0,6,86	0/0:1,0:1:3:0,3,45	1/1:0,1:1:3:29,3,0	./.	1/1:0,1:1:3:42,3,0	0/0:3,0:3:9:0,9,95	./.	1/1:0,3:3:9:121,9,0	0/1:1,3:4:33:95,0,33	0/0:1,0:1:3:0,3,45	0/0:1,0:1:3:0,3,46	./.	1/1:0,1:1:3:45,3,0	0/0:4,0:4:12:0,12,158	0/0:2,0:2:6:0,6,77	0/0:1,0:1:3:0,3,40	./.	0/0:1,0:1:3:0,3,43	./.	0/1:1,1:2:23:35,0,23	1/1:0,3:3:9:115,9,0	0/1:1,2:3:29:70,0,29	1/1:0,5:5:15:214,15,0	0/0:2,0:2:6:0,6,82	1/1:0,2:2:6:80,6,0	1/1:0,1:1:3:40,3,0
scaffold_22	50089	.	G	A	91.40	.	AC=5;AF=0.042;AN=120;BaseQRankSum=0.585;ClippingRankSum=0.249;DP=110;FS=2.965;InbreedingCoeff=-0.0905;MLEAC=4;MLEAF=0.033;MQ=60.00;MQ0=0;MQRankSum=-0.424;QD=11.43;ReadPosRankSum=0.278;SOR=0.997	GT:AD:DP:GQ:PL	./.	./.	./.	./.	./.	0/1:1,2:3:30:81,0,30	0/0:1,0:1:3:0,3,45	./.	./.	./.	0/0:1,0:1:3:0,3,45	./.	0/0:1,0:1:3:0,3,43	0/0:1,0:1:3:0,3,24	0/0:1,0:1:3:0,3,45	./.	0/0:2,0:2:6:0,6,70	./.	0/0:1,0:1:3:0,3,45	./.	0/1:1,1:2:28:28,0,30	0/0:1,0:1:3:0,3,45	./.	0/0:1,0:1:3:0,3,43	./.	0/0:1,0:1:3:0,3,45	0/0:2,0:2:6:0,6,80	0/0:2,0:2:6:0,6,89	0/0:2,0:2:6:0,6,83	./.	0/0:2,0:2:6:0,6,76	0/0:1,0:1:3:0,3,35	./.	0/0:1,0:1:3:0,3,41	0/0:1,0:1:3:0,3,45	0/0:3,0:3:9:0,9,134	./.	0/0:1,0:1:3:0,3,42	0/0:2,0:2:6:0,6,49	./.	0/0:1,0:1:3:0,3,39	0/0:4,0:4:12:0,12,176	0/0:3,0:3:9:0,9,129	0/0:4,0:4:12:0,12,172	0/0:4,0:4:12:0,12,133	./.	./.	1/1:0,1:1:3:45,3,0	./.	0/0:2,0:2:6:0,6,49	0/0:1,0:1:3:0,3,25	0/0:1,0:1:3:0,3,40	0/0:1,0:1:3:0,3,35	0/0:3,0:3:9:0,9,84	0/0:2,0:2:6:0,6,88	0/0:1,0:1:3:0,3,40	0/0:2,0:2:6:0,6,81	./.	./.	0/1:1,1:2:4:4,0,39	0/0:2,0:2:6:0,6,76	0/0:1,0:1:3:0,3,42	0/0:4,0:4:12:0,12,152	0/0:1,0:1:3:0,3,23	./.	0/0:1,0:1:3:0,3,45	./.	0/0:2,0:2:6:0,6,49	0/0:1,0:1:3:0,3,44	./.	0/0:1,0:1:3:0,3,42	./.	0/0:1,0:1:3:0,3,39	./.	0/0:3,0:3:9:0,9,94	0/0:2,0:2:6:0,6,72	0/0:2,0:2:6:0,6,81	0/0:1,0:1:3:0,3,41	0/0:4,0:4:12:0,12,174	0/0:1,0:1:3:0,3,39	0/0:3,0:3:9:0,9,126	0/0:1,0:1:3:0,3,45	0/0:1,0:1:3:0,3,45	0/0:1,0:1:3:0,3,36	0/0:3,0:3:9:0,9,118	0/0:3,0:3:9:0,9,133	./.	0/0:2,0:2:6:0,6,86	./.	0/0:2,0:2:6:0,6,84
scaffold_22	50434	.	T	G	2200.15	.	AC=63;AF=0.534;AN=118;BaseQRankSum=-0.120;ClippingRankSum=-0.766;DP=126;FS=6.715;InbreedingCoeff=0.2860;MLEAC=62;MLEAF=0.525;MQ=60.00;MQ0=0;MQRankSum=-0.023;QD=29.34;ReadPosRankSum=0.336;SOR=0.791	GT:AD:DP:GQ:PL	./.	./.	./.	1/1:0,1:1:3:42,3,0	1/1:0,6:6:18:181,18,0	0/1:1,1:2:30:35,0,30	./.	./.	./.	./.	./.	./.	1/1:0,1:1:3:34,3,0	1/1:0,1:1:3:42,3,0	0/0:1,0:1:3:0,3,35	1/1:0,1:1:3:40,3,0	0/0:1,0:1:3:0,3,45	1/1:0,2:2:6:81,6,0	0/0:1,0:1:3:0,3,45	0/1:1,1:2:33:33,0,35	1/1:0,2:2:6:74,6,0	1/1:0,2:2:6:83,6,0	0/0:4,0:4:12:0,12,121	0/0:1,0:1:3:0,3,45	./.	0/0:1,0:1:3:0,3,33	0/0:1,0:1:3:0,3,42	./.	1/1:0,1:1:3:27,3,0	0/0:5,0:5:15:0,15,215	0/0:1,0:1:3:0,3,44	0/1:1,2:3:36:78,0,36	./.	0/0:1,0:1:3:0,3,40	./.	1/1:0,3:3:9:92,9,0	./.	./.	0/1:2,4:6:66:143,0,66	./.	0/0:1,0:1:3:0,3,40	1/1:0,1:1:3:45,3,0	1/1:0,3:3:9:129,9,0	0/0:1,0:1:3:0,3,44	1/1:0,1:1:3:42,3,0	./.	./.	./.	0/0:3,0:3:9:0,9,112	./.	./.	1/1:0,1:1:3:44,3,0	0/0:3,0:3:9:0,9,118	./.	0/0:4,0:4:12:0,12,128	1/1:0,1:1:3:43,3,0	0/0:3,0:3:9:0,9,128	./.	./.	1/1:0,2:2:6:89,6,0	0/1:2,1:3:31:31,0,68	1/1:0,2:2:6:86,6,0	0/1:1,1:2:34:38,0,34	0/0:2,0:2:6:0,6,90	0/0:1,0:1:3:0,3,38	./.	./.	./.	1/1:0,1:1:3:41,3,0	./.	1/1:0,2:2:6:83,6,0	1/1:0,5:5:15:212,15,0	1/1:0,1:1:3:38,3,0	0/1:1,1:2:24:24,0,39	0/0:2,0:2:6:0,6,73	1/1:0,2:2:6:64,6,0	1/1:0,1:1:3:45,3,0	0/0:5,0:5:15:0,15,198	0/0:3,0:3:9:0,9,127	./.	./.	0/0:1,0:1:3:0,3,45	0/1:1,1:2:30:30,0,38	0/1:1,2:3:33:75,0,33	./.	1/1:0,1:1:3:39,3,0	1/1:0,1:1:3:44,3,0	0/0:1,0:1:3:0,3,40	1/1:0,2:2:6:85,6,0	1/1:0,3:3:9:118,9,0
scaffold_22	50492	.	T	C	138.61	.	AC=4;AF=0.035;AN=114;BaseQRankSum=0.324;ClippingRankSum=-0.805;DP=109;FS=0.000;InbreedingCoeff=0.0632;MLEAC=3;MLEAF=0.026;MQ=60.00;MQ0=0;MQRankSum=-1.181;QD=27.72;ReadPosRankSum=0.775;SOR=0.994	GT:AD:DP:GQ:PL	0/0:1,0:1:3:0,3,45	./.	./.	0/0:2,0:2:6:0,6,49	0/0:1,0:1:3:0,3,42	0/0:1,0:1:3:0,3,41	0/0:1,0:1:3:0,3,45	./.	0/0:1,0:1:3:0,3,45	./.	./.	./.	./.	0/0:1,0:1:3:0,3,43	0/0:2,0:2:6:0,6,90	0/0:1,0:1:3:0,3,44	0/0:2,0:2:6:0,6,84	0/0:2,0:2:6:0,6,87	0/0:1,0:1:3:0,3,39	0/0:1,0:1:3:0,3,40	0/0:1,0:1:3:0,3,45	0/0:3,0:3:9:0,9,124	0/0:1,0:1:3:0,3,42	0/0:1,0:1:3:0,3,42	./.	./.	0/0:1,0:1:3:0,3,44	./.	0/0:2,0:2:6:0,6,75	0/0:3,0:3:9:0,9,122	./.	0/0:2,0:2:6:0,6,89	./.	./.	./.	0/0:4,0:4:12:0,12,176	0/0:1,0:1:3:0,3,44	./.	0/0:3,0:3:9:0,9,130	./.	1/1:0,2:2:6:74,6,0	0/0:2,0:2:6:0,6,80	0/0:3,0:3:9:0,9,126	./.	0/0:1,0:1:3:0,3,42	./.	0/0:1,0:1:3:0,3,43	./.	0/0:4,0:4:12:0,12,136	./.	./.	0/0:1,0:1:3:0,3,42	0/0:2,0:2:6:0,6,88	./.	1/1:0,3:3:9:128,9,0	./.	0/0:2,0:2:6:0,6,89	./.	./.	0/0:1,0:1:3:0,3,44	0/0:2,0:2:6:0,6,89	0/0:3,0:3:9:0,9,119	0/0:2,0:2:6:0,6,87	0/0:1,0:1:3:0,3,41	./.	./.	0/0:2,0:2:6:0,6,88	0/0:2,0:2:6:0,6,79	./.	./.	0/0:2,0:2:6:0,6,87	0/0:3,0:3:9:0,9,126	0/0:1,0:1:3:0,3,45	0/0:1,0:1:3:0,3,41	./.	./.	0/0:3,0:3:9:0,9,113	0/0:4,0:4:12:0,12,168	0/0:2,0:2:6:0,6,87	0/0:1,0:1:3:0,3,45	./.	./.	0/0:1,0:1:3:0,3,38	0/0:2,0:2:6:0,6,81	0/0:1,0:1:3:0,3,40	0/0:3,0:3:9:0,9,125	0/0:2,0:2:6:0,6,48	0/0:2,0:2:6:0,6,66	0/0:2,0:2:6:0,6,80	0/0:2,0:2:6:0,6,79
scaffold_22	50992	.	G	T	41.81	.	AC=2;AF=0.017;AN=116;BaseQRankSum=0.771;ClippingRankSum=0.564;DP=113;FS=0.000;InbreedingCoeff=-0.0376;MLEAC=1;MLEAF=8.621e-03;MQ=60.00;MQ0=0;MQRankSum=-0.702;QD=20.90;ReadPosRankSum=1.737;SOR=2.299	GT:AD:DP:GQ:PL	0/0:4,0:4:12:0,12,152	0/0:3,0:3:9:0,9,115	0/0:1,0:1:3:0,3,40	./.	./.	./.	./.	./.	0/0:1,0:1:3:0,3,45	./.	./.	./.	./.	./.	0/0:1,0:1:3:0,3,42	0/0:1,0:1:3:0,3,45	./.	0/0:2,0:2:6:0,6,85	0/0:1,0:1:3:0,3,42	0/0:1,0:1:3:0,3,41	0/0:2,0:2:6:0,6,77	./.	0/0:1,0:1:3:0,3,30	0/0:2,0:2:6:0,6,85	./.	0/0:1,0:1:3:0,3,25	0/0:4,0:4:12:0,12,167	0/0:1,0:1:3:0,3,42	./.	0/0:2,0:2:6:0,6,84	0/0:1,0:1:3:0,3,46	0/0:5,0:5:15:0,15,200	0/0:1,0:1:3:0,3,45	./.	./.	0/0:2,0:2:6:0,6,73	0/0:2,0:2:6:0,6,83	0/0:1,0:1:3:0,3,46	0/0:1,0:1:3:0,3,40	1/1:0,2:2:6:84,6,0	0/0:1,0:1:3:0,3,43	./.	0/0:3,0:3:9:0,9,127	0/0:1,0:1:3:0,3,33	0/0:2,0:2:6:0,6,84	./.	0/0:2,0:2:6:0,6,81	0/0:2,0:2:6:0,6,49	0/0:4,0:4:12:0,12,161	./.	0/0:1,0:1:3:0,3,39	0/0:2,0:2:6:0,6,79	./.	./.	0/0:1,0:1:3:0,3,38	./.	0/0:5,0:5:15:0,15,200	0/0:2,0:2:6:0,6,85	./.	0/0:1,0:1:3:0,3,40	0/0:1,0:1:3:0,3,46	0/0:1,0:1:3:0,3,38	0/0:3,0:3:9:0,9,126	0/0:1,0:1:3:0,3,42	0/0:3,0:3:9:0,9,128	./.	0/0:1,0:1:3:0,3,40	0/0:2,0:2:6:0,6,49	./.	./.	0/0:1,0:1:3:0,3,45	0/0:3,0:3:9:0,9,112	0/0:1,0:1:3:0,3,40	0/0:2,0:2:6:0,6,86	./.	0/0:1,0:1:3:0,3,39	0/0:4,0:4:12:0,12,126	./.	0/0:3,0:3:9:0,9,109	0/0:2,0:2:6:0,6,71	./.	0/0:1,0:1:3:0,3,39	0/0:2,0:2:6:0,6,85	./.	0/0:2,0:2:6:0,6,82	./.	0/0:1,0:1:3:0,3,46	./.	0/0:1,0:1:3:0,3,42	0/0:1,0:1:3:0,3,41
scaffold_22	51293	.	G	A	1037.94	.	AC=33;AF=0.229;AN=144;BaseQRankSum=0.438;ClippingRankSum=0.103;DP=171;FS=0.000;InbreedingCoeff=0.2245;MLEAC=32;MLEAF=0.222;MQ=59.90;MQ0=0;MQRankSum=-0.769;QD=19.22;ReadPosRankSum=1.801;SOR=0.924	GT:AD:DP:GQ:PL	0/1:2,1:3:36:36,0,80	1/1:0,1:1:3:45,3,0	0/0:2,0:2:6:0,6,89	0/0:1,0:1:3:0,3,42	0/0:1,0:1:3:0,3,42	./.	1/1:0,3:3:9:125,9,0	./.	0/1:1,1:2:34:34,0,34	0/0:1,0:1:3:0,3,10	./.	0/1:1,1:2:35:39,0,35	0/1:2,1:3:1:1,0,63	./.	0/1:1,1:2:35:35,0,36	0/0:1,0:1:3:0,3,46	0/0:1,0:1:3:0,3,46	0/0:1,0:1:3:0,3,41	0/0:2,0:2:6:0,6,85	0/0:3,0:3:9:0,9,126	1/1:0,1:1:3:45,3,0	0/0:3,0:3:9:0,9,59	./.	0/0:1,0:1:3:0,3,46	0/0:1,0:1:3:0,3,38	1/1:0,1:1:3:43,3,0	./.	0/0:2,0:2:6:0,6,85	0/0:5,0:5:15:0,15,201	0/0:2,0:2:6:0,6,90	0/0:2,0:2:6:0,6,82	0/0:2,0:2:6:0,6,88	0/0:2,0:2:6:0,6,69	./.	0/0:3,0:3:9:0,9,137	1/1:0,1:1:3:30,3,0	0/0:1,0:1:3:0,3,10	./.	0/0:2,0:2:6:0,6,86	0/0:2,0:2:6:0,6,65	1/1:0,2:2:6:84,6,0	0/1:1,2:3:30:73,0,30	0/0:2,0:2:6:0,6,83	0/1:2,1:3:30:30,0,74	0/0:2,0:2:6:0,6,82	./.	1/1:0,1:1:3:42,3,0	0/0:1,0:1:3:0,3,43	0/0:2,0:2:6:0,6,81	./.	0/0:1,0:1:3:0,3,46	./.	./.	0/0:1,0:1:3:0,3,39	1/1:0,1:1:3:45,3,0	0/0:1,0:1:3:0,3,42	0/0:4,0:4:12:0,12,139	0/0:1,0:1:3:0,3,40	./.	0/0:3,0:3:9:0,9,97	./.	0/0:2,0:2:6:0,6,46	0/0:1,0:1:3:0,3,44	1/1:0,4:4:12:164,12,0	0/1:1,1:2:33:33,0,38	0/0:3,0:3:9:0,9,119	0/1:5,2:7:62:62,0,185	0/0:3,0:3:9:0,9,89	0/0:4,0:4:12:0,12,179	1/1:0,3:3:9:132,9,0	./.	0/0:2,0:2:6:0,6,80	0/0:1,0:1:3:0,3,35	0/0:3,0:3:9:0,9,124	1/1:0,1:1:3:45,3,0	0/0:2,0:2:6:0,6,62	0/0:2,0:2:6:0,6,91	1/1:0,3:3:9:116,9,0	./.	0/0:1,0:1:3:0,3,45	0/0:6,0:6:18:0,18,229	0/0:1,0:1:3:0,3,46	0/0:4,0:4:12:0,12,168	./.	0/0:2,0:2:6:0,6,88	./.	0/0:2,0:2:6:0,6,83	0/0:2,0:2:6:0,6,87	0/0:1,0:1:3:0,3,45	0/0:2,0:2:6:0,6,47
[truncated: 36,173,046 more chars]
