# Supplementary material for: Insights into teleost sex determination from the Seriola dorsalis genome assembly
Source: BMC Genomics. 2018 Jan 8;19:31. doi: 10.1186/s12864-017-4403-1 (PMC5759298; doi:10.1186/s12864-017-4403-1)
Supplement: Supplementary file 3 — Tassel significance output for GWAS analysis for sex phenotype. (TXT 52 kb) [file 12864_2017_4403_MOESM3_ESM.txt]

Trait	Marker	Chr	Pos	marker_F	p	perm_p	marker_Rsq	add_F	add_p	dom_F	dom_p	marker_df	marker_MS	error_df	error_MS	model_df	model_MS
location	SSCAFFOLD_22_269775	SCAFFOLD_22	269775	9.17752	3.8584E-4	0.784	0.26089	10.10125	0.00247	7.09261	0.01028	2	4.54426	52	0.49515	2	4.54426
location	SSCAFFOLD_22_465653	SCAFFOLD_22	465653	8.52953	5.8397E-4	0.909	0.2335	10.11704	0.00238	6.04634	0.01705	2	4.55121	56	0.53358	2	4.55121
location	SSCAFFOLD_22_1391878	SCAFFOLD_22	1391878	8.47641	5.2279E-4	0.881	0.20193	2.12058	0.14993	14.41392	3.1827E-4	2	4.32857	67	0.51066	2	4.32857
location	SSCAFFOLD_22_1748480	SCAFFOLD_22	1748480	7.75369	9.5504E-4	0.985	0.19262	1.57417	0.21403	13.63194	4.5733E-4	2	4.21499	65	0.54361	2	4.21499
location	SSCAFFOLD_22_2130546	SCAFFOLD_22	2130546	9.41069	3.2495E-4	0.728	0.26576	17.84482	9.4692E-5	0.98247	0.32618	2	4.50823	52	0.47905	2	4.50823
location	SSCAFFOLD_22_2148215	SCAFFOLD_22	2148215	8.91707	4.0066E-4	0.797	0.22622	11.13795	0.00143	5.82873	0.01878	2	4.40959	61	0.49451	2	4.40959
location	SSCAFFOLD_22_2929031	SCAFFOLD_22	2929031	8.45754	5.9828E-4	0.914	0.22579	11.34628	0.00134	4.8319	0.03194	2	4.39736	58	0.51993	2	4.39736
sex	SSCAFFOLD_22_12950	SCAFFOLD_22	12950	7.90458	8.6509E-4	0.974	0.2006	15.19485	2.3483E-4	0.68832	0.40987	2	1.63064	63	0.20629	2	1.63064
sex	SSCAFFOLD_22_63339	SCAFFOLD_22	63339	11.16667	6.5246E-5	0.279	0.25	19.8521	3.2034E-5	2.14652	0.14757	2	2.1875	67	0.1959	2	2.1875
sex	SSCAFFOLD_22_103918	SCAFFOLD_22	103918	7.8687	9.0077E-4	0.98	0.20244	12.42714	7.9463E-4	2.92963	0.09197	2	1.64135	62	0.20859	2	1.64135
sex	SSCAFFOLD_22_117285	SCAFFOLD_22	117285	10.56705	1.3735E-4	0.461	0.28508	20.20958	3.7123E-5	0.94508	0.33539	2	1.87083	53	0.17704	2	1.87083
sex	SSCAFFOLD_22_154576	SCAFFOLD_22	154576	13.4155	1.6268E-5	0.112	0.31629	27.05787	2.6023E-6	0.15888	0.69165	2	2.40586	58	0.17933	2	2.40586
sex	SSCAFFOLD_22_174112	SCAFFOLD_22	174112	10.49231	1.1891E-4	0.415	0.25287	17.93661	7.5757E-5	2.59414	0.11234	2	2.03077	62	0.19355	2	2.03077
sex	SSCAFFOLD_22_195999	SCAFFOLD_22	195999	16.20313	2.2704E-6	0.059	0.34694	27.73684	1.849E-6	3.53523	0.06486	2	2.76467	61	0.17063	2	2.76467
sex	SSCAFFOLD_22_209241	SCAFFOLD_22	209241	10.34444	1.4696E-4	0.486	0.2663	17.35043	1.0461E-4	2.8	0.09974	2	1.98841	57	0.19222	2	1.98841
sex	SSCAFFOLD_22_213666	SCAFFOLD_22	213666	10.39412	1.4171E-4	0.479	0.26724	17.53111	9.7252E-5	2.73324	0.10378	2	2.00208	57	0.19262	2	2.00208
sex	SSCAFFOLD_22_221866	SCAFFOLD_22	221866	10.30263	1.6213E-4	0.512	0.27619	17.94257	8.7383E-5	2.2537	0.13912	2	1.96725	54	0.19095	2	1.96725
sex	SSCAFFOLD_22_226191	SCAFFOLD_22	226191	9.17514	3.5756E-4	0.754	0.24681	16.07968	1.7865E-4	1.99103	0.16376	2	1.81969	56	0.19833	2	1.81969
sex	SSCAFFOLD_22_226312	SCAFFOLD_22	226312	11.84333	4.9955E-5	0.229	0.29356	21.61178	1.9719E-5	1.78309	0.18708	2	2.16259	57	0.1826	2	2.16259
sex	SSCAFFOLD_22_227077	SCAFFOLD_22	227077	22.27854	3.2558E-8	0.047	0.38895	39.22376	2.5578E-8	3.79128	0.05553	2	3.49523	70	0.15689	2	3.49523
sex	SSCAFFOLD_22_229229	SCAFFOLD_22	229229	9.40219	3.0151E-4	0.703	0.25138	17.97891	8.2788E-5	0.86733	0.35569	2	1.8534	56	0.19712	2	1.8534
sex	SSCAFFOLD_22_231468	SCAFFOLD_22	231468	16.73438	1.4827E-6	0.057	0.34694	27.07692	2.2022E-6	4.78885	0.03236	2	2.86224	63	0.17104	2	2.86224
sex	SSCAFFOLD_22_231522	SCAFFOLD_22	231522	23.00237	3.3683E-8	0.047	0.42595	37.00008	7.6723E-8	6.04292	0.01677	2	3.46003	62	0.15042	2	3.46003
sex	SSCAFFOLD_22_231549	SCAFFOLD_22	231549	25.14706	8.1461E-9	0.046	0.43622	43.00452	9.8277E-9	4.80822	0.03191	2	3.69508	65	0.14694	2	3.69508
sex	SSCAFFOLD_22_234227	SCAFFOLD_22	234227	15.90336	2.3865E-6	0.059	0.32856	29.55244	8.4927E-7	1.86636	0.1766	2	2.78309	65	0.175	2	2.78309
sex	SSCAFFOLD_22_234615	SCAFFOLD_22	234615	9.48892	2.5397E-4	0.646	0.23436	14.22863	3.5996E-4	4.05846	0.04829	2	1.8929	62	0.19948	2	1.8929
sex	SSCAFFOLD_22_234903	SCAFFOLD_22	234903	10.10025	1.6566E-4	0.522	0.25188	17.81561	8.2261E-5	2.07185	0.15524	2	1.98302	60	0.19633	2	1.98302
sex	SSCAFFOLD_22_234937	SCAFFOLD_22	234937	13.88688	1.0388E-5	0.092	0.30938	23.17448	9.6364E-6	3.63134	0.06134	2	2.51308	62	0.18097	2	2.51308
sex	SSCAFFOLD_22_235941	SCAFFOLD_22	235941	9.28168	2.7286E-4	0.669	0.21445	15.88126	1.651E-4	2.36738	0.12854	2	1.89379	68	0.20404	2	1.89379
sex	SSCAFFOLD_22_235954	SCAFFOLD_22	235954	15.76373	2.5337E-6	0.059	0.32327	24.59202	5.109E-6	5.3418	0.02395	2	2.68921	66	0.17059	2	2.68921
sex	SSCAFFOLD_22_236067	SCAFFOLD_22	236067	16.20313	2.2704E-6	0.059	0.34694	26.45799	2.9288E-6	4.46822	0.03863	2	2.76467	61	0.17063	2	2.76467
sex	SSCAFFOLD_22_238102	SCAFFOLD_22	238102	12.19806	3.1046E-5	0.161	0.26988	22.9663	9.5242E-6	1.32009	0.25472	2	2.32332	66	0.19047	2	2.32332
sex	SSCAFFOLD_22_238471	SCAFFOLD_22	238471	18.69181	5.1527E-7	0.05	0.38786	27.01289	2.5568E-6	7.46162	0.0083	2	2.97779	59	0.15931	2	2.97779
sex	SSCAFFOLD_22_238537	SCAFFOLD_22	238537	10.34165	1.331E-4	0.45	0.25015	16.70102	1.2608E-4	3.35736	0.07171	2	2.02815	62	0.19611	2	2.02815
sex	SSCAFFOLD_22_238950	SCAFFOLD_22	238950	14.7619	6.1148E-6	0.075	0.32979	24.05245	7.2917E-6	4.20688	0.04463	2	2.59642	60	0.17589	2	2.59642
sex	SSCAFFOLD_22_239088	SCAFFOLD_22	239088	12.53233	2.911E-5	0.155	0.29816	21.67732	1.8321E-5	2.75374	0.10233	2	2.27226	59	0.18131	2	2.27226
sex	SSCAFFOLD_22_239728	SCAFFOLD_22	239728	15.28846	5.7282E-6	0.073	0.36585	24.93893	6.5501E-6	4.17273	0.04607	2	2.56098	53	0.16751	2	2.56098
sex	SSCAFFOLD_22_239792	SCAFFOLD_22	239792	9.09839	3.3787E-4	0.736	0.22411	11.34143	0.00129	5.97392	0.01733	2	1.84719	63	0.20302	2	1.84719
sex	SSCAFFOLD_22_239827	SCAFFOLD_22	239827	27.3277	2.4372E-9	0.046	0.45677	34.14229	1.7265E-7	13.86035	4.1371E-4	2	3.86914	65	0.14158	2	3.86914
sex	SSCAFFOLD_22_239978	SCAFFOLD_22	239978	10.2545	1.6788E-4	0.527	0.27526	19.40873	4.9255E-5	1.07412	0.30464	2	1.95576	54	0.19072	2	1.95576
sex	SSCAFFOLD_22_240243	SCAFFOLD_22	240243	18.97959	4.1038E-7	0.048	0.3875	31.91321	4.5021E-7	4.31282	0.04212	2	3.05079	60	0.16074	2	3.05079
sex	SSCAFFOLD_22_240791	SCAFFOLD_22	240791	13.3709	1.6772E-5	0.112	0.31557	21.98665	1.6685E-5	3.73569	0.05815	2	2.40556	58	0.17991	2	2.40556
sex	SSCAFFOLD_22_240917	SCAFFOLD_22	240917	23.51118	3.3284E-8	0.047	0.44774	39.27637	4.6408E-8	5.04994	0.02845	2	3.36903	58	0.1433	2	3.36903
sex	SSCAFFOLD_22_240957	SCAFFOLD_22	240957	19.03056	6.6987E-7	0.051	0.42736	33.13829	4.6531E-7	3.39594	0.07117	2	2.82136	51	0.14825	2	2.82136
sex	SSCAFFOLD_22_241067	SCAFFOLD_22	241067	13.80427	1.1699E-5	0.098	0.31514	25.03123	5.0777E-6	2.11839	0.15075	2	2.46606	60	0.17864	2	2.46606
sex	SSCAFFOLD_22_241121	SCAFFOLD_22	241121	8.65294	4.9907E-4	0.868	0.22386	16.89115	1.2007E-4	0.54165	0.46462	2	1.76247	60	0.20368	2	1.76247
sex	SSCAFFOLD_22_241244	SCAFFOLD_22	241244	8.94753	3.7455E-4	0.768	0.21851	16.77505	1.1885E-4	1.09539	0.29922	2	1.82637	64	0.20412	2	1.82637
sex	SSCAFFOLD_22_241784	SCAFFOLD_22	241784	33.38462	1.4453E-10	0.046	0.51852	50.88462	1.1699E-9	9.23404	0.00348	2	4.18803	62	0.12545	2	4.18803
sex	SSCAFFOLD_22_242400	SCAFFOLD_22	242400	13.51528	2.1164E-5	0.131	0.35552	23.2389	1.3765E-5	2.90585	0.09459	2	2.28013	49	0.16871	2	2.28013
sex	SSCAFFOLD_22_242804	SCAFFOLD_22	242804	20.79055	1.8856E-7	0.048	0.43053	27.77778	2.2557E-6	9.55818	0.00312	2	3.12135	55	0.15013	2	3.12135
sex	SSCAFFOLD_22_243074	SCAFFOLD_22	243074	32.54286	1.333E-10	0.046	0.49275	49.54286	1.2083E-9	9.41322	0.00311	2	4.30807	67	0.13238	2	4.30807
sex	SSCAFFOLD_22_243312	SCAFFOLD_22	243312	21.07282	7.5581E-8	0.048	0.38264	30.31931	5.8648E-7	8.52137	0.00476	2	3.36288	68	0.15958	2	3.36288
sex	SSCAFFOLD_22_243395	SCAFFOLD_22	243395	19.40367	2.7176E-7	0.048	0.38118	26.33377	2.8881E-6	9.12883	0.00363	2	3.14188	63	0.16192	2	3.14188
sex	SSCAFFOLD_22_243603	SCAFFOLD_22	243603	30.65461	5.5371E-10	0.046	0.4972	50.41277	1.3366E-9	6.49741	0.01329	2	3.99289	62	0.13025	2	3.99289
sex	SSCAFFOLD_22_243845	SCAFFOLD_22	243845	18.36321	5.4539E-7	0.05	0.372	24.54228	5.7584E-6	9.0487	0.0038	2	3.01608	62	0.16425	2	3.01608
sex	SSCAFFOLD_22_244112	SCAFFOLD_22	244112	17.71585	9.4224E-7	0.052	0.37521	30.39666	7.8485E-7	3.67822	0.05997	2	2.89577	59	0.16346	2	2.89577
sex	SSCAFFOLD_22_244885	SCAFFOLD_22	244885	18.33724	6.74E-7	0.051	0.38737	29.3791	1.157E-6	5.20266	0.02624	2	2.91483	58	0.15896	2	2.91483
sex	SSCAFFOLD_22_245604	SCAFFOLD_22	245604	20.08761	3.4365E-7	0.048	0.43586	32.45247	5.4767E-7	5.16963	0.02714	2	2.9876	52	0.14873	2	2.9876
sex	SSCAFFOLD_22_246045	SCAFFOLD_22	246045	14.70551	9.4892E-6	0.089	0.37036	23.21363	1.3416E-5	4.57168	0.03742	2	2.43183	50	0.16537	2	2.43183
sex	SSCAFFOLD_22_246202	SCAFFOLD_22	246202	11.1593	7.7541E-5	0.313	0.27446	19.35278	4.5245E-5	2.48639	0.12018	2	2.12484	59	0.19041	2	2.12484
sex	SSCAFFOLD_22_247131	SCAFFOLD_22	247131	22.30769	5.7105E-8	0.048	0.42647	36.71917	9.2772E-8	5.30488	0.02475	2	3.3373	60	0.1496	2	3.3373
sex	SSCAFFOLD_22_247138	SCAFFOLD_22	247138	20.42411	1.6217E-7	0.048	0.40107	33.81818	2.2789E-7	4.90179	0.03058	2	3.19602	61	0.15648	2	3.19602
sex	SSCAFFOLD_22_247140	SCAFFOLD_22	247140	21.97802	6.9031E-8	0.048	0.42283	36.09801	1.1325E-7	5.30843	0.0247	2	3.32226	60	0.15116	2	3.32226
sex	SSCAFFOLD_22_248106	SCAFFOLD_22	248106	45.75	7.2917E-13	0.046	0.6	70.45455	8.2292E-12	10.38298	0.00204	2	4.8	61	0.10492	2	4.8
sex	SSCAFFOLD_22_248484	SCAFFOLD_22	248484	31.35	6.5577E-10	0.046	0.52381	47.08384	5.0008E-9	9.06725	0.00387	2	3.88929	57	0.12406	2	3.88929
sex	SSCAFFOLD_22_248523	SCAFFOLD_22	248523	30.975	6.3571E-10	0.046	0.5122	46.5	5.0866E-9	9.14085	0.0037	2	3.96951	59	0.12815	2	3.96951
sex	SSCAFFOLD_22_248532	SCAFFOLD_22	248532	35.52688	7.4732E-11	0.046	0.54634	51.6129	1.2129E-9	10.91329	0.00163	2	4.22974	59	0.11906	2	4.22974
sex	SSCAFFOLD_22_248612	SCAFFOLD_22	248612	25.00147	1.3668E-8	0.046	0.45873	41.87683	1.9808E-8	5.19689	0.02626	2	3.52186	59	0.14087	2	3.52186
sex	SSCAFFOLD_22_248815	SCAFFOLD_22	248815	19.61582	3.4945E-7	0.048	0.41196	32.32853	4.6758E-7	4.76674	0.03322	2	3.03035	56	0.15449	2	3.03035
sex	SSCAFFOLD_22_248837	SCAFFOLD_22	248837	10.83906	1.1316E-4	0.402	0.29029	18.97451	5.9619E-5	2.26065	0.13863	2	2.02165	53	0.18651	2	2.02165
sex	SSCAFFOLD_22_248885	SCAFFOLD_22	248885	11.04953	1.0617E-4	0.387	0.30651	20.15189	4.1065E-5	1.67891	0.20102	2	1.97207	50	0.17848	2	1.97207
sex	SSCAFFOLD_22_248893	SCAFFOLD_22	248893	14.46984	1.2685E-5	0.1	0.38109	26.05886	5.6367E-6	2.21902	0.143	2	2.3475	47	0.16223	2	2.3475
sex	SSCAFFOLD_22_249045	SCAFFOLD_22	249045	26.76059	6.3714E-9	0.046	0.48426	36.29191	1.2429E-7	10.98281	0.0016	2	3.62793	57	0.13557	2	3.62793
sex	SSCAFFOLD_22_249473	SCAFFOLD_22	249473	22.06122	1.9155E-7	0.048	0.48958	35.30523	3.2962E-7	5.46398	0.02382	2	2.96747	46	0.13451	2	2.96747
sex	SSCAFFOLD_22_249854	SCAFFOLD_22	249854	11.72727	8.6157E-5	0.343	0.35294	19.95477	5.4773E-5	2.71981	0.1064	2	2.02941	43	0.17305	2	2.02941
sex	SSCAFFOLD_22_249947	SCAFFOLD_22	249947	19.22246	6.8755E-7	0.051	0.43965	21.45378	2.6149E-5	12.18985	0.00103	2	2.85348	49	0.14845	2	2.85348
sex	SSCAFFOLD_22_250780	SCAFFOLD_22	250780	18.76312	6.1332E-7	0.051	0.40557	34.29714	2.6003E-7	2.38243	0.12844	2	2.93692	55	0.15653	2	2.93692
sex	SSCAFFOLD_22_250977	SCAFFOLD_22	250977	11.10215	8.0826E-5	0.327	0.27344	18.51664	6.3107E-5	3.05383	0.08575	2	2.11694	59	0.19068	2	2.11694
sex	SSCAFFOLD_22_251114	SCAFFOLD_22	251114	17.05927	1.5619E-6	0.057	0.37444	23.36167	1.0235E-5	7.95535	0.00659	2	2.78023	57	0.16297	2	2.78023
sex	SSCAFFOLD_22_251298	SCAFFOLD_22	251298	26.01714	5.7965E-9	0.046	0.45234	35.01642	1.4018E-7	11.35327	0.00129	2	3.72835	63	0.1433	2	3.72835
sex	SSCAFFOLD_22_251425	SCAFFOLD_22	251425	30.99678	3.8602E-10	0.046	0.49204	43.40148	9.2127E-9	11.54862	0.00117	2	4.11255	64	0.13268	2	4.11255
sex	SSCAFFOLD_22_252822	SCAFFOLD_22	252822	47.58065	4.9529E-13	0.046	0.61728	67.74194	1.983E-11	13.40909	5.3698E-4	2	4.7043	59	0.09887	2	4.7043
sex	SSCAFFOLD_22_252874	SCAFFOLD_22	252874	9.95939	1.7445E-4	0.539	0.24022	18.04691	7.1265E-5	1.6801	0.19964	2	1.98182	63	0.19899	2	1.98182
sex	SSCAFFOLD_22_252950	SCAFFOLD_22	252950	11.64286	9.902E-5	0.368	0.36222	21.19222	3.8148E-5	1.72678	0.19613	2	1.99222	41	0.17111	2	1.99222
sex	SSCAFFOLD_22_253264	SCAFFOLD_22	253264	21.22288	1.2919E-7	0.048	0.42682	26.00523	3.9138E-6	11.66065	0.00118	2	3.18695	57	0.15017	2	3.18695
sex	SSCAFFOLD_22_253555	SCAFFOLD_22	253555	33.92308	5.6657E-10	0.046	0.58065	51.11977	3.4989E-9	8.77612	0.0047	2	3.63462	49	0.10714	2	3.63462
sex	SSCAFFOLD_22_254605	SCAFFOLD_22	254605	20.53172	1.2921E-7	0.048	0.39084	38.01991	5.0066E-8	2.28935	0.13519	2	3.27259	64	0.15939	2	3.27259
sex	SSCAFFOLD_22_255003	SCAFFOLD_22	255003	15.79681	2.8544E-6	0.059	0.33756	21.63336	1.7407E-5	7.6699	0.0074	2	2.74204	62	0.17358	2	2.74204
sex	SSCAFFOLD_22_255023	SCAFFOLD_22	255023	17.6913	9.568E-7	0.052	0.37488	24.91525	5.4546E-6	7.6895	0.00742	2	2.90536	59	0.16423	2	2.90536
sex	SSCAFFOLD_22_255989	SCAFFOLD_22	255989	21.85991	5.491E-8	0.048	0.40213	32.26334	3.2822E-7	8.02325	0.00614	2	3.4063	65	0.15582	2	3.4063
sex	SSCAFFOLD_22_256188	SCAFFOLD_22	256188	16.21538	2.1658E-6	0.059	0.34343	26.62722	2.6722E-6	4.37647	0.04054	2	2.78974	62	0.17204	2	2.78974
sex	SSCAFFOLD_22_256214	SCAFFOLD_22	256214	17.83692	7.6035E-7	0.051	0.36523	29.5377	9.4502E-7	4.4967	0.03797	2	2.96683	62	0.16633	2	2.96683
sex	SSCAFFOLD_22_256282	SCAFFOLD_22	256282	19.43846	3.6608E-7	0.048	0.40549	32.55453	4.1442E-7	4.40898	0.04019	2	3.02764	57	0.15576	2	3.02764
sex	SSCAFFOLD_22_256393	SCAFFOLD_22	256393	15.18099	4.4587E-6	0.066	0.33233	25.41886	4.2791E-6	3.79658	0.05596	2	2.63524	61	0.17359	2	2.63524
sex	SSCAFFOLD_22_256873	SCAFFOLD_22	256873	26.70769	4.3049E-9	0.046	0.46281	42.64615	1.3061E-8	6.82569	0.01126	2	3.75944	62	0.14076	2	3.75944
sex	SSCAFFOLD_22_256886	SCAFFOLD_22	256886	20.13983	1.9237E-7	0.048	0.39771	35.55079	1.2883E-7	3.36994	0.07127	2	3.17855	61	0.15782	2	3.17855
sex	SSCAFFOLD_22_256987	SCAFFOLD_22	256987	15.11438	6.1263E-6	0.075	0.35889	26.86825	3.2106E-6	2.58583	0.11366	2	2.55	54	0.16871	2	2.55
sex	SSCAFFOLD_22_257111	SCAFFOLD_22	257111	32.54286	1.333E-10	0.046	0.49275	48.15009	1.8263E-9	10.3295	0.00201	2	4.30807	67	0.13238	2	4.30807
sex	SSCAFFOLD_22_257393	SCAFFOLD_22	257393	43.97059	8.3684E-13	0.046	0.575	61.8388	4.6423E-11	13.95973	3.9611E-4	2	4.87059	65	0.11077	2	4.87059
sex	SSCAFFOLD_22_257610	SCAFFOLD_22	257610	22.07984	4.552E-8	0.047	0.40087	34.37169	1.5343E-7	6.80828	0.01121	2	3.45678	66	0.15656	2	3.45678
sex	SSCAFFOLD_22_257715	SCAFFOLD_22	257715	32.34501	9.6852E-10	0.046	0.56404	46.80425	9.6929E-9	9.80509	0.00291	2	3.6716	50	0.11351	2	3.6716
sex	SSCAFFOLD_22_257925	SCAFFOLD_22	257925	74.03871	1.3681E-17	0.046	0.6917	75.81684	1.2817E-12	34.43064	1.5662E-7	2	5.93459	66	0.08016	2	5.93459
sex	SSCAFFOLD_22_258389	SCAFFOLD_22	258389	23.72443	4.0361E-8	0.047	0.46771	31.11249	7.6545E-7	10.79533	0.00179	2	3.30681	54	0.13938	2	3.30681
sex	SSCAFFOLD_22_258427	SCAFFOLD_22	258427	32.47761	1.8353E-10	0.046	0.5037	51.27756	9.0114E-10	8.08691	0.00598	2	4.21758	64	0.12986	2	4.21758
sex	SSCAFFOLD_22_258483	SCAFFOLD_22	258483	15.18427	4.6134E-6	0.067	0.33605	26.77025	2.6995E-6	2.8058	0.09913	2	2.64574	60	0.17424	2	2.64574
sex	SSCAFFOLD_22_258523	SCAFFOLD_22	258523	17.7158	1.1512E-6	0.056	0.39181	22.56767	1.453E-5	9.45616	0.00327	2	2.83721	55	0.16015	2	2.83721
sex	SSCAFFOLD_22_259520	SCAFFOLD_22	259520	18.78333	1.489E-6	0.057	0.47214	28.7129	3.1061E-6	5.70922	0.02144	2	2.65448	42	0.14132	2	2.65448
sex	SSCAFFOLD_22_259527	SCAFFOLD_22	259527	23.36957	1.3504E-7	0.048	0.52083	35.62304	3.7542E-7	6.59019	0.01382	2	2.97215	43	0.12718	2	2.97215
sex	SSCAFFOLD_22_260469	SCAFFOLD_22	260469	23.45225	1.6937E-8	0.046	0.40468	36.82609	5.9295E-8	6.94881	0.01035	2	3.64214	69	0.1553	2	3.64214
sex	SSCAFFOLD_22_260495	SCAFFOLD_22	260495	30.48402	3.5393E-10	0.046	0.47274	42.25132	1.0579E-8	11.98822	9.3025E-4	2	4.18806	68	0.13739	2	4.18806
sex	SSCAFFOLD_22_260553	SCAFFOLD_22	260553	28.41791	1.4706E-9	0.046	0.47036	44.56031	6.4732E-9	7.68954	0.00727	2	3.93835	64	0.13859	2	3.93835
sex	SSCAFFOLD_22_260661	SCAFFOLD_22	260661	34.43478	5.7252E-11	0.046	0.51064	51.72757	6.8535E-10	10.1092	0.00225	2	4.39593	66	0.12766	2	4.39593
sex	SSCAFFOLD_22_260708	SCAFFOLD_22	260708	18.60093	5.4478E-7	0.05	0.38671	30.96314	6.4709E-7	4.4555	0.03904	2	2.96891	59	0.15961	2	2.96891
sex	SSCAFFOLD_22_260967	SCAFFOLD_22	260967	15.90266	3.3938E-6	0.06	0.36223	27.37242	2.5007E-6	3.31919	0.07382	2	2.67065	56	0.16794	2	2.67065
sex	SSCAFFOLD_22_261442	SCAFFOLD_22	261442	22.61919	4.7787E-8	0.047	0.42987	37.26898	7.7846E-8	5.32622	0.02447	2	3.38434	60	0.14962	2	3.38434
sex	SSCAFFOLD_22_262007	SCAFFOLD_22	262007	13.39806	1.4586E-5	0.104	0.30177	23.92102	7.2674E-6	2.35906	0.12965	2	2.45131	62	0.18296	2	2.45131
sex	SSCAFFOLD_22_262278	SCAFFOLD_22	262278	35.7	4.3117E-11	0.046	0.53125	54.4471	4.0131E-10	9.61976	0.00288	2	4.37879	63	0.12266	2	4.37879
sex	SSCAFFOLD_22_262347	SCAFFOLD_22	262347	26.54626	4.0256E-9	0.046	0.45342	46.78646	3.3219E-9	4.08529	0.04744	2	3.75597	64	0.14149	2	3.75597
sex	SSCAFFOLD_22_262432	SCAFFOLD_22	262432	25.36049	7.2242E-9	0.046	0.4383	42.29171	1.2261E-8	5.52788	0.02176	2	3.67402	65	0.14487	2	3.67402
sex	SSCAFFOLD_22_262952	SCAFFOLD_22	262952	11.25227	6.494E-5	0.276	0.26015	20.1973	2.9401E-5	1.99734	0.16242	2	2.15501	64	0.19152	2	2.15501
sex	SSCAFFOLD_22_263125	SCAFFOLD_22	263125	15.59256	3.9689E-6	0.064	0.35363	27.39277	2.3947E-6	2.89661	0.09422	2	2.65224	57	0.1701	2	2.65224
sex	SSCAFFOLD_22_263241	SCAFFOLD_22	263241	19.13008	4.4001E-7	0.048	0.40164	32.49369	4.2281E-7	4.05497	0.04877	2	3.00894	57	0.15729	2	3.00894
sex	SSCAFFOLD_22_263378	SCAFFOLD_22	263378	24.12849	1.9048E-8	0.046	0.44168	42.52387	1.4399E-8	3.80751	0.05562	2	3.4472	61	0.14287	2	3.4472
sex	SSCAFFOLD_22_264523	SCAFFOLD_22	264523	16.72152	1.5562E-6	0.057	0.3504	29.45017	9.7452E-7	3.03949	0.08622	2	2.84631	62	0.17022	2	2.84631
sex	SSCAFFOLD_22_264579	SCAFFOLD_22	264579	14.62872	6.9258E-6	0.08	0.3315	22.18145	1.5118E-5	5.43603	0.02316	2	2.56646	59	0.17544	2	2.56646
sex	SSCAFFOLD_22_264937	SCAFFOLD_22	264937	11.48475	6.6131E-5	0.283	0.29087	19.81443	4.0227E-5	2.59916	0.11254	2	2.11494	56	0.18415	2	2.11494
sex	SSCAFFOLD_22_265672	SCAFFOLD_22	265672	18.05027	6.0784E-7	0.051	0.36064	32.95603	2.6888E-7	2.42303	0.1245	2	2.98741	64	0.16551	2	2.98741
sex	SSCAFFOLD_22_267293	SCAFFOLD_22	267293	22.70534	3.7537E-8	0.047	0.41888	37.68751	5.8524E-8	5.23142	0.02555	2	3.45256	63	0.15206	2	3.45256
sex	SSCAFFOLD_22_267617	SCAFFOLD_22	267617	26.19216	8.5549E-9	0.046	0.4789	28.46783	1.6464E-6	16.37169	1.5848E-4	2	3.58777	57	0.13698	2	3.58777
sex	SSCAFFOLD_22_267664	SCAFFOLD_22	267664	21.80747	6.3527E-8	0.048	0.40909	39.69989	3.0793E-8	2.79906	0.09928	2	3.37188	63	0.15462	2	3.37188
sex	SSCAFFOLD_22_268222	SCAFFOLD_22	268222	17.93672	8.6233E-7	0.051	0.38215	27.76664	2.0267E-6	5.83252	0.01891	2	2.89429	58	0.16136	2	2.89429
sex	SSCAFFOLD_22_268735	SCAFFOLD_22	268735	15.16515	7.861E-6	0.083	0.38721	19.51136	5.5167E-5	8.0226	0.00673	2	2.46752	48	0.16271	2	2.46752
sex	SSCAFFOLD_22_269176	SCAFFOLD_22	269176	27.20535	4.2446E-9	0.046	0.47977	44.89565	8.0952E-9	5.87058	0.01848	2	3.68337	59	0.13539	2	3.68337
sex	SSCAFFOLD_22_269291	SCAFFOLD_22	269291	19.47917	4.0203E-7	0.048	0.41463	33.83333	3.0153E-7	3.57143	0.06406	2	3.0061	55	0.15432	2	3.0061
sex	SSCAFFOLD_22_271283	SCAFFOLD_22	271283	14.42266	9.211E-6	0.086	0.34403	27.54685	2.4431E-6	1.20005	0.27808	2	2.46753	55	0.17109	2	2.46753
sex	SSCAFFOLD_22_271305	SCAFFOLD_22	271305	22.40592	7.0948E-8	0.048	0.44451	41.00053	3.1191E-8	2.63515	0.11014	2	3.26978	56	0.14593	2	3.26978
sex	SSCAFFOLD_22_271412	SCAFFOLD_22	271412	17.96953	7.3172E-7	0.051	0.37074	26.55582	2.8268E-6	6.8693	0.01105	2	2.96591	61	0.16505	2	2.96591
sex	SSCAFFOLD_22_272693	SCAFFOLD_22	272693	25.60345	1.3828E-8	0.046	0.48214	41.49915	2.8776E-8	6.00142	0.01751	2	3.49138	55	0.13636	2	3.49138
sex	SSCAFFOLD_22_272866	SCAFFOLD_22	272866	17.49206	1.0352E-6	0.054	0.36832	28.22336	1.609E-6	4.93851	0.03005	2	2.88222	60	0.16477	2	2.88222
sex	SSCAFFOLD_22_273155	SCAFFOLD_22	273155	11.54878	6.3197E-5	0.274	0.29201	13.38538	5.5531E-4	8.05536	0.00631	2	2.14803	56	0.186	2	2.14803
sex	SSCAFFOLD_22_273334	SCAFFOLD_22	273334	44.67555	8.3098E-13	0.046	0.58648	77.75683	1.1766E-12	5.78307	0.01913	2	4.79848	63	0.10741	2	4.79848
sex	SSCAFFOLD_22_273636	SCAFFOLD_22	273636	15.4877	3.5054E-6	0.061	0.33316	20.72229	2.4836E-5	7.96284	0.00641	2	2.67551	62	0.17275	2	2.67551
sex	SSCAFFOLD_22_273848	SCAFFOLD_22	273848	68.34205	5.3511E-17	0.046	0.66778	86.51345	8.469E-14	22.8166	9.882E-6	2	5.91597	68	0.08656	2	5.91597
sex	SSCAFFOLD_22_275051	SCAFFOLD_22	275051	40.28977	2.8754E-12	0.046	0.54233	50.87166	7.6506E-10	17.52471	8.3374E-5	2	4.80461	68	0.11925	2	4.80461
sex	SSCAFFOLD_22_275417	SCAFFOLD_22	275417	29.91572	9.7144E-10	0.046	0.4993	50.30369	1.6068E-9	5.67363	0.02041	2	3.93097	60	0.1314	2	3.93097
sex	SSCAFFOLD_22_275597	SCAFFOLD_22	275597	11.19374	7.7437E-5	0.313	0.27849	15.81318	1.9341E-4	5.39607	0.02371	2	2.12295	58	0.18966	2	2.12295
sex	SSCAFFOLD_22_275946	SCAFFOLD_22	275946	14.8127	5.7074E-6	0.073	0.3269	28.61668	1.3531E-6	1.00597	0.31983	2	2.61264	61	0.17638	2	2.61264
sex	SSCAFFOLD_22_276012	SCAFFOLD_22	276012	17.59391	1.24E-6	0.057	0.39016	32.99855	3.9444E-7	1.74832	0.19156	2	2.82531	55	0.16058	2	2.82531
sex	SSCAFFOLD_22_276074	SCAFFOLD_22	276074	14.76228	6.8228E-6	0.08	0.34123	23.63897	9.2384E-6	4.47094	0.03886	2	2.54783	57	0.17259	2	2.54783
sex	SSCAFFOLD_22_276383	SCAFFOLD_22	276383	13.55225	1.3493E-5	0.101	0.30764	22.75122	1.1596E-5	3.4531	0.06796	2	2.43949	61	0.18001	2	2.43949
sex	SSCAFFOLD_22_277053	SCAFFOLD_22	277053	8.15786	9.0945E-4	0.98	0.25769	14.72727	3.6284E-4	1.45029	0.23451	2	1.60024	47	0.19616	2	1.60024
sex	SSCAFFOLD_22_277294	SCAFFOLD_22	277294	8.25573	7.977E-4	0.965	0.24825	12.07034	0.00105	3.78257	0.05742	2	1.64407	50	0.19914	2	1.64407
sex	SSCAFFOLD_22_277336	SCAFFOLD_22	277336	13.22222	2.3648E-5	0.14	0.34146	22.82278	1.4933E-5	2.82199	0.0991	2	2.30172	51	0.17408	2	2.30172
sex	SSCAFFOLD_22_278288	SCAFFOLD_22	278288	15.73333	3.3398E-6	0.06	0.34783	27.04	2.5322E-6	3.36213	0.07176	2	2.69565	59	0.17133	2	2.69565
sex	SSCAFFOLD_22_278377	SCAFFOLD_22	278377	16.95043	1.841E-6	0.059	0.38133	28.32184	1.8707E-6	4.04103	0.04932	2	2.71207	55	0.16	2	2.71207
sex	SSCAFFOLD_22_279058	SCAFFOLD_22	279058	11.52993	7.1694E-5	0.299	0.30722	22.66281	1.5332E-5	0.57765	0.45067	2	2.07792	52	0.18022	2	2.07792
sex	SSCAFFOLD_22_279216	SCAFFOLD_22	279216	22.09091	9.7677E-8	0.048	0.45	34.27058	2.7649E-7	6.49026	0.01373	2	3.19737	54	0.14474	2	3.19737
sex	SSCAFFOLD_22_279974	SCAFFOLD_22	279974	21.1887	1.0294E-7	0.048	0.40993	36.06564	1.0898E-7	4.35825	0.04101	2	3.26662	61	0.15417	2	3.26662
sex	SSCAFFOLD_22_280206	SCAFFOLD_22	280206	29.48349	1.328E-9	0.046	0.49986	37.48727	7.6578E-8	13.60455	4.9341E-4	2	3.85779	59	0.13085	2	3.85779
sex	SSCAFFOLD_22_280513	SCAFFOLD_22	280513	19.48657	2.4581E-7	0.048	0.37848	31.80704	3.9887E-7	5.14016	0.02676	2	3.16905	64	0.16263	2	3.16905
sex	SSCAFFOLD_22_280653	SCAFFOLD_22	280653	8.40049	6.448E-4	0.933	0.23078	12.66146	7.6027E-4	3.56888	0.06405	2	1.6976	56	0.20208	2	1.6976
sex	SSCAFFOLD_22_280734	SCAFFOLD_22	280734	9.74252	2.0243E-4	0.583	0.2334	15.01628	2.5054E-4	3.8178	0.05508	2	1.95425	64	0.20059	2	1.95425
sex	SSCAFFOLD_22_280792	SCAFFOLD_22	280792	12.30934	3.3155E-5	0.168	0.29094	19.93214	3.5285E-5	3.77861	0.05661	2	2.28593	60	0.18571	2	2.28593
sex	SSCAFFOLD_22_281775	SCAFFOLD_22	281775	21.03955	1.5315E-7	0.048	0.42903	32.64912	4.2098E-7	6.35988	0.01454	2	3.15593	56	0.15	2	3.15593
sex	SSCAFFOLD_22_282066	SCAFFOLD_22	282066	19.91379	3.1208E-7	0.048	0.42	32.3095	4.9334E-7	5.13333	0.02743	2	3.04138	55	0.15273	2	3.04138
sex	SSCAFFOLD_22_282148	SCAFFOLD_22	282148	24.60317	1.5743E-8	0.046	0.45058	39.24524	4.1793E-8	6.4529	0.01368	2	3.54743	60	0.14419	2	3.54743
sex	SSCAFFOLD_22_282233	SCAFFOLD_22	282233	25.85352	7.38E-9	0.046	0.45877	39.5148	3.6352E-8	7.83564	0.00685	2	3.66661	61	0.14182	2	3.66661
sex	SSCAFFOLD_22_282327	SCAFFOLD_22	282327	11.43476	5.7983E-5	0.263	0.26633	20.91293	2.2582E-5	1.72099	0.19433	2	2.18914	63	0.19145	2	2.18914
sex	SSCAFFOLD_22_284325	SCAFFOLD_22	284325	49.21875	1.3399E-13	0.046	0.60976	68.02484	1.1801E-11	15.258	2.3141E-4	2	5.03049	63	0.10221	2	5.03049
sex	SSCAFFOLD_22_284425	SCAFFOLD_22	284425	34.05231	1.0497E-10	0.046	0.52346	52.93029	6.6098E-10	8.70275	0.00448	2	4.24406	62	0.12463	2	4.24406
sex	SSCAFFOLD_22_284868	SCAFFOLD_22	284868	28.40798	1.607E-9	0.046	0.47419	47.34341	3.012E-9	5.87	0.01829	2	3.89773	63	0.13721	2	3.89773
sex	SSCAFFOLD_22_285040	SCAFFOLD_22	285040	14.09227	1.0645E-5	0.092	0.33086	27.19076	2.5708E-6	0.99576	0.32256	2	2.47045	57	0.17531	2	2.47045
sex	SSCAFFOLD_22_285107	SCAFFOLD_22	285107	10.9552	8.7976E-5	0.347	0.26749	18.82094	5.4847E-5	2.59679	0.11233	2	2.01681	60	0.1841	2	2.01681
sex	SSCAFFOLD_22_285401	SCAFFOLD_22	285401	10.75992	1.263E-4	0.434	0.29674	19.0084	6.1696E-5	2.10684	0.15277	2	1.99203	51	0.18513	2	1.99203
sex	SSCAFFOLD_22_286263	SCAFFOLD_22	286263	19.82655	3.4957E-7	0.048	0.4234	29.27501	1.4103E-6	7.12038	0.01004	2	3.01583	54	0.15211	2	3.01583
sex	SSCAFFOLD_22_286385	SCAFFOLD_22	286385	11.89553	4.1425E-5	0.196	0.27412	22.31477	1.3084E-5	1.35315	0.24911	2	2.26148	63	0.19011	2	2.26148
sex	SSCAFFOLD_22_286401	SCAFFOLD_22	286401	14.79904	5.9645E-6	0.075	0.33034	26.46825	3.0095E-6	2.48533	0.12017	2	2.60079	60	0.17574	2	2.60079
sex	SSCAFFOLD_22_286744	SCAFFOLD_22	286744	20.54597	9.5399E-8	0.048	0.36989	36.27454	6.8596E-8	3.52656	0.06456	2	3.37462	70	0.16425	2	3.37462
sex	SSCAFFOLD_22_287121	SCAFFOLD_22	287121	9.94737	1.7605E-4	0.541	0.24	17.05482	1.0727E-4	2.45278	0.12233	2	1.96364	63	0.1974	2	1.96364
sex	SSCAFFOLD_22_287293	SCAFFOLD_22	287293	25.2	1.8609E-8	0.046	0.48276	38.02276	8.6579E-8	7.72683	0.00747	2	3.4386	54	0.13645	2	3.4386
sex	SSCAFFOLD_22_287988	SCAFFOLD_22	287988	29.91206	4.7915E-10	0.046	0.46802	50.29142	9.0729E-10	5.93544	0.01746	2	4.13307	68	0.13817	2	4.13307
sex	SSCAFFOLD_22_288872	SCAFFOLD_22	288872	28.99115	1.1844E-9	0.046	0.47926	55.32356	3.157E-10	1.88968	0.17411	2	3.93939	63	0.13588	2	3.93939
sex	SSCAFFOLD_22_289622	SCAFFOLD_22	289622	25.44375	7.9475E-9	0.046	0.44682	50.22972	1.3073E-9	0.80826	0.37206	2	3.6829	63	0.14475	2	3.6829
sex	SSCAFFOLD_22_290718	SCAFFOLD_22	290718	15.33019	6.4231E-6	0.077	0.38012	24.8138	7.6297E-6	4.2603	0.04422	2	2.51738	50	0.16421	2	2.51738
sex	SSCAFFOLD_22_291055	SCAFFOLD_22	291055	21.30667	2.5914E-7	0.048	0.47552	34.06929	4.4454E-7	5.4123	0.02436	2	2.96727	47	0.13926	2	2.96727
sex	SSCAFFOLD_22_291645	SCAFFOLD_22	291645	36.46753	1.2656E-10	0.046	0.58378	54.48252	1.0984E-9	9.60591	0.00313	2	3.98034	52	0.10915	2	3.98034
sex	SSCAFFOLD_22_291783	SCAFFOLD_22	291783	26.81548	9.0033E-9	0.046	0.50296	40.99854	3.8264E-8	7.61221	0.00794	2	3.50275	53	0.13062	2	3.50275
sex	SSCAFFOLD_22_291981	SCAFFOLD_22	291981	14.21053	1.1005E-5	0.093	0.34483	24.24004	8.1303E-6	3.20792	0.07889	2	2.45614	54	0.17284	2	2.45614
sex	SSCAFFOLD_22_292034	SCAFFOLD_22	292034	16.41162	1.9819E-6	0.059	0.34984	28.59642	1.3628E-6	3.20829	0.07823	2	2.77413	61	0.16903	2	2.77413
sex	SSCAFFOLD_22_292038	SCAFFOLD_22	292038	15.83333	3.0074E-6	0.059	0.34545	27.02674	2.4622E-6	3.52236	0.06541	2	2.68687	60	0.1697	2	2.68687
sex	SSCAFFOLD_22_292579	SCAFFOLD_22	292579	24.66445	1.3161E-8	0.046	0.44309	36.73857	8.3493E-8	8.32105	0.00538	2	3.59927	62	0.14593	2	3.59927
sex	SSCAFFOLD_22_292595	SCAFFOLD_22	292595	13.25024	1.4166E-5	0.104	0.28343	22.43771	1.1456E-5	3.30289	0.07363	2	2.47998	67	0.18716	2	2.47998
sex	SSCAFFOLD_22_292838	SCAFFOLD_22	292838	46.16699	6.1743E-13	0.046	0.60218	63.83972	4.1189E-11	14.54615	3.2138E-4	2	4.8127	61	0.10425	2	4.8127
sex	SSCAFFOLD_22_292949	SCAFFOLD_22	292949	23.65809	1.9068E-8	0.046	0.42128	38.49893	4.0857E-8	5.93726	0.01757	2	3.57775	65	0.15123	2	3.57775
sex	SSCAFFOLD_22_293131	SCAFFOLD_22	293131	51.44397	2.5432E-13	0.046	0.65165	67.30481	3.5741E-11	16.70624	1.4322E-4	2	4.702	55	0.0914	2	4.702
sex	SSCAFFOLD_22_293229	SCAFFOLD_22	293229	46.46484	5.4856E-13	0.046	0.60372	65.30899	2.859E-11	13.96439	4.1274E-4	2	4.81086	61	0.10354	2	4.81086
sex	SSCAFFOLD_22_293326	SCAFFOLD_22	293326	18.33787	5.5414E-7	0.051	0.37168	34.76589	1.5922E-7	1.58631	0.21257	2	3.01918	62	0.16464	2	3.01918
sex	SSCAFFOLD_22_293356	SCAFFOLD_22	293356	16.00396	2.4891E-6	0.059	0.34048	31.44098	4.8813E-7	0.71111	0.40232	2	2.76575	62	0.17282	2	2.76575
sex	SSCAFFOLD_22_293579	SCAFFOLD_22	293579	25.67436	7.5375E-9	0.046	0.45302	40.2427	2.7408E-8	7.16682	0.00949	2	3.67291	62	0.14306	2	3.67291
sex	SSCAFFOLD_22_293891	SCAFFOLD_22	293891	18.83347	4.7253E-7	0.048	0.38966	25.89779	3.8152E-6	8.5223	0.00496	2	3.01984	59	0.16034	2	3.01984
sex	SSCAFFOLD_22_294010	SCAFFOLD_22	294010	17.41094	1.1955E-6	0.057	0.37515	30.77946	7.1747E-7	2.99938	0.08861	2	2.85973	58	0.16425	2	2.85973
sex	SSCAFFOLD_22_294057	SCAFFOLD_22	294057	10.91416	9.9406E-5	0.368	0.28047	21.01555	2.5355E-5	0.8632	0.35683	2	2.03933	56	0.18685	2	2.03933
sex	SSCAFFOLD_22_294233	SCAFFOLD_22	294233	12.37015	3.0933E-5	0.161	0.28855	22.91041	1.0915E-5	1.60597	0.20988	2	2.28811	61	0.18497	2	2.28811
sex	SSCAFFOLD_22_294604	SCAFFOLD_22	294604	26.23077	5.568E-9	0.046	0.45833	41.81934	1.6821E-8	6.79529	0.01143	2	3.72308	62	0.14194	2	3.72308
sex	SSCAFFOLD_22_294628	SCAFFOLD_22	294628	41.4697	3.2195E-12	0.046	0.56831	62.10571	5.2319E-11	11.06581	0.00147	2	4.68428	63	0.11296	2	4.68428
sex	SSCAFFOLD_22_294846	SCAFFOLD_22	294846	22.37374	6.2813E-8	0.048	0.43551	32.65841	3.8262E-7	8.13797	0.006	2	3.31273	58	0.14806	2	3.31273
sex	SSCAFFOLD_22_294952	SCAFFOLD_22	294952	49.79075	4.5514E-13	0.046	0.6442	74.66667	6.8964E-12	11.24921	0.00145	2	4.67045	55	0.0938	2	4.67045
sex	SSCAFFOLD_22_295849	SCAFFOLD_22	295849	10.34991	1.733E-4	0.535	0.29278	17.92707	9.5872E-5	2.31169	0.1347	2	1.90586	50	0.18414	2	1.90586
sex	SSCAFFOLD_22_296118	SCAFFOLD_22	296118	30.48935	4.5712E-10	0.046	0.48404	54.24065	3.624E-10	4.14961	0.04572	2	4.11078	65	0.13483	2	4.11078
sex	SSCAFFOLD_22_296362	SCAFFOLD_22	296362	28.16202	5.7579E-9	0.046	0.5248	47.17742	8.0182E-9	5.27138	0.02582	2	3.54242	51	0.12579	2	3.54242
sex	SSCAFFOLD_22_296710	SCAFFOLD_22	296710	25.61574	9.8202E-9	0.046	0.46476	40.41965	3.0817E-8	6.86249	0.01117	2	3.50821	59	0.13696	2	3.50821
sex	SSCAFFOLD_22_296961	SCAFFOLD_22	296961	34.0778	2.3577E-10	0.046	0.55341	50.59835	2.2492E-9	9.69812	0.00293	2	3.96929	55	0.11648	2	3.96929
sex	SSCAFFOLD_22_296963	SCAFFOLD_22	296963	35.56081	1.0743E-10	0.046	0.55948	52.5948	1.2086E-9	10.11566	0.0024	2	4.06806	56	0.1144	2	4.06806
sex	SSCAFFOLD_22_296967	SCAFFOLD_22	296967	43.97834	6.6108E-12	0.046	0.62846	63.03771	1.3973E-10	11.92494	0.00111	2	4.28493	52	0.09743	2	4.28493
sex	SSCAFFOLD_22_297475	SCAFFOLD_22	297475	24.63452	1.5475E-8	0.046	0.4509	36.8495	8.8985E-8	8.11902	0.00599	2	3.54992	60	0.1441	2	3.54992
sex	SSCAFFOLD_22_297714	SCAFFOLD_22	297714	16.26953	2.3591E-6	0.059	0.35547	24.41538	6.5541E-6	6.06331	0.01674	2	2.75487	59	0.16933	2	2.75487
sex	SSCAFFOLD_22_297761	SCAFFOLD_22	297761	23.41955	3.7683E-8	0.047	0.45107	30.55294	8.0748E-7	11.01206	0.00158	2	3.36802	57	0.14381	2	3.36802
sex	SSCAFFOLD_22_298214	SCAFFOLD_22	298214	20.05507	1.5666E-7	0.048	0.378	33.17898	2.3058E-7	4.96678	0.02925	2	3.24317	66	0.16171	2	3.24317
sex	SSCAFFOLD_22_298710	SCAFFOLD_22	298710	47.5	7.2425E-13	0.046	0.625	64.70905	5.1645E-11	14.84474	2.9846E-4	2	4.66667	57	0.09825	2	4.66667
sex	SSCAFFOLD_22_298999	SCAFFOLD_22	298999	15.11111	4.8432E-6	0.068	0.33498	24.75906	5.6127E-6	4.17462	0.04543	2	2.62132	60	0.17347	2	2.62132
sex	SSCAFFOLD_22_299005	SCAFFOLD_22	299005	16.17742	2.5035E-6	0.059	0.35417	26.38774	3.1977E-6	4.44987	0.03916	2	2.71909	59	0.16808	2	2.71909
sex	SSCAFFOLD_22_299079	SCAFFOLD_22	299079	62.58621	6.7382E-15	0.046	0.69474	81.93103	1.4885E-12	18.15	8.0509E-5	2	4.94102	55	0.07895	2	4.94102
sex	SSCAFFOLD_22_299605	SCAFFOLD_22	299605	25.84249	5.1423E-9	0.046	0.43918	37.40144	5.5768E-8	9.52476	0.00296	2	3.78077	66	0.1463	2	3.78077
sex	SSCAFFOLD_22_300495	SCAFFOLD_22	300495	45.00302	6.2597E-13	0.046	0.58443	76.36145	1.4326E-12	6.81416	0.01125	2	4.8063	64	0.1068	2	4.8063
sex	SSCAFFOLD_22_300942	SCAFFOLD_22	300942	19.00885	8.3115E-7	0.051	0.44198	33.91467	4.3704E-7	2.8338	0.09879	2	2.79051	48	0.1468	2	2.79051
sex	SSCAFFOLD_22_301281	SCAFFOLD_22	301281	23.88284	2.0402E-8	0.046	0.43516	39.29112	3.6941E-8	5.6035	0.02106	2	3.52815	62	0.14773	2	3.52815
sex	SSCAFFOLD_22_301445	SCAFFOLD_22	301445	47.44982	1.2779E-12	0.046	0.63734	77.85079	4.0557E-12	7.6442	0.00778	2	4.52847	54	0.09544	2	4.52847
sex	SSCAFFOLD_22_301839	SCAFFOLD_22	301839	20.26667	2.2468E-7	0.048	0.41558	31.94754	5.0647E-7	5.89147	0.0184	2	3.10303	57	0.15311	2	3.10303
sex	SSCAFFOLD_22_302071	SCAFFOLD_22	302071	29.08889	1.1804E-8	0.046	0.58075	41.31726	8.7176E-8	9.08852	0.00435	2	3.26508	42	0.11224	2	3.26508
sex	SSCAFFOLD_22_302105	SCAFFOLD_22	302105	16.87076	3.9032E-6	0.064	0.43968	22.11913	2.5535E-5	8.06884	0.00685	2	2.50903	43	0.14872	2	2.50903
sex	SSCAFFOLD_22_302462	SCAFFOLD_22	302462	9.54241	3.5099E-4	0.747	0.29781	15.7372	2.5262E-4	2.7492	0.10426	2	1.70928	45	0.17912	2	1.70928
sex	SSCAFFOLD_22_302869	SCAFFOLD_22	302869	26.55172	8.4994E-9	0.046	0.49123	43.23135	1.7386E-8	6.00686	0.01746	2	3.55717	55	0.13397	2	3.55717
sex	SSCAFFOLD_22_302940	SCAFFOLD_22	302940	20.90747	2.0234E-7	0.048	0.44102	34.31981	2.8746E-7	4.97122	0.03003	2	3.08318	53	0.14747	2	3.08318
sex	SSCAFFOLD_22_303197	SCAFFOLD_22	303197	58.4134	2.4982E-15	0.046	0.639	69.30301	6.2494E-12	23.86885	6.8877E-6	2	5.50098	66	0.09417	2	5.50098
sex	SSCAFFOLD_22_303213	SCAFFOLD_22	303213	30.22947	5.7138E-10	0.046	0.48577	32.9459	2.6981E-7	18.59489	5.6999E-5	2	4.06745	64	0.13455	2	4.06745
sex	SSCAFFOLD_22_303226	SCAFFOLD_22	303226	39.71354	9.0221E-12	0.046	0.56561	55.19622	3.8725E-10	13.28976	5.534E-4	2	4.50721	61	0.11349	2	4.50721
sex	SSCAFFOLD_22_303255	SCAFFOLD_22	303255	36.47849	4.8683E-11	0.046	0.55288	55.90037	3.8384E-10	9.31229	0.00341	2	4.2804	59	0.11734	2	4.2804
sex	SSCAFFOLD_22_303457	SCAFFOLD_22	303457	31.40323	5.1625E-10	0.046	0.51563	52.66656	9.1037E-10	5.8674	0.01851	2	3.99194	59	0.12712	2	3.99194
sex	SSCAFFOLD_22_303502	SCAFFOLD_22	303502	21.50974	1.4481E-7	0.048	0.44803	37.38133	1.1187E-7	3.74082	0.05845	2	3.1002	53	0.14413	2	3.1002
sex	SSCAFFOLD_22_303652	SCAFFOLD_22	303652	46.18267	1.0049E-12	0.046	0.61427	76.00835	3.3772E-12	7.71116	0.00738	2	4.62215	58	0.10008	2	4.62215
sex	SSCAFFOLD_22_303653	SCAFFOLD_22	303653	51.09605	2.3555E-13	0.046	0.646	82.04331	1.2426E-12	8.84993	0.00432	2	4.65339	56	0.09107	2	4.65339
sex	SSCAFFOLD_22_303827	SCAFFOLD_22	303827	11.29638	6.7053E-5	0.286	0.27027	22.30389	1.3753E-5	0.477	0.4924	2	2.16006	61	0.19122	2	2.16006
sex	SSCAFFOLD_22_303903	SCAFFOLD_22	303903	28.9275	2.1289E-9	0.046	0.50372	42.90816	1.6607E-8	9.01636	0.00397	2	3.77372	57	0.13045	2	3.77372
sex	SSCAFFOLD_22_304143	SCAFFOLD_22	304143	17.9855	9.2691E-7	0.052	0.39111	27.3361	2.5326E-6	6.16018	0.01609	2	2.877	56	0.15996	2	2.877
sex	SSCAFFOLD_22_304466	SCAFFOLD_22	304466	45.35679	3.5066E-13	0.046	0.57518	56.04678	1.874E-10	19.45547	3.8246E-5	2	5.02871	67	0.11087	2	5.02871
sex	SSCAFFOLD_22_304471	SCAFFOLD_22	304471	8.81711	3.9876E-4	0.797	0.20836	17.31973	9.0838E-5	0.45365	0.50292	2	1.82165	67	0.2066	2	1.82165
sex	SSCAFFOLD_22_304810	SCAFFOLD_22	304810	21.46223	5.948E-8	0.048	0.38697	38.45924	3.5981E-8	3.22503	0.07696	2	3.40098	68	0.15846	2	3.40098
sex	SSCAFFOLD_22_305773	SCAFFOLD_22	305773	16.41247	2.5733E-6	0.059	0.37375	26.44678	3.5855E-6	4.65298	0.03539	2	2.7065	55	0.1649	2	2.7065
sex	SSCAFFOLD_22_305951	SCAFFOLD_22	305951	11.62984	5.6628E-5	0.256	0.28624	23.65145	8.94E-6	0.00649	0.93607	2	2.18198	58	0.18762	2	2.18198
sex	SSCAFFOLD_22_306346	SCAFFOLD_22	306346	40.15561	2.4229E-11	0.046	0.60243	58.62822	3.5382E-10	10.91654	0.00171	2	4.21166	53	0.10488	2	4.21166
sex	SSCAFFOLD_22_306404	SCAFFOLD_22	306404	22.92299	6.7127E-8	0.048	0.46381	41.78551	3.0471E-8	2.72538	0.10468	2	3.20942	53	0.14001	2	3.20942
sex	SSCAFFOLD_22_306611	SCAFFOLD_22	306611	30.60478	9.372E-10	0.046	0.51781	50.72752	1.8262E-9	6.05814	0.01689	2	3.87923	57	0.12675	2	3.87923
sex	SSCAFFOLD_22_306902	SCAFFOLD_22	306902	25.77273	6.6286E-9	0.046	0.45	39.8961	2.8945E-8	7.56	0.00778	2	3.68182	63	0.14286	2	3.68182
sex	SSCAFFOLD_22_306912	SCAFFOLD_22	306912	23.51118	3.3284E-8	0.047	0.44774	36.62221	1.0615E-7	6.8	0.01157	2	3.36903	58	0.1433	2	3.36903
sex	SSCAFFOLD_22_307052	SCAFFOLD_22	307052	17.70115	1.1616E-6	0.056	0.39161	28.43887	1.7972E-6	4.95495	0.03013	2	2.80878	55	0.15868	2	2.80878
sex	SSCAFFOLD_22_307673	SCAFFOLD_22	307673	17.75	5.6074E-7	0.051	0.33333	28.87701	9.0624E-7	5.01336	0.02829	2	3.08333	71	0.17371	2	3.08333
sex	SSCAFFOLD_22_307863	SCAFFOLD_22	307863	33.81147	1.6444E-10	0.046	0.53405	51.01261	1.4301E-9	9.43706	0.00321	2	4.13458	59	0.12228	2	4.13458
sex	SSCAFFOLD_22_308418	SCAFFOLD_22	308418	9.63063	2.4933E-4	0.637	0.25257	15.19984	2.5352E-4	3.42571	0.06937	2	1.89217	57	0.19647	2	1.89217
sex	SSCAFFOLD_22_308426	SCAFFOLD_22	308426	12.15429	3.8E-5	0.179	0.29179	17.02658	1.1539E-4	5.89337	0.01827	2	2.25902	59	0.18586	2	2.25902
sex	SSCAFFOLD_22_308692	SCAFFOLD_22	308692	18.67045	7.284E-7	0.051	0.41333	31.04752	8.1981E-7	4.36098	0.04159	2	2.86012	53	0.15319	2	2.86012
sex	SSCAFFOLD_22_308733	SCAFFOLD_22	308733	19.18421	5.0757E-7	0.05	0.41538	30.15681	1.05E-6	5.65774	0.02094	2	2.95142	54	0.15385	2	2.95142
sex	SSCAFFOLD_22_309089	SCAFFOLD_22	309089	19.51814	4.1785E-7	0.048	0.41958	33.98777	3.0241E-7	3.50223	0.06671	2	2.9886	54	0.15312	2	2.9886
sex	SSCAFFOLD_22_309161	SCAFFOLD_22	309161	24.01968	1.6516E-8	0.046	0.42877	32.95998	2.6851E-7	10.34218	0.00204	2	3.59017	64	0.14947	2	3.59017
sex	SSCAFFOLD_22_309268	SCAFFOLD_22	309268	23.78352	1.3913E-8	0.046	0.40807	34.97982	1.1088E-7	8.7263	0.00429	2	3.66976	69	0.1543	2	3.66976
sex	SSCAFFOLD_22_309494	SCAFFOLD_22	309494	30.17516	7.7502E-10	0.046	0.49732	49.78778	1.7197E-9	6.3036	0.01472	2	3.9747	61	0.13172	2	3.9747
sex	SSCAFFOLD_22_309565	SCAFFOLD_22	309565	47.07311	2.6784E-13	0.046	0.59531	75.11453	1.9175E-12	9.36501	0.00323	2	4.98462	64	0.10589	2	4.98462
sex	SSCAFFOLD_22_309566	SCAFFOLD_22	309566	45.19292	6.7142E-13	0.046	0.58927	72.2	4.2994E-12	9.07558	0.00373	2	4.86149	63	0.10757	2	4.86149
sex	SSCAFFOLD_22_310005	SCAFFOLD_22	310005	37.56113	9.206E-12	0.046	0.52124	47.30327	2.085E-9	17.00407	1.0239E-4	2	4.67668	69	0.12451	2	4.67668
sex	SSCAFFOLD_22_310596	SCAFFOLD_22	310596	17.01238	1.0597E-6	0.055	0.3368	21.8293	1.4547E-5	9.47487	0.00302	2	2.94456	67	0.17308	2	2.94456
sex	SSCAFFOLD_22_310800	SCAFFOLD_22	310800	20.64407	1.9213E-7	0.048	0.42439	33.48367	3.2091E-7	5.28646	0.02524	2	3.12898	56	0.15157	2	3.12898
sex	SSCAFFOLD_22_310886	SCAFFOLD_22	310886	14.61654	8.4458E-6	0.084	0.35122	24.48556	7.4437E-6	3.5931	0.06338	2	2.49551	54	0.17073	2	2.49551
sex	SSCAFFOLD_22_311600	SCAFFOLD_22	311600	14.92829	5.2807E-6	0.072	0.32861	24.96172	5.0639E-6	3.77687	0.05658	2	2.61863	61	0.17541	2	2.61863
sex	SSCAFFOLD_22_311735	SCAFFOLD_22	311735	18.56454	4.8074E-7	0.048	0.37455	31.96322	4.0824E-7	3.76369	0.05693	2	3.04252	62	0.16389	2	3.04252
sex	SSCAFFOLD_22_312354	SCAFFOLD_22	312354	31.16018	3.9043E-10	0.046	0.49729	52.21909	7.4478E-10	6.01192	0.01699	2	4.06872	63	0.13057	2	4.06872
sex	SSCAFFOLD_22_312808	SCAFFOLD_22	312808	32.47761	1.8353E-10	0.046	0.5037	48.32112	2.1142E-9	9.96758	0.00243	2	4.21758	64	0.12986	2	4.21758
sex	SSCAFFOLD_22_312943	SCAFFOLD_22	312943	19.88452	2.5051E-7	0.048	0.40265	29.79564	9.646E-7	6.99588	0.01045	2	3.12051	59	0.15693	2	3.12051
sex	SSCAFFOLD_22_312979	SCAFFOLD_22	312979	24.90967	1.1485E-8	0.046	0.44553	32.45534	3.4529E-7	11.80015	0.00106	2	3.61911	62	0.14529	2	3.61911
sex	SSCAFFOLD_22_313086	SCAFFOLD_22	313086	25.25545	7.159E-9	0.046	0.43353	44.61681	5.6489E-9	3.93777	0.05137	2	3.73841	66	0.14802	2	3.73841
sex	SSCAFFOLD_22_313443	SCAFFOLD_22	313443	13.52088	1.3009E-5	0.1	0.30032	20.21682	2.9728E-5	5.42662	0.02305	2	2.47768	63	0.18325	2	2.47768
sex	SSCAFFOLD_22_313500	SCAFFOLD_22	313500	13.20541	1.7172E-5	0.116	0.30215	24.21614	6.6786E-6	1.85912	0.17774	2	2.41481	61	0.18286	2	2.41481
sex	SSCAFFOLD_22_313753	SCAFFOLD_22	313753	36.80496	7.1602E-11	0.046	0.57235	56.69215	4.6155E-10	8.91	0.00423	2	4.1298	55	0.11221	2	4.1298
sex	SSCAFFOLD_22_314008	SCAFFOLD_22	314008	23.48229	3.147E-8	0.047	0.44321	31.16886	6.0348E-7	10.73734	0.00176	2	3.40271	59	0.14491	2	3.40271
sex	SSCAFFOLD_22_314018	SCAFFOLD_22	314018	18.82019	5.2997E-7	0.05	0.39772	25.67298	4.4083E-6	8.60232	0.00483	2	2.96964	57	0.15779	2	2.96964
sex	SSCAFFOLD_22_314214	SCAFFOLD_22	314214	27.44792	8.1027E-9	0.046	0.51839	42.91204	2.5745E-8	7.01776	0.01072	2	3.42236	51	0.12469	2	3.42236
sex	SSCAFFOLD_22_314645	SCAFFOLD_22	314645	19.17786	3.4529E-7	0.048	0.38604	26.1547	3.2698E-6	8.87777	0.00414	2	3.08835	61	0.16104	2	3.08835
sex	SSCAFFOLD_22_315338	SCAFFOLD_22	315338	41.87097	4.7958E-12	0.046	0.58667	66.13859	2.9121E-11	8.89767	0.00415	2	4.54194	59	0.10847	2	4.54194
sex	SSCAFFOLD_22_315402	SCAFFOLD_22	315402	33.85204	1.155E-10	0.046	0.52199	47.31506	3.2516E-9	12.0729	9.3934E-4	2	4.21606	62	0.12454	2	4.21606
sex	SSCAFFOLD_22_315778	SCAFFOLD_22	315778	27.40965	2.5199E-9	0.046	0.46137	37.4246	6.0723E-8	11.4043	0.00125	2	3.84243	64	0.14019	2	3.84243
sex	SSCAFFOLD_22_315992	SCAFFOLD_22	315992	26.31741	7.3544E-9	0.046	0.47575	43.47054	1.3157E-8	5.70079	0.02024	2	3.60324	58	0.13691	2	3.60324
sex	SSCAFFOLD_22_316067	SCAFFOLD_22	316067	11.39614	6.0967E-5	0.272	0.2688	20.67607	2.529E-5	1.84039	0.17982	2	2.18349	62	0.1916	2	2.18349
sex	SSCAFFOLD_22_316270	SCAFFOLD_22	316270	17.67164	7.7504E-7	0.051	0.35577	28.83411	1.1335E-6	4.81627	0.03183	2	2.94704	64	0.16677	2	2.94704
sex	SSCAFFOLD_22_316282	SCAFFOLD_22	316282	19.63636	2.3539E-7	0.048	0.384	31.7847	4.1743E-7	5.33508	0.02419	2	3.14182	63	0.16	2	3.14182
sex	SSCAFFOLD_22_316707	SCAFFOLD_22	316707	17.77326	1.5702E-6	0.057	0.42044	29.80296	1.4958E-6	3.97205	0.05185	2	2.73284	49	0.15376	2	2.73284
sex	SSCAFFOLD_22_316771	SCAFFOLD_22	316771	15.99042	4.0654E-6	0.065	0.3854	30.44071	1.101E-6	1.34069	0.25231	2	2.59788	51	0.16246	2	2.59788
sex	SSCAFFOLD_22_317252	SCAFFOLD_22	317252	16.24277	2.3031E-6	0.059	0.35125	22.88004	1.1318E-5	7.25818	0.00914	2	2.75982	60	0.16991	2	2.75982
sex	SSCAFFOLD_22_317494	SCAFFOLD_22	317494	30.12682	8.7416E-10	0.046	0.50105	47.42468	3.6286E-9	7.655	0.00752	2	3.94481	60	0.13094	2	3.94481
sex	SSCAFFOLD_22_317495	SCAFFOLD_22	317495	30.12682	8.7416E-10	0.046	0.50105	47.42468	3.6286E-9	7.655	0.00752	2	3.94481	60	0.13094	2	3.94481
sex	SSCAFFOLD_22_317523	SCAFFOLD_22	317523	19.88258	2.8148E-7	0.048	0.41095	32.95875	3.6289E-7	4.70246	0.03431	2	3.07866	57	0.15484	2	3.07866
sex	SSCAFFOLD_22_317740	SCAFFOLD_22	317740	12.29098	3.546E-5	0.172	0.29767	23.49311	9.4809E-6	1.06355	0.30669	2	2.2691	58	0.18462	2	2.2691
sex	SSCAFFOLD_22_317910	SCAFFOLD_22	317910	23.54515	1.9139E-8	0.046	0.4164	37.3989	5.5815E-8	6.57787	0.01261	2	3.50014	66	0.14866	2	3.50014
sex	SSCAFFOLD_22_318602	SCAFFOLD_22	318602	8.17326	7.6837E-4	0.963	0.22595	13.97627	4.3103E-4	2.10042	0.15284	2	1.66205	56	0.20335	2	1.66205
sex	SSCAFFOLD_22_319218	SCAFFOLD_22	319218	8.90266	4.5541E-4	0.844	0.24797	18.12796	8.1212E-5	0.00523	0.94261	2	1.76622	54	0.19839	2	1.76622
sex	SSCAFFOLD_22_319513	SCAFFOLD_22	319513	46.8	2.3653E-12	0.046	0.64286	65.98814	7.1138E-11	12.85352	7.4308E-4	2	4.41818	52	0.09441	2	4.41818
sex	SSCAFFOLD_22_321366	SCAFFOLD_22	321366	25.59024	7.3296E-9	0.046	0.44824	34.44349	1.6962E-7	11.23092	0.00136	2	3.66743	63	0.14331	2	3.66743
sex	SSCAFFOLD_22_321592	SCAFFOLD_22	321592	47.85714	1.2324E-13	0.046	0.58824	67.04582	9.9771E-12	14.93198	2.541E-4	2	5.14286	67	0.10746	2	5.14286
sex	SSCAFFOLD_22_321762	SCAFFOLD_22	321762	39.63761	8.1677E-12	0.046	0.56114	58.25769	1.5673E-10	11.4002	0.00127	2	4.54955	62	0.11478	2	4.54955
sex	SSCAFFOLD_22_322160	SCAFFOLD_22	322160	21.37931	1.3512E-7	0.048	0.43739	34.90093	2.147E-7	5.22472	0.02614	2	3.15599	55	0.14762	2	3.15599
sex	SSCAFFOLD_22_322197	SCAFFOLD_22	322197	34.55836	1.6766E-10	0.046	0.55242	56.2246	4.6995E-10	6.98678	0.01063	2	4.06355	56	0.11759	2	4.06355
sex	SSCAFFOLD_22_322407	SCAFFOLD_22	322407	11.23653	1.5375E-4	0.496	0.37787	21.42707	4.2008E-5	1.02941	0.31689	2	1.87045	37	0.16646	2	1.87045
sex	SSCAFFOLD_22_322434	SCAFFOLD_22	322434	11.70213	8.4108E-5	0.336	0.34722	22.89772	1.8744E-5	0.67295	0.41645	2	2.03162	44	0.17361	2	2.03162
sex	SSCAFFOLD_22_322568	SCAFFOLD_22	322568	19.70931	5.6402E-7	0.051	0.45092	36.32188	2.1284E-7	2.20415	0.14418	2	2.8735	48	0.14579	2	2.8735
sex	SSCAFFOLD_22_322831	SCAFFOLD_22	322831	9.34783	4.257E-4	0.818	0.30303	16.19294	2.2184E-4	2.09846	0.1547	2	1.71278	43	0.18323	2	1.71278
sex	SSCAFFOLD_22_323171	SCAFFOLD_22	323171	10.75113	1.3862E-4	0.465	0.30938	18.04604	9.6064E-5	2.79511	0.10106	2	1.96544	48	0.18281	2	1.96544
sex	SSCAFFOLD_22_323422	SCAFFOLD_22	323422	11.90526	5.2071E-5	0.237	0.30601	20.27714	3.5289E-5	2.85098	0.09709	2	2.17963	54	0.18308	2	2.17963
sex	SSCAFFOLD_22_323449	SCAFFOLD_22	323449	14.7377	6.6791E-6	0.08	0.33696	25.24935	4.9766E-6	3.25921	0.07621	2	2.5686	58	0.17429	2	2.5686
sex	SSCAFFOLD_22_324867	SCAFFOLD_22	324867	21.45147	1.1336E-7	0.048	0.42945	41.5701	2.4667E-8	1.19388	0.27914	2	3.20653	57	0.14948	2	3.20653
sex	SSCAFFOLD_22_324882	SCAFFOLD_22	324882	19.06366	5.4468E-7	0.05	0.41385	36.25238	1.488E-7	1.52735	0.22186	2	2.94781	54	0.15463	2	2.94781
sex	SSCAFFOLD_22_325147	SCAFFOLD_22	325147	37.85294	1.2576E-11	0.046	0.53804	57.70286	1.398E-10	10.07174	0.0023	2	4.55754	65	0.1204	2	4.55754
sex	SSCAFFOLD_22_325427	SCAFFOLD_22	325427	28.65566	5.1064E-9	0.046	0.53407	41.56981	4.0588E-8	9.12162	0.00397	2	3.53693	50	0.12343	2	3.53693
sex	SSCAFFOLD_22_325607	SCAFFOLD_22	325607	26.2603	8.2566E-9	0.046	0.47955	47.39487	4.5823E-9	3.27043	0.07582	2	3.59263	57	0.13681	2	3.59263
sex	SSCAFFOLD_22_325875	SCAFFOLD_22	325875	25.65	1.1364E-8	0.046	0.47368	38.23491	6.7792E-8	8.27153	0.00565	2	3.51711	57	0.13712	2	3.51711
sex	SSCAFFOLD_22_325935	SCAFFOLD_22	325935	38.7867	2.0247E-11	0.046	0.57219	46.22048	5.9267E-9	18.01971	7.9918E-5	2	4.30548	58	0.111	2	4.30548
sex	SSCAFFOLD_22_326571	SCAFFOLD_22	326571	8.6594	6.5819E-4	0.937	0.27791	17.02236	1.5335E-4	0.48647	0.48909	2	1.64139	45	0.18955	2	1.64139
sex	SSCAFFOLD_22_326710	SCAFFOLD_22	326710	19.27238	3.8219E-7	0.048	0.39924	30.9748	6.7163E-7	5.30818	0.02483	2	3.04341	58	0.15792	2	3.04341
sex	SSCAFFOLD_22_326829	SCAFFOLD_22	326829	33.25	2.6911E-10	0.046	0.53846	49.8255	2.3357E-9	9.43141	0.00327	2	4.03846	57	0.12146	2	4.03846
sex	SSCAFFOLD_22_327142	SCAFFOLD_22	327142	17.40536	1.2588E-6	0.057	0.37916	28.78676	1.4746E-6	4.35753	0.04133	2	2.81524	57	0.16175	2	2.81524
sex	SSCAFFOLD_22_327489	SCAFFOLD_22	327489	14.40522	8.9678E-6	0.085	0.3397	21.1089	2.447E-5	5.89045	0.01847	2	2.47005	56	0.17147	2	2.47005
sex	SSCAFFOLD_22_329197	SCAFFOLD_22	329197	42.89062	2.3394E-12	0.046	0.58442	64.08198	3.8771E-11	11.17873	0.00142	2	4.60227	61	0.1073	2	4.60227
sex	SSCAFFOLD_22_331320	SCAFFOLD_22	331320	20.44814	2.0211E-7	0.048	0.41775	34.78129	2.0096E-7	4.19751	0.0451	2	3.1018	57	0.15169	2	3.1018
sex	SSCAFFOLD_22_337176	SCAFFOLD_22	337176	15.99394	3.8588E-6	0.064	0.38086	27.52913	2.7688E-6	3.27636	0.07606	2	2.61064	52	0.16323	2	2.61064
sex	SSCAFFOLD_22_338327	SCAFFOLD_22	338327	29.64	1.4981E-9	0.046	0.5098	42.72667	1.7517E-8	9.95585	0.00256	2	3.75556	57	0.12671	2	3.75556
sex	SSCAFFOLD_22_338328	SCAFFOLD_22	338328	30.80656	7.6529E-10	0.046	0.5151	44.39508	1.0038E-8	10.25444	0.00221	2	3.87594	58	0.12582	2	3.87594
sex	SSCAFFOLD_22_341783	SCAFFOLD_22	341783	18.72751	5.9209E-7	0.051	0.40078	32.1043	5.0333E-7	3.78315	0.0568	2	2.93453	56	0.1567	2	2.93453
sex	SSCAFFOLD_22_343478	SCAFFOLD_22	343478	32.47619	2.7682E-10	0.046	0.51982	48.0254	3.0558E-9	9.91119	0.00256	2	4.09253	60	0.12602	2	4.09253
sex	SSCAFFOLD_22_355956	SCAFFOLD_22	355956	27.27648	4.4675E-9	0.046	0.48469	41.96483	2.0555E-8	7.77167	0.00716	2	3.69475	58	0.13546	2	3.69475
sex	SSCAFFOLD_22_358855	SCAFFOLD_22	358855	25.60345	1.3828E-8	0.046	0.48214	39.76622	4.8093E-8	7.10526	0.01007	2	3.49138	55	0.13636	2	3.49138
sex	SSCAFFOLD_22_358872	SCAFFOLD_22	358872	15.77679	3.5242E-6	0.061	0.35632	25.50355	4.6849E-6	4.50765	0.0381	2	2.66944	57	0.1692	2	2.66944
sex	SSCAFFOLD_22_360287	SCAFFOLD_22	360287	25.85352	7.38E-9	0.046	0.45877	39.21783	3.9894E-8	8.0376	0.00621	2	3.66661	61	0.14182	2	3.66661
sex	SSCAFFOLD_22_360288	SCAFFOLD_22	360288	25.85352	7.38E-9	0.046	0.45877	39.21783	3.9894E-8	8.0376	0.00621	2	3.66661	61	0.14182	2	3.66661
sex	SSCAFFOLD_22_360996	SCAFFOLD_22	360996	24.52887	1.9076E-8	0.046	0.45824	42.0016	2.0331E-8	4.53769	0.03741	2	3.47058	58	0.14149	2	3.47058
sex	SSCAFFOLD_22_361193	SCAFFOLD_22	361193	21.18593	1.4089E-7	0.048	0.43073	38.49999	6.6283E-8	2.7141	0.10507	2	3.16843	56	0.14955	2	3.16843
sex	SSCAFFOLD_22_364218	SCAFFOLD_22	364218	30.97701	9.7624E-10	0.046	0.52973	46.44851	6.985E-9	8.92895	0.00419	2	3.83597	55	0.12383	2	3.83597
sex	SSCAFFOLD_22_364219	SCAFFOLD_22	364219	30.97701	9.7624E-10	0.046	0.52973	46.44851	6.985E-9	8.92895	0.00419	2	3.83597	55	0.12383	2	3.83597
sex	SSCAFFOLD_22_365758	SCAFFOLD_22	365758	11.69255	1.1602E-4	0.407	0.38727	22.701	2.7624E-5	0.80224	0.37621	2	1.89276	37	0.16188	2	1.89276
sex	SSCAFFOLD_22_366090	SCAFFOLD_22	366090	15.75	6.5298E-6	0.079	0.41176	25.42105	7.6355E-6	4.27119	0.04455	2	2.47059	45	0.15686	2	2.47059
sex	SSCAFFOLD_22_366672	SCAFFOLD_22	366672	15.35592	4.6267E-6	0.067	0.35014	26.89276	2.8556E-6	2.92604	0.0926	2	2.59983	57	0.1693	2	2.59983
sex	SSCAFFOLD_22_367542	SCAFFOLD_22	367542	23.49232	2.9167E-8	0.047	0.43917	42.41722	1.5815E-8	3.10422	0.08318	2	3.3879	60	0.14421	2	3.3879
sex	SSCAFFOLD_22_367653	SCAFFOLD_22	367653	9.66964	2.4217E-4	0.631	0.25333	15.02591	2.7272E-4	3.63161	0.06174	2	1.9	57	0.19649	2	1.9
sex	SSCAFFOLD_22_369213	SCAFFOLD_22	369213	15.34368	3.8593E-6	0.064	0.33108	22.75	1.1327E-5	6.09684	0.01631	2	2.67415	62	0.17428	2	2.67415
sex	SSCAFFOLD_22_369647	SCAFFOLD_22	369647	26.05386	3.4868E-9	0.046	0.42674	36.18314	7.0758E-8	10.8863	0.00153	2	3.89323	70	0.14943	2	3.89323
sex	SSCAFFOLD_22_370855	SCAFFOLD_22	370855	20.86228	1.4049E-7	0.048	0.41424	33.08327	3.1781E-7	5.92546	0.01797	2	3.20705	59	0.15372	2	3.20705
sex	SSCAFFOLD_22_374522	SCAFFOLD_22	374522	10.76562	1.1922E-4	0.417	0.28889	18.91981	6.0896E-5	2.19334	0.14453	2	2.0119	53	0.18688	2	2.0119
sex	SSCAFFOLD_22_375062	SCAFFOLD_22	375062	8.31915	6.9739E-4	0.942	0.23225	13.85853	4.5913E-4	2.4267	0.12502	2	1.67583	55	0.20144	2	1.67583
sex	SSCAFFOLD_22_375063	SCAFFOLD_22	375063	8.31915	6.9739E-4	0.942	0.23225	13.85853	4.5913E-4	2.4267	0.12502	2	1.67583	55	0.20144	2	1.67583
sex	SSCAFFOLD_22_375370	SCAFFOLD_22	375370	9.87919	2.2066E-4	0.607	0.26788	14.65128	3.3318E-4	4.24317	0.04424	2	1.90806	54	0.19314	2	1.90806
sex	SSCAFFOLD_22_379096	SCAFFOLD_22	379096	7.79774	9.7648E-4	0.987	0.2063	15.68571	1.9825E-4	0.13277	0.71686	2	1.62094	60	0.20787	2	1.62094
sex	SSCAFFOLD_22_379378	SCAFFOLD_22	379378	9.69675	2.2046E-4	0.607	0.24123	19.04385	4.9252E-5	0.50248	0.48111	2	1.92797	61	0.19883	2	1.92797
sex	SSCAFFOLD_22_380708	SCAFFOLD_22	380708	14.43231	7.6326E-6	0.083	0.32482	27.10531	2.3939E-6	1.52571	0.22157	2	2.54181	60	0.17612	2	2.54181
sex	SSCAFFOLD_22_380979	SCAFFOLD_22	380979	19.60714	2.6559E-7	0.048	0.3913	31	5.9027E-7	5.80952	0.01897	2	3.13043	61	0.15966	2	3.13043
sex	SSCAFFOLD_22_383713	SCAFFOLD_22	383713	43.21429	2.3755E-12	0.046	0.59024	59.91071	1.232E-10	13.87387	4.3416E-4	2	4.63763	60	0.10732	2	4.63763
sex	SSCAFFOLD_22_384141	SCAFFOLD_22	384141	9.01204	4.4517E-4	0.836	0.26113	18.20346	8.4163E-5	0.12642	0.72364	2	1.76019	51	0.19532	2	1.76019
sex	SSCAFFOLD_22_384391	SCAFFOLD_22	384391	25.14477	1.2649E-8	0.046	0.46015	35.79047	1.3141E-7	9.45536	0.00319	2	3.56245	59	0.14168	2	3.56245
sex	SSCAFFOLD_22_388140	SCAFFOLD_22	388140	32.11299	5.1205E-10	0.046	0.53421	46.69492	6.0271E-9	10.08696	0.00243	2	3.93867	56	0.12265	2	3.93867
sex	SSCAFFOLD_22_389148	SCAFFOLD_22	389148	38.45511	4.352E-12	0.046	0.51649	53.85413	2.4433E-10	13.69249	4.1807E-4	2	4.84121	72	0.12589	2	4.84121
sex	SSCAFFOLD_22_395029	SCAFFOLD_22	395029	17.40401	1.3925E-6	0.057	0.38758	27.29351	2.6675E-6	5.37984	0.02411	2	2.75651	55	0.15838	2	2.75651
sex	SSCAFFOLD_22_395099	SCAFFOLD_22	395099	8.42435	5.7252E-4	0.903	0.21101	15.97004	1.6895E-4	0.90289	0.34564	2	1.72643	63	0.20493	2	1.72643
sex	SSCAFFOLD_22_399448	SCAFFOLD_22	399448	15.95454	3.1439E-6	0.059	0.3589	27.12832	2.6279E-6	3.57592	0.06371	2	2.64386	57	0.16571	2	2.64386
sex	SSCAFFOLD_22_417858	SCAFFOLD_22	417858	20.26667	2.2468E-7	0.048	0.41558	34.16819	2.4482E-7	4.3762	0.04091	2	3.10303	57	0.15311	2	3.10303
sex	SSCAFFOLD_22_420028	SCAFFOLD_22	420028	25.85352	7.38E-9	0.046	0.45877	39.5148	3.6352E-8	7.83564	0.00685	2	3.66661	61	0.14182	2	3.66661
sex	SSCAFFOLD_22_425886	SCAFFOLD_22	425886	8.80503	5.2962E-4	0.884	0.26047	16.59631	1.6166E-4	1.01037	0.31965	2	1.72005	50	0.19535	2	1.72005
sex	SSCAFFOLD_22_429692	SCAFFOLD_22	429692	22.97814	4.4745E-8	0.047	0.44207	37.39891	8.3116E-8	5.62542	0.02104	2	3.36265	58	0.14634	2	3.36265
sex	SSCAFFOLD_22_435704	SCAFFOLD_22	435704	9.78939	1.9855E-4	0.581	0.23709	17.69811	8.2229E-5	1.68989	0.19835	2	1.94882	63	0.19908	2	1.94882
sex	SSCAFFOLD_22_447664	SCAFFOLD_22	447664	11.12088	1.1489E-4	0.404	0.32593	19.86074	5.1401E-5	1.97079	0.16708	2	1.97551	46	0.17764	2	1.97551
sex	SSCAFFOLD_22_451042	SCAFFOLD_22	451042	20.20505	2.0698E-7	0.048	0.4065	38.45046	5.6609E-8	1.58485	0.21302	2	3.13725	59	0.15527	2	3.13725
sex	SSCAFFOLD_22_452515	SCAFFOLD_22	452515	8.0623	8.6324E-4	0.974	0.22994	13.81651	4.7365E-4	2.04545	0.15842	2	1.62573	54	0.20165	2	1.62573
sex	SSCAFFOLD_22_473198	SCAFFOLD_22	473198	9.52116	2.8716E-4	0.68	0.2607	14.70146	3.2626E-4	3.63621	0.06186	2	1.85693	54	0.19503	2	1.85693
sex	SSCAFFOLD_22_533423	SCAFFOLD_22	533423	11.76639	5.1378E-5	0.235	0.28863	20.99871	2.4331E-5	2.1314	0.1497	2	2.18602	58	0.18578	2	2.18602
sex	SSCAFFOLD_22_533427	SCAFFOLD_22	533427	12.93115	2.2697E-5	0.134	0.30839	22.99668	1.1407E-5	2.34239	0.13133	2	2.32051	58	0.17945	2	2.32051
sex	SSCAFFOLD_22_533428	SCAFFOLD_22	533428	12.93115	2.2697E-5	0.134	0.30839	22.99668	1.1407E-5	2.34239	0.13133	2	2.32051	58	0.17945	2	2.32051
sex	SSCAFFOLD_22_593461	SCAFFOLD_22	593461	8.18851	8.0989E-4	0.968	0.23951	5.39037	0.02412	10.06471	0.00254	2	1.58077	52	0.19305	2	1.58077
sex	SSCAFFOLD_22_1389699	SCAFFOLD_22	1389699	9.76791	1.8136E-4	0.552	0.21819	19.09369	4.1669E-5	0.56036	0.45662	2	1.98762	70	0.20348	2	1.98762
sex	SSCAFFOLD_22_1854680	SCAFFOLD_22	1854680	9.80879	2.1831E-4	0.604	0.25605	19.13213	5.1396E-5	0.61308	0.43687	2	1.92034	57	0.19578	2	1.92034
sex	SSCAFFOLD_22_2640772	SCAFFOLD_22	2640772	8.6445	4.689E-4	0.848	0.2101	16.56471	1.2808E-4	0.77961	0.38051	2	1.77968	65	0.20587	2	1.77968
